# Supplementary material for: Prediction and reliability analysis of shear strength of RC deep beams
Source: Sci Rep. 2024 Jun 25;14:14590. doi: 10.1038/s41598-024-64386-w (PMC11199521; doi:10.1038/s41598-024-64386-w)
Supplement: Supplementary file 1 — Supplementary Information. [file 41598_2024_64386_MOESM1_ESM.zip]

Archive with 28 entries (26 files):
- Sup data/Drawings/
- Sup data/Excel Results/
- Sup data/deep_beam SR2 (2).ipynb
- Sup data/deep_beam2222.xlsx
- Sup data/eqn.docx
- Sup data/ML_models2.ipynb
- Sup data/Summary of supplementary data2.docx
- Sup data/Drawings/correlation_shear.png
- Sup data/Drawings/reliabilty.png
- Sup data/Drawings/Shear222.png
- Sup data/Drawings/summary_plot_shear.png
- Sup data/Drawings/summary_plot_shear2.png
- Sup data/Drawings/train_test_Codes0.png
- Sup data/Drawings/train_test_ML.png
- Sup data/Excel Results/ACI_shear.xlsx
- Sup data/Excel Results/AS_shear.xlsx
- Sup data/Excel Results/Cat_shear.xlsx
- Sup data/Excel Results/EU_shear.xlsx
- Sup data/Excel Results/GB_shear.xlsx
- Sup data/Excel Results/Gpr_shear.xlsx
- Sup data/Excel Results/LGBM_shear.xlsx
- Sup data/Excel Results/MW_shear.xlsx
- Sup data/Excel Results/NZS_shear.xlsx
- Sup data/Excel Results/RF_shear.xlsx
- Sup data/Excel Results/Russo_shear.xlsx
- Sup data/Excel Results/SR_shear.xlsx
- Sup data/Excel Results/SVR_shear.xlsx
- Sup data/Excel Results/XGB_shear.xlsx
