# Supplementary material for: Prediction and reliability analysis of shear strength of RC deep beams
Source: Sci Rep. 2024 Jun 25;14:14590. doi: 10.1038/s41598-024-64386-w (PMC11199521; doi:10.1038/s41598-024-64386-w)
Supplement: Supplementary file 1 — Supplementary Information. [file 41598_2024_64386_MOESM1_ESM.zip › Sup data/deep_beam SR2 (2).ipynb]

# %% [code]
from skopt import gp_minimize
from skopt import forest_minimize # Bayesian Optimization with RF as surrogate
from skopt import gbrt_minimize # Bayesian Optimization with GBM as surrogate
from skopt import Optimizer # for the optimization
from joblib import Parallel, delayed # for the parallelization
from skopt import dummy_minimize # for the randomized search
from skopt.plots import plot_convergence
from skopt.space import Real, Integer, Categorical
from skopt.utils import use_named_args
from sklearn.model_selection import cross_val_score, KFold, GridSearchCV
cv = KFold(n_splits=5, shuffle=True, random_state=1)
import numpy as np
from sklearn.model_selection import train_test_split
from sklearn.svm import SVR
from sklearn.metrics import mean_squared_error
from sklearn.preprocessing import MinMaxScaler
import pandas as pd
import math

PC  = pd.read_excel('deep_beam2222.xlsx',sheet_name='all')[['h','d','b','a','fck','rho','fy','rho_v','fyv','rho_h','fyh','w_tp','w_bp','V']]
PC['vn']=PC['V']/(PC['h'] * PC['b'])/PC['fck']*1000
X=PC[['h','d','b','a','fck','rho','fy','rho_v','fyv','rho_h','fyh','w_tp','w_bp']]
y=PC['vn']
OUT_RANGE=(1,2)#important (better than (-1,1)) as I minimize the neg_mean_absolute_percentage_error
X,y = np.array(X.values),np.array(y.values);scaler = MinMaxScaler(feature_range=(-1, 1));scaler_out = MinMaxScaler(feature_range=OUT_RANGE)
X_normalized=scaler.fit_transform(X);y_normalized=scaler_out.fit_transform(y.reshape(-1,1))
X_tot=X_normalized;y_tot=y_normalized
X_train, X_test, y_train, y_test = train_test_split(X_tot, y_tot, test_size=0.2, random_state=1)
from sklearn.metrics import mean_squared_error, mean_absolute_percentage_error
#{'iterations': 1706, 'learning_rate': 0.055064666134721316, 'depth': 5, 'subsample': 0.7145542053408417, 'colsample_bylevel': 0.7134376025995272, 'min_data_in_leaf': 6}. Best is trial 425 with value: 0.02792233246641194.
#'iterations': 1169, 'learning_rate': 0.08157904502046057, 'depth': 5, 'subsample': 0.16684649915470987, 'colsample_bylevel': 0.6952707964024957, 'min_data_in_leaf': 21
#'iterations': 951, 'learning_rate': 0.08768907572061921, 'depth': 14, 'subsample': 0.8482714492502392, 'colsample_bylevel': 0.5771984389795453, 'min_data_in_leaf': 3
#{'iterations': 1869, 'learning_rate': 0.0672515096671439, 'depth': 4, 'subsample': 0.4437892719730423, 'colsample_bylevel': 0.8691701591476318, 'min_data_in_leaf': 98}. Best is trial 399 with value: 0.0354329706014585.
#'iterations': 1696, 'learning_rate': 0.09061358851630891, 'depth': 4, 'subsample': 0.38898336774717307, 'colsample_bylevel': 0.7837534206136937, 'min_data_in_leaf': 10}. Best is trial 47 with value: 0.033233125765573954.
# {'iterations': 1847, 'learning_rate': 0.07530763991901157, 'depth': 4, 'subsample': 0.2243561350633582, 'colsample_bylevel': 0.9416932976270314, 'min_data_in_leaf': 50}. Best is trial 131 with value: 0.03351851821292397.

import catboost as cb
aa=cb.CatBoostRegressor(iterations=1847,learning_rate=0.07530763991901157,depth=4,subsample=0.2243561350633582,colsample_bylevel=0.9416932976270314,min_data_in_leaf= 50)
aa=cb.CatBoostRegressor(iterations=1696,learning_rate=0.09061358851630891,depth=4,subsample=0.38898336774717307,colsample_bylevel=0.7837534206136937,min_data_in_leaf= 10)
#value = np.mean(cross_val_score(aa, X_train,y_train,cv=cv,n_jobs=-1,scoring='neg_mean_absolute_percentage_error'))*-1
aa.fit(X_train,y_train)
print('MAPE train',mean_absolute_percentage_error(y_test, aa.predict(X_test)))

#save data
X1_test=np.concatenate((X_test, X_train), axis=0);y1_test=np.concatenate((y_test, y_train), axis=0)
y1_pred = aa.predict(X1_test)
print('MAPE test',mean_absolute_percentage_error(y1_test, y1_pred))

X1=scaler.inverse_transform(X1_test);y1=scaler_out.inverse_transform(y1_test)
data=np.concatenate((X1,y1.reshape(-1, 1)),axis=1)
data1 = scaler_out.inverse_transform(y1_pred.reshape(-1, 1))
print('MAPE',mean_absolute_percentage_error(y1, data1))

data2=np.concatenate((data,data1),axis=1)
df = pd.DataFrame(data2)
df.columns = ['h','d','b','a','fck','rho','fy','rho_v','fyv','rho_h','fyh','w_tp','w_bp','V_exp','V_pred'];PC=df
PC['V_exp']=PC['V_exp']*(PC['h'] * PC['b'])*PC['fck']/1000
PC['V_pred']=PC['V_pred']*(PC['h'] * PC['b'])*PC['fck']/1000

filename = 'Cat_shear.xlsx'
df.to_excel(filename, index=False)
print("Data exported to", filename)

# %% [code]
import numpy as np
from pandas import read_csv, DataFrame
from sklearn.metrics import mean_absolute_error, mean_squared_error, r2_score

def statisitics(files,ratio_test):
    #"mean", "Covariance","MAE","RMSE","A20-index"
    div=['pred','test','total']
    for i in range(3):
        print(div[i])
        mean_expected=[0];cov=[0];mape=[0];rmse=[0];a20_index=[0];r2=[0]
        for j in range(len(files)):
            df = pd.read_excel(files[j])
            expected_t = df['V_pred']; theor_t= df['V_exp'];n=np.size(expected_t);n_test=int(round(ratio_test*n,0))
            if i==0:theor=theor_t[n_test:n];expected=expected_t[n_test:n]
            elif i==1:theor=theor_t[0:n_test];expected=expected_t[0:n_test]
            else:    theor=theor_t;expected=expected_t
            a_mean=np.mean(expected/theor);mean_expected.append(round(a_mean,3));        
            aa=np.std(expected/theor)/a_mean; cov.append(round(aa,3));       #mae = mean_absolute_error(expected, theor);     print(mae)        #covariance = np.cov(expected, theor)[0, 1];cov = np.sqrt(np.mean((theor - expected)**2))/np.mean(theor);print(round(cov,4))       #mae = mean_absolute_error(expected, theor);     print(mae)
            mape.append(round(np.mean(np.abs((expected - theor) / expected)) * 100,3));    
            rmse.append(round(np.sqrt(mean_squared_error(expected, theor)),1));            
            a20_index.append(round(np.sum((theor/expected >= 0.8) & (theor/expected <= 1.2))/np.size(theor),3))
            r2.append(round(r2_score(theor, expected),3))
        print('size',np.size(theor))
        mean_expected.append(0);cov.append(0);mape.append(0);rmse.append(0);a20_index.append(0);r2.append(0)
        print(mean_expected)
        print(cov)
        print(r2)
        print(mape)
        print(rmse)
        print(a20_index)
        print('---------------------')

ratio_test=0.2;files=['Cat_shear2222.xlsx','GPR_shear.xlsx', 'RF_shear.xlsx', 'LGBM_shear.xlsx', 'XGB_shear.xlsx','SVR_shear.xlsx','ML_shear.xlsx','SR_shear.xlsx','MW_shear.xlsx','Russo_shear.xlsx','EU_shear.xlsx','ACI_shear.xlsx']
statisitics(files,ratio_test)

# %% [code]
from pysr import PySRRegressor
import pandas as pd
import numpy as np
PC  = pd.read_excel('deep_beam2222.xlsx',sheet_name='all')[['h','d','b','a','fck','rho','fy','rho_v','fyv','rho_h','fyh','da','w_tp','w_bp','V']]
PC = PC[abs(PC['rho_v'] + PC['rho_h']) < 0.00000001]

PC['vn']=PC['V']/(PC['h'] * PC['b'])/PC['fck']*1000;PC['vert']=PC['rho_v']*PC['fyv'];PC['horz']=PC['rho_h']*PC['fyh'];PC['long']=PC['rho']*PC['fy'];PC['a_d']=PC['a']/PC['d'];PC['a_h']=PC['a']/PC['h']
PC['fc_y']=PC['fy']/PC['fck'];PC['fc_v']=PC['rho_v']/PC['fck'];PC['fc_h']=PC['rho_h']/PC['fck'];PC['w_h']=PC['w_bp']/PC['h']
PC['W']=(PC['w_tp']+PC['w_bp'])/2.0
n_rho=42.6/PC['fck']**0.5*PC['rho'];k=(n_rho**2.0+2.0*n_rho)**0.5-n_rho;w_s=k*PC['d'];jd=(1.-k/3.)*PC['d'];PC['tan_th'] = jd/PC['a']

PC['h_d']=(PC['h']-PC['d'])
PC['w_s']=(PC['W']+PC['h_d'])


PC['vn']=PC['V']/(PC['h'] * PC['b'])*1000/PC['fck']

features=['a_d','fck','rho']
X=PC[features];y=PC['vn']

dc=[]
dc.append(X)
dc.append(y)
modelior767=[]
for j in range(100):
    model7 = PySRRegressor(niterations=200,populations=40,population_size=18,maxsize=22,
                      nested_constraints={"^":{"^":0,"/":1},"/":{"/":0,"^":1}},parsimony= 0.02,
                      constraints={"^":(-1,10)},
                      binary_operators=["+", "*","^","/"],#special(x,y)=x^2.0+y
                      denoise=True,loss="loss(x, y) = abs(x/y-1)",model_selection ='accuracy',
                      )
    model7.fit(X,y)#,X_units=["", "kg / m^2", "", "m", "m", "kg / m^2"],    y_units=[""]
    #unary_operators=["myfunction(x) = x^2"],        binary_operators=["myotherfunction(x, y) = x^2*y"],        extra_sympy_mappings={"myfunction": lambda x: x**2,"myotherfunction": lambda x, y: x**2 * y,},
    i=0
    modelior767.append(model7)
    while i <len(model7.equations_):
        model7.sympy(i)
        y_pred = model7.predict(X,index=i)
        aa=y_pred/y.values
        print('i = ',i, np.mean(aa),"      Mean Squared Error:",  np.std(aa)/np.mean(aa),"        ",model7.sympy(i))
        i=i+1


# %% [code]
import pandas as pd
import numpy as np

PC  = pd.read_excel('deep_beam2222.xlsx',sheet_name='all')[['h','d','b','a','fck','rho','fy','rho_v','fyv','rho_h','fyh','da','w_tp','w_bp','V']]
PC = PC[abs(PC['rho_v'] + PC['rho_h']) < 0.00000001]

PC['a_d']=PC['a']/PC['d']
PC['vn']=PC['V']/(PC['h'] * PC['b'])/PC['fck']*1000

features=['a_d','fck','rho']
X=PC[features];y=PC['vn']

X= np.array(X.values);y= np.array(y.values)
from scipy.optimize import minimize
def eqn(parameters, X):
    a_d,fc,rho=X[:,0],X[:,1],X[:,2]
    a,b,c,d= np.array(parameters)
    ii = np.maximum(0.001,(a*fc*(rho + b)/rho))**(-1.*c*a_d - d)
    return  ii
a=[0.509,0.103,0.152,0.251]
ab=a
def fncy1(parameters, X, y):
    y_pred = eqn(parameters, X)    
    #return np.mean(abs(y-y_pred)**2.0)#np.std(y/V_SR)/np.mean(y/V_SR)#np.mean(abs(y/y_pred-1)**2.0)/np.mean(y/y_pred)
    return np.std(y_pred/y)/np.mean(y_pred/y)+abs(np.mean(y_pred/y)-1.0)*10.0
initial_parameters = a # Define initial parameter values
result = minimize(fncy1, initial_parameters, args=(X, y), method='BFGS')# Optimize the parameters using MLE
estimated_parameters = result.x# Retrieve the estimated parameters
def fncy2(parameters, X, y):
    y_pred = eqn(parameters, X)    # Compute the predicted output using the non-linear model
    aa=y_pred/y
    return np.std(aa)/np.mean(aa), np.mean(aa)
# Print the estimated parameters
print("Estimated Parameters:", estimated_parameters,fncy2(estimated_parameters,X, y))
pp=ab
print("Estimated Parameters22:",pp, fncy2(pp,X, y))


def fncy3(parameters):
    y_pred = eqn(parameters, X)    
    return np.std(y_pred/y)/np.mean(y_pred/y)+abs(np.mean(y_pred/y)-1.0)*10.0

lower_bound = 0.01*np.array([0.1,0.1,0.1,0.1])
upper_bound =1*np.array( [2.,2.,2.,2.])
# Define Optimization Problem
import pso
problem = {'CostFunction': fncy3, 'nVar': 4, 'VarMin': lower_bound, 'VarMax': upper_bound}
# Running PSO
gbest, pop = pso.PSO(problem, MaxIter = 5, PopSize = 500000, c1 = 1.0, c2 = 1.0, w = 0.1, wdamp = 0.1)
# Final Result
print('Global Best:')
print(gbest)
print("Estimated Parameters:", gbest['position'],fncy2(gbest['position'],X, y))

# %% [code]
import pandas as pd
import numpy as np

PC  = pd.read_excel('deep_beam2222.xlsx',sheet_name='all')[['h','d','b','a','fck','rho','fy','rho_v','fyv','rho_h','fyh','da','w_tp','w_bp','V']]
PC = PC[abs(PC['rho_v'] + PC['rho_h']) < 0.00000001]

PC['a_d']=PC['a']/PC['d']
PC['vn']=PC['V']/(PC['h'] * PC['b'])/PC['fck']*1000

features=['a_d','fck','rho']
X=PC[features];y=PC['vn']

X= np.array(X.values);y= np.array(y.values)
from scipy.optimize import minimize
def eqn(parameters, X):
    a_d,fc,rho=X[:,0],X[:,1],X[:,2]
    b,c,d= np.array(parameters)
    #ii = a*fc**(-1.0*b*a_d - c)*rho**(-1.0*d*a_d*rho + e)
    ii = 1.5*fc**(-1.0*b*a_d - c)*rho**(d-1.0*a_d*rho)#0.20682608104770847
    return  ii
#a=[ 1.313 ,0.235 , 0.126 , 1.364 , 0.258 ]
a=[1.48527232, 0.22246087, 0.1547376, 0.28209475]
a=[0.22246087, 0.1547376, 0.28209475]
ab=a
def fncy1(parameters, X, y):
    y_pred = eqn(parameters, X)    
    #return np.mean(abs(y-y_pred)**2.0)#np.std(y/V_SR)/np.mean(y/V_SR)#np.mean(abs(y/y_pred-1)**2.0)/np.mean(y/y_pred)
    return np.std(y_pred/y)/np.mean(y_pred/y)+abs(np.mean(y_pred/y)-1.0)*10.0
initial_parameters = a # Define initial parameter values
result = minimize(fncy1, initial_parameters, args=(X, y), method='BFGS')# Optimize the parameters using MLE
estimated_parameters = result.x# Retrieve the estimated parameters
def fncy2(parameters, X, y):
    y_pred = eqn(parameters, X)    # Compute the predicted output using the non-linear model
    aa=y_pred/y
    return np.std(aa)/np.mean(aa), np.mean(aa)
# Print the estimated parameters
print("Estimated Parameters:", estimated_parameters,fncy2(estimated_parameters,X, y))
pp=ab
print("Estimated Parameters22:",pp, fncy2(pp,X, y))


def fncy3(parameters):
    y_pred = eqn(parameters, X)    
    return np.std(y_pred/y)/np.mean(y_pred/y)+abs(np.mean(y_pred/y)-1.0)*10.0

lower_bound = 0.01*np.array([0.1,0.1,0.1])
upper_bound =1*np.array( [2.,2.,2.])
# Define Optimization Problem
import pso
problem = {'CostFunction': fncy3, 'nVar': 3, 'VarMin': lower_bound, 'VarMax': upper_bound}
# Running PSO
gbest, pop = pso.PSO(problem, MaxIter = 5, PopSize = 100000, c1 = 1.0, c2 = 1.0, w = 0.1, wdamp = 0.1)
# Final Result
print('Global Best:')
print(gbest)
print("Estimated Parameters:", gbest['position'],fncy2(gbest['position'],X, y))
'''Estimated Parameters: [1.31219971 0.23970284 0.12966419 1.36390255 0.26232975] (0.20710554259197497, 0.9999999993545292)
Estimated Parameters22: [1.313, 0.235, 0.126, 1.364, 0.258] (0.20682849272722706, 1.053638798458264)
Iteration 0: Best Cost = 0.21321103323068244
Iteration 1: Best Cost = 0.20876030460587364
Iteration 2: Best Cost = 0.2070265409441033
Iteration 3: Best Cost = 0.2070265409441033
Iteration 4: Best Cost = 0.20683812355519868
Global Best:
{'position': array([1.48527232, 0.22246087, 0.1547376 , 1.01587124, 0.28209475]), 'cost': 0.20683812355519868}
Estimated Parameters: [1.48527232 0.22246087 0.1547376  1.01587124 0.28209475] (0.2068204370158012, 0.9999982313460603)'''

# %% [code]
import pandas as pd
import numpy as np

PC  = pd.read_excel('deep_beam2222.xlsx',sheet_name='all')[['h','d','b','a','fck','rho','fy','rho_v','fyv','rho_h','fyh','da','w_tp','w_bp','V']]
PC = PC[abs(PC['rho_v'] + PC['rho_h']) < 0.00000001]

PC['a_d']=PC['a']/PC['d']
PC['vn']=PC['V']/(PC['h'] * PC['b'])/PC['fck']*1000

features=['a_d','fck','rho']
X=PC[features];y=PC['vn']

X= np.array(X.values);y= np.array(y.values)
from scipy.optimize import minimize
def eqn(parameters, X):
    a_d,fc,rho=X[:,0],X[:,1],X[:,2]
    b= np.array(parameters)
    #ii = a*fc**(-1.0*b*a_d - c)*rho**(-1.0*d*a_d*rho + e)
    ii = 1.5*fc**(-0.22*a_d - 0.15)*rho**(b-a_d*rho)#0.20682608104770847
    return  ii
#a=[ 1.313 ,0.235 , 0.126 , 1.364 , 0.258 ]
a=[1.48527232, 0.22246087, 0.1547376, 0.28209475]
a=[0.28209475]
ab=a
def fncy1(parameters, X, y):
    y_pred = eqn(parameters, X)    
    #return np.mean(abs(y-y_pred)**2.0)#np.std(y/V_SR)/np.mean(y/V_SR)#np.mean(abs(y/y_pred-1)**2.0)/np.mean(y/y_pred)
    return np.std(y_pred/y)/np.mean(y_pred/y)+abs(np.mean(y_pred/y)-1.0)*10.0
initial_parameters = a # Define initial parameter values
result = minimize(fncy1, initial_parameters, args=(X, y), method='BFGS')# Optimize the parameters using MLE
estimated_parameters = result.x# Retrieve the estimated parameters
def fncy2(parameters, X, y):
    y_pred = eqn(parameters, X)    # Compute the predicted output using the non-linear model
    aa=y_pred/y
    return np.std(aa)/np.mean(aa), np.mean(aa)
# Print the estimated parameters
print("Estimated Parameters:", estimated_parameters,fncy2(estimated_parameters,X, y))
pp=ab
print("Estimated Parameters22:",pp, fncy2(pp,X, y))

# %% [code]
PC  = pd.read_excel('deep_beam2222.xlsx',sheet_name='all')[['h','d','b','a','fck','rho','fy','rho_v','fyv','rho_h','fyh','da','w_tp','w_bp','V']]
PC = PC[abs(PC['rho_v'] + PC['rho_h']) < 0.00000001]

PC['a_d']=PC['a']/PC['d']
PC['vn']=PC['V']/(PC['h'] * PC['b'])/PC['fck']*1000

features=['a_d','fck','rho']
X=PC[features];y=PC['vn']

X= np.array(X.values);y= np.array(y.values)
from scipy.optimize import minimize
def eqn(parameters, X):
    a_d,fc,rho=X[:,0],X[:,1],X[:,2]
    a,b,c= np.array(parameters)
    ii = a*10.0*(np.maximum(0.01,fc + fc/(a_d*rho)))**(-1.0*b*a_d -c)
    return  ii
a=[ 0.2260 ,1.0,1.0,0.142 , 0.220]
a=[0.22463284,0.14490599,0.22230066]
ab=a
def fncy1(parameters, X, y):
    y_pred = eqn(parameters, X)    
    #return np.mean(abs(y-y_pred)**2.0)#np.std(y/V_SR)/np.mean(y/V_SR)#np.mean(abs(y/y_pred-1)**2.0)/np.mean(y/y_pred)
    return np.std(y_pred/y)/np.mean(y_pred/y)+abs(np.mean(y_pred/y)-1.0)*10.0
initial_parameters = a # Define initial parameter values
result = minimize(fncy1, initial_parameters, args=(X, y), method='BFGS')# Optimize the parameters using MLE
estimated_parameters = result.x# Retrieve the estimated parameters
def fncy2(parameters, X, y):
    y_pred = eqn(parameters, X)    # Compute the predicted output using the non-linear model
    aa=y_pred/y
    return np.std(aa)/np.mean(aa), np.mean(aa)
# Print the estimated parameters
print("Estimated Parameters:", estimated_parameters,fncy2(estimated_parameters,X, y))
pp=ab
print("Estimated Parameters22:",pp, fncy2(pp,X, y))


def fncy3(parameters):
    y_pred = eqn(parameters, X)    
    return np.std(y_pred/y)/np.mean(y_pred/y)+abs(np.mean(y_pred/y)-1.0)*10.0

lower_bound = 0.01*np.array([0.1,0.1,0.1])
upper_bound =0.5*np.array( [2.,2.,2.])
# Define Optimization Problem
import pso
problem = {'CostFunction': fncy3, 'nVar': 3, 'VarMin': lower_bound, 'VarMax': upper_bound}
# Running PSO
gbest, pop = pso.PSO(problem, MaxIter = 5, PopSize = 1000000, c1 = 1.0, c2 = 1.0, w = 0.1, wdamp = 0.1)
# Final Result
print('Global Best:')
print(gbest)
print("Estimated Parameters:", gbest['position'],fncy2(gbest['position'],X, y))
'''Estimated Parameters: [0.22463284 1.00000316 1.00012137 0.14490599 0.22230066] (0.20573004415131282, 0.9999999370823365)
Estimated Parameters22: [0.226, 1.0, 1.0, 0.142, 0.22] (0.20557904274999642, 1.051834774531907)
Iteration 0: Best Cost = 0.2194158132617959
Iteration 1: Best Cost = 0.21000053193744697
Iteration 2: Best Cost = 0.2071388905467783
Iteration 3: Best Cost = 0.2071388905467783
Iteration 4: Best Cost = 0.20698523786368267
Global Best:
{'position': array([0.32954009, 1.4676652 , 1.55279269, 0.14070715, 0.25349183]), 'cost': 0.20698523786368267}
Estimated Parameters: [0.32954009 1.4676652  1.55279269 0.14070715 0.25349183] (0.20694252149297204, 0.9999957283629289)'''

# %% [code]
PC  = pd.read_excel('deep_beam2222.xlsx',sheet_name='all')[['h','d','b','a','fck','rho','fy','rho_v','fyv','rho_h','fyh','da','w_tp','w_bp','V']]
PC = PC[abs(PC['rho_v'] + PC['rho_h']) < 0.00000001]

PC['a_d']=PC['a']/PC['d']
PC['vn']=PC['V']/(PC['h'] * PC['b'])/PC['fck']*1000

features=['a_d','fck','rho']
X=PC[features];y=PC['vn']

X= np.array(X.values);y= np.array(y.values)
from scipy.optimize import minimize
def eqn(parameters, X):
    a_d,fc,rho=X[:,0],X[:,1],X[:,2]
    a,b,c,d ,e= np.array(parameters)
    #ii = (np.maximum(e,a*fc*(1.+b/rho)))**(-1.*c*a_d - 1.0*d)
    ii = (a*a_d*(fc + b*fc/rho))**(-1.0*c/10.0*a_d - d + e* rho)
    return  ii
a=[ 0.335 ,0.194 , 0.75, 0.321 ,0 ]
ab=a
def fncy1(parameters, X, y):
    y_pred = eqn(parameters, X)    
    #return np.mean(abs(y-y_pred)**2.0)#np.std(y/V_SR)/np.mean(y/V_SR)#np.mean(abs(y/y_pred-1)**2.0)/np.mean(y/y_pred)
    return np.std(y_pred/y)/np.mean(y_pred/y)+abs(np.mean(y_pred/y)-1.0)*10.0
initial_parameters = a # Define initial parameter values
result = minimize(fncy1, initial_parameters, args=(X, y), method='BFGS')# Optimize the parameters using MLE
estimated_parameters = result.x# Retrieve the estimated parameters
def fncy2(parameters, X, y):
    y_pred = eqn(parameters, X)    # Compute the predicted output using the non-linear model
    aa=y_pred/y
    return np.std(aa)/np.mean(aa), np.mean(aa)
# Print the estimated parameters
print("Estimated Parameters:", estimated_parameters,fncy2(estimated_parameters,X, y))
pp=ab
print("Estimated Parameters22:",pp, fncy2(pp,X, y))


def fncy3(parameters):
    y_pred = eqn(parameters, X)    
    return np.std(y_pred/y)/np.mean(y_pred/y)+abs(np.mean(y_pred/y)-1.0)*10.0

lower_bound = 0.01*np.array([0.1,0.1,0.1,0.1,0.1])
upper_bound =0.5*np.array( [2.,2.,2.,2.,0.5])
# Define Optimization Problem
import pso
problem = {'CostFunction': fncy3, 'nVar': 5, 'VarMin': lower_bound, 'VarMax': upper_bound}
# Running PSO
gbest, pop = pso.PSO(problem, MaxIter = 5, PopSize = 100000, c1 = 1.0, c2 = 1.0, w = 0.1, wdamp = 0.1)
# Final Result
print('Global Best:')
print(gbest)
print("Estimated Parameters:", gbest['position'],fncy2(gbest['position'],X, y))

# %% [code]
PC  = pd.read_excel('deep_beam2222.xlsx',sheet_name='all')[['h','d','b','a','fck','rho','fy','rho_v','fyv','rho_h','fyh','da','w_tp','w_bp','V']]
PC = PC[abs(PC['rho_v'] + PC['rho_h']) < 0.00000001]

PC['a_d']=PC['a']/PC['d']
PC['vn']=PC['V']/(PC['h'] * PC['b'])/PC['fck']*1000

features=['a_d','fck','rho']
X=PC[features];y=PC['vn']

X= np.array(X.values);y= np.array(y.values)
from scipy.optimize import minimize
def eqn(parameters, X):
    a_d,fc,rho=X[:,0],X[:,1],X[:,2]
    a,b,c,d= np.array(parameters)
    ii = (np.maximum(0.01,a/10.0*fc**2 + b/10.0*fc/rho))**(-1.*c*a_d - d)
    return  ii
a=[ 0.13 ,0.98 , 0.135 , 0.233 ]
ab=a
def fncy1(parameters, X, y):
    y_pred = eqn(parameters, X)    
    #return np.mean(abs(y-y_pred)**2.0)#np.std(y/V_SR)/np.mean(y/V_SR)#np.mean(abs(y/y_pred-1)**2.0)/np.mean(y/y_pred)
    return np.std(y_pred/y)/np.mean(y_pred/y)+abs(np.mean(y_pred/y)-1.0)*10.0
initial_parameters = a # Define initial parameter values
result = minimize(fncy1, initial_parameters, args=(X, y), method='BFGS')# Optimize the parameters using MLE
estimated_parameters = result.x# Retrieve the estimated parameters
def fncy2(parameters, X, y):
    y_pred = eqn(parameters, X)    # Compute the predicted output using the non-linear model
    aa=y_pred/y
    return np.std(aa)/np.mean(aa), np.mean(aa)
# Print the estimated parameters
print("Estimated Parameters:", estimated_parameters,fncy2(estimated_parameters,X, y))
pp=ab
print("Estimated Parameters22:",pp, fncy2(pp,X, y))


def fncy3(parameters):
    y_pred = eqn(parameters, X)    
    return np.std(y_pred/y)/np.mean(y_pred/y)+abs(np.mean(y_pred/y)-1.0)*10.0

lower_bound = 0.001*np.array([0.1,0.1,0.1,0.1])
upper_bound =0.6*np.array( [2.,2.,2.,2.])
# Define Optimization Problem
import pso
problem = {'CostFunction': fncy3, 'nVar': 4, 'VarMin': lower_bound, 'VarMax': upper_bound}
# Running PSO
gbest, pop = pso.PSO(problem, MaxIter = 5, PopSize = 100000, c1 = 1.0, c2 = 1.0, w = 0.1, wdamp = 0.1)
# Final Result
print('Global Best:')
print(gbest)
print("Estimated Parameters:", gbest['position'],fncy2(gbest['position'],X, y))
#(0.20407667944997676)

# %% [code]
PC  = pd.read_excel('deep_beam2222.xlsx',sheet_name='all')[['h','d','b','a','fck','rho','fy','rho_v','fyv','rho_h','fyh','da','w_tp','w_bp','V']]
PC = PC[abs(PC['rho_v'] + PC['rho_h']) < 0.00000001]

PC['a_d']=PC['a']/PC['d']
PC['vn']=PC['V']/(PC['h'] * PC['b'])/PC['fck']*1000

features=['a_d','fck','rho']
X=PC[features];y=PC['vn']

X= np.array(X.values);y= np.array(y.values)
from scipy.optimize import minimize
def eqn(parameters, X):
    a_d,fc,rho=X[:,0],X[:,1],X[:,2]
    b,c,d= np.array(parameters)
    ii =fc**(-1.*b*a_d - c)*rho**(-a_d*rho - rho + d)
    return  ii
a=[ 0.228 , 0.102 , 0.228]
ab=a
def fncy1(parameters, X, y):
    y_pred = eqn(parameters, X)    
    #return np.mean(abs(y-y_pred)**2.0)#np.std(y/V_SR)/np.mean(y/V_SR)#np.mean(abs(y/y_pred-1)**2.0)/np.mean(y/y_pred)
    return np.std(y_pred/y)/np.mean(y_pred/y)+abs(np.mean(y_pred/y)-1.0)*10.0
initial_parameters = a # Define initial parameter values
result = minimize(fncy1, initial_parameters, args=(X, y), method='BFGS')# Optimize the parameters using MLE
estimated_parameters = result.x# Retrieve the estimated parameters
def fncy2(parameters, X, y):
    y_pred = eqn(parameters, X)    # Compute the predicted output using the non-linear model
    aa=y_pred/y
    return np.std(aa)/np.mean(aa), np.mean(aa)
# Print the estimated parameters
print("Estimated Parameters:", estimated_parameters,fncy2(estimated_parameters,X, y))
pp=ab
print("Estimated Parameters22:",pp, fncy2(pp,X, y))


def fncy3(parameters):
    y_pred = eqn(parameters, X)    
    return np.std(y_pred/y)/np.mean(y_pred/y)+abs(np.mean(y_pred/y)-1.0)*10.0

lower_bound = 0.01*np.array([0.1,0.1,0.1])
upper_bound =0.4*np.array( [2.,2.,2.])
# Define Optimization Problem
import pso
problem = {'CostFunction': fncy3, 'nVar': 3, 'VarMin': lower_bound, 'VarMax': upper_bound}
# Running PSO
gbest, pop = pso.PSO(problem, MaxIter = 5, PopSize = 100000, c1 = 1.0, c2 = 1.0, w = 0.1, wdamp = 0.1)
# Final Result
print('Global Best:')
print(gbest)
print("Estimated Parameters:", gbest['position'],fncy2(gbest['position'],X, y))
#Estimated Parameters: [1.35602956 0.22605898 0.14568332 0.26715316 0.21590679] (0.2069558742018081, 1.0000021607998575)

# %% [code]
import pandas as pd
import numpy as np

PC  = pd.read_excel('deep_beam2222.xlsx',sheet_name='all')[['h','d','b','a','fck','rho','fy','rho_v','fyv','rho_h','fyh','da','w_tp','w_bp','V']]
PC = PC[abs(PC['rho_v'] + PC['rho_h']) < 0.00000001]

PC['vn']=PC['V']/(PC['h'] * PC['b'])/PC['fck']*1000

features=['a_d','fck','rho']
X=PC[features];y=PC['vn']

X= np.array(X.values);y= np.array(y.values)
from scipy.optimize import minimize
def eqn(parameters, X):
    a_d,fc,rho=X[:,0],X[:,1],X[:,2]
    #b,c,f = np.array(parameters)
    #ii=f*(0.5*fck+b/10.0/rho)**(-1*c*(a_d+2.0))
    #a,b,c,d = np.array(parameters)
    #ii = (a*fc*(1+b/rho))**(-1.*c*a_d - 1.0*d)
    #a=[0.509,0.103,0.152,0.251]

    #a,b,c,d,e = np.array(parameters)
    #ii = 1.313*fc**(-0.235*a_d - 0.126)*rho**(-1.364*a_d*rho + 0.258)
    #a=[0.56,0.8,0.272,0.37,0.0]

    #ii = 2.260*(fc + fc/(a_d*rho))**(-0.142*a_d - 0.220)

    #ii = (0.335*a_d*(fc + 0.194*fc/rho))**(-0.075*a_d - 0.321)
    
    #ii = (0.013*fc**2 + 0.098*fc/rho)**(-0.135*a_d - 0.233)

    #ii = fc**(-0.228*a_d - 0.102)*rho**(-a_d*rho - rho + 0.228)

    #print(ii)
    return  ii
a=[0.56,0.8,0.272,0.37,0.0]
a=[0.74156649 ,0.25344558,1.0/0.7169]
a=[0.67, 0.26, 1.3]
ab=a
def fncy1(parameters, X, y):
    y_pred = eqn(parameters, X)    
    #return np.mean(abs(y-y_pred)**2.0)#np.std(y/V_SR)/np.mean(y/V_SR)#np.mean(abs(y/y_pred-1)**2.0)/np.mean(y/y_pred)
    return np.std(y_pred/y)/np.mean(y_pred/y)*100000000.0+abs(np.mean(y_pred/y)-1.0)
initial_parameters = a # Define initial parameter values
result = minimize(fncy1, initial_parameters, args=(X, y), method='BFGS')# Optimize the parameters using MLE
estimated_parameters = result.x# Retrieve the estimated parameters
def fncy2(parameters, X, y):
    y_pred = eqn(parameters, X)    # Compute the predicted output using the non-linear model
    aa=y_pred/y
    return np.std(aa)/np.mean(aa), np.mean(aa)
# Print the estimated parameters
print("Estimated Parameters:", estimated_parameters,fncy2(estimated_parameters,X, y))
pp=ab
print("Estimated Parameters22:",pp, fncy2(pp,X, y))

# %% [code]
PC  = pd.read_excel('deep_beam2222.xlsx',sheet_name='all')[['h','d','b','a','fck','rho','fy','rho_v','fyv','rho_h','fyh','da','w_tp','w_bp','V']]
PC = PC[abs(PC['rho_v'] + PC['rho_h']) > 0.00000001]

PC['vn']=PC['V']/(PC['h'] * PC['b'])/PC['fck']*1000;PC['vert']=PC['rho_v']*PC['fyv'];PC['horz']=PC['rho_h']*PC['fyh'];PC['long']=PC['rho']*PC['fy'];PC['a_d']=PC['a']/PC['d'];PC['a_h']=PC['a']/PC['h']
PC['fc_y']=PC['fy']/PC['fck'];PC['fc_v']=PC['rho_v']/PC['fck'];PC['fc_h']=PC['rho_h']/PC['fck'];PC['w_h']=PC['w_bp']/PC['h']
PC['W']=(PC['w_tp']+PC['w_bp'])/2.0
n_rho=42.6/PC['fck']**0.5*PC['rho'];k=(n_rho**2.0+2.0*n_rho)**0.5-n_rho;w_s=k*PC['d'];jd=(1.-k/3.)*PC['d'];PC['tan_th'] = jd/PC['a']

PC['h_d']=(PC['h']-PC['d'])
PC['w_s']=(PC['W']+PC['h_d'])
features=['h','a','fck','rho','W','tan_th'] 
features=['a_d','fck','rho','w_s']
PC['ww_s']=(PC['w_bp']+PC['h_d'])
PC['vert']=PC['rho_v']*PC['fyv'];PC['horz']=PC['rho_h']*PC['fyh']

PC['vn']=PC['V']/(PC['h'] * PC['b'])*1000

#PC['fck']=PC['fck']/30.0
PC['ss']=PC['vert']*2+PC['horz']
PC['s1']=PC['vert']/PC['fck'];PC['s2']=PC['horz']/PC['fck']

features=['a_d','fck','rho','s1','s2']
X=PC[features];y=PC['vn']


X= np.array(X.values);y= np.array(y.values)
from scipy.optimize import minimize
def eqn(parameters, X):
    a_d,fck,rho,s1,s2=X[:,0],X[:,1],X[:,2],X[:,3],X[:,4]
    a,b,c,d,e,g= np.array(parameters)
    #fck=fc/30.
    #ii = 30.0*(g*rho + a*(fck**2*rho)**b)/(c**(d*2.0/30.0*s1 + d*2.0/30.0*s2)*a_d**e + f)
    ii = (a*100.0*rho + b*4.0*(fck**2*rho)**c)/(d**(e/10.0*(s1 + s2))*a_d + g)
    #Estimated Parameters: [0.51143144 0.85141772 0.25289508 0.44558404 1.3037151  0.59001127] (0.1681540706753469, 1.0000073171961534)
    return  ii
#Error: 0.15871600688001788          (rho + 0.89259046687749*(fck**2*rho)**0.2651595)/(0.98223317**(2.3854148*s1 + 2.3854148*s2)*a_d**1.2831234*fck + fck)
a=[ 0.4539/0.6116379397283899,2.248/0.6116379397283899/4.0 , 0.255,0.23189,0.81,1.111,0.776]
a=[0.7421057,0.91884424,0.255,0.23189,0.81,1.111,0.776]
a=[0.7421057,0.91884424,0.255,0.23189,0.81      ,0.776]

#[0.76684275 0.25548882 0.36939362 1.39896283 1.11824075 0.7775268 ]
ab=a
def fncy1(parameters, X, y):
    y_pred = eqn(parameters, X)    
    #return np.mean(abs(y-y_pred)**2.0)#np.std(y/V_SR)/np.mean(y/V_SR)#np.mean(abs(y/y_pred-1)**2.0)/np.mean(y/y_pred)
    return np.std(y_pred/y)/np.mean(y_pred/y)+abs(np.mean(y_pred/y)-1.0)*10.0
initial_parameters = a # Define initial parameter values
result = minimize(fncy1, initial_parameters, args=(X, y), method='BFGS')# Optimize the parameters using MLE
estimated_parameters = result.x# Retrieve the estimated parameters
def fncy2(parameters, X, y):
    y_pred = eqn(parameters, X)    # Compute the predicted output using the non-linear model
    aa=y_pred/y
    return np.std(aa)/np.mean(aa), np.mean(aa)
# Print the estimated parameters
print("Estimated Parameters:", estimated_parameters,fncy2(estimated_parameters,X, y))
pp=ab
print("Estimated Parameters22:",pp, fncy2(pp,X, y))


def fncy3(parameters):
    y_pred = eqn(parameters, X)    
    return np.std(y_pred/y)/np.mean(y_pred/y)+abs(np.mean(y_pred/y)-1.0)*10.0

lower_bound = 0.01*np.array([0.1,0.1,0.1,0.1,0.1,0.1])
upper_bound =np.array( [2.,2.,2.,2.,2.,2.])
# Define Optimization Problem
import pso
problem = {'CostFunction': fncy3, 'nVar': 6, 'VarMin': lower_bound, 'VarMax': upper_bound}
# Running PSO
gbest, pop = pso.PSO(problem, MaxIter = 5, PopSize = 100000, c1 = 1.0, c2 = 1.0, w = 0.1, wdamp = 0.1)
# Final Result
print('Global Best:')
print(gbest)
print("Estimated Parameters:", gbest['position'],fncy2(gbest['position'],X, y))
#Estimated Parameters: [0.76684275 0.25548882 0.36939362 1.39896283 1.11824075 0.7775268 ] (0.16882517842876132, 1.000000921604682)
#Estimated Parameters: [0.74027196 0.2554847  0.23189265 1.21986432 1.1113033  0.77586541  1.51382583] (0.16737903031615547, 1.000019430280225)
#Estimated Parameters: [1.00408912 0.25755224 0.7900882  1.1708375  1.39657963 1.28109325  1.55746745] (0.16941538406606377, 1.0000002173427407)
#Estimated Parameters: [0.51143144 0.85141772 0.25289508 0.44558404 1.3037151  0.59001127] (0.1681540706753469, 1.0000073171961534)

# %% [code]
PC  = pd.read_excel('deep_beam2222.xlsx',sheet_name='all')[['h','d','b','a','fck','rho','fy','rho_v','fyv','rho_h','fyh','da','w_tp','w_bp','V']]
PC = PC[abs(PC['rho_v'] + PC['rho_h']) > 0.00000001]

PC['vn']=PC['V']/(PC['h'] * PC['b'])/PC['fck']*1000;PC['vert']=PC['rho_v']*PC['fyv'];PC['horz']=PC['rho_h']*PC['fyh'];PC['long']=PC['rho']*PC['fy'];PC['a_d']=PC['a']/PC['d'];PC['a_h']=PC['a']/PC['h']
PC['fc_y']=PC['fy']/PC['fck'];PC['fc_v']=PC['rho_v']/PC['fck'];PC['fc_h']=PC['rho_h']/PC['fck'];PC['w_h']=PC['w_bp']/PC['h']
PC['W']=(PC['w_tp']+PC['w_bp'])/2.0
n_rho=42.6/PC['fck']**0.5*PC['rho'];k=(n_rho**2.0+2.0*n_rho)**0.5-n_rho;w_s=k*PC['d'];jd=(1.-k/3.)*PC['d'];PC['tan_th'] = jd/PC['a']

PC['h_d']=(PC['h']-PC['d'])
PC['w_s']=(PC['W']+PC['h_d'])
features=['h','a','fck','rho','W','tan_th'] 
features=['a_d','fck','rho','w_s']
PC['ww_s']=(PC['w_bp']+PC['h_d'])
PC['vert']=PC['rho_v']*PC['fyv'];PC['horz']=PC['rho_h']*PC['fyh']

PC['vn']=PC['V']/(PC['h'] * PC['b'])*1000

#PC['fck']=PC['fck']/30.0
PC['ss']=PC['vert']*2+PC['horz']
PC['s1']=PC['vert']/PC['fck'];PC['s2']=PC['horz']/PC['fck']

features=['a_d','fck','rho','s1','s2']
X=PC[features];y=PC['vn']


X= np.array(X.values);y= np.array(y.values)
from scipy.optimize import minimize
def eqn(parameters, X):
    a_d,fck,rho,s1,s2=X[:,0],X[:,1],X[:,2],X[:,3],X[:,4]
    a,b,c,d,e= np.array(parameters)
    #fck=fc/30.
    #ii = 30.0*(g*rho + a*(fck**2*rho)**b)/(c**(d*2.0/30.0*s1 + d*2.0/30.0*s2)*a_d**e + f)
    ii = (a*100.0*rho + b*10.*fck**0.5*(rho)**c)/(d**((s1 + s2))*a_d + e)
    #Estimated Parameters: [0.51143144 0.85141772 0.25289508 0.44558404 1.3037151  0.59001127] (0.1681540706753469, 1.0000073171961534)
    return  ii
#Error: 0.15871600688001788          (rho + 0.89259046687749*(fck**2*rho)**0.2651595)/(0.98223317**(2.3854148*s1 + 2.3854148*s2)*a_d**1.2831234*fck + fck)
a=[ 0.4539/0.6116379397283899,2.248/0.6116379397283899/4.0 , 0.255,0.23189,0.81,1.111,0.776]
a=[0.7421057,0.91884424,0.255,0.23189,0.81,1.111,0.776]
a=[0.7421057,0.91884424,0.255,0.23189,0.81      ,0.776]
a= [ 0.51,0.34,0.25,0.9,0.59]
#[0.76684275 0.25548882 0.36939362 1.39896283 1.11824075 0.7775268 ]
ab=a
def fncy1(parameters, X, y):
    y_pred = eqn(parameters, X)    
    #return np.mean(abs(y-y_pred)**2.0)#np.std(y/V_SR)/np.mean(y/V_SR)#np.mean(abs(y/y_pred-1)**2.0)/np.mean(y/y_pred)
    return np.std(y_pred/y)/np.mean(y_pred/y)+abs(np.mean(y_pred/y)-1.0)*10.0
initial_parameters = a # Define initial parameter values
result = minimize(fncy1, initial_parameters, args=(X, y), method='BFGS')# Optimize the parameters using MLE
estimated_parameters = result.x# Retrieve the estimated parameters
def fncy2(parameters, X, y):
    y_pred = eqn(parameters, X)    # Compute the predicted output using the non-linear model
    aa=y_pred/y
    return np.std(aa)/np.mean(aa), np.mean(aa)
# Print the estimated parameters
print("Estimated Parameters:", estimated_parameters,fncy2(estimated_parameters,X, y))
pp=ab
print("Estimated Parameters22:",pp, fncy2(pp,X, y))


def fncy3(parameters):
    y_pred = eqn(parameters, X)    
    return np.std(y_pred/y)/np.mean(y_pred/y)+abs(np.mean(y_pred/y)-1.0)*10.0

lower_bound = 0.01*np.array([0.1,0.1,0.1,0.1,0.1])
upper_bound =np.array( [2.,2.,2.,2.,2.])
# Define Optimization Problem
import pso
problem = {'CostFunction': fncy3, 'nVar': 5, 'VarMin': lower_bound, 'VarMax': upper_bound}
# Running PSO
gbest, pop = pso.PSO(problem, MaxIter = 5, PopSize = 100000, c1 = 1.0, c2 = 1.0, w = 0.1, wdamp = 0.1)
# Final Result
print('Global Best:')
print(gbest)
print("Estimated Parameters:", gbest['position'],fncy2(gbest['position'],X, y))
#Estimated Parameters: [0.76684275 0.25548882 0.36939362 1.39896283 1.11824075 0.7775268 ] (0.16882517842876132, 1.000000921604682)
#Estimated Parameters: [0.74027196 0.2554847  0.23189265 1.21986432 1.1113033  0.77586541  1.51382583] (0.16737903031615547, 1.000019430280225)
#Estimated Parameters: [1.00408912 0.25755224 0.7900882  1.1708375  1.39657963 1.28109325  1.55746745] (0.16941538406606377, 1.0000002173427407)
#Estimated Parameters: [0.51143144 0.85141772 0.25289508 0.44558404 1.3037151  0.59001127] (0.1681540706753469, 1.0000073171961534)

# %% [code]
lower_bound = 0.01*np.array([0.1,0.1,0.1,0.1,0.1])
upper_bound =np.array( [2.,2.,2.,2.,2.])
# Define Optimization Problem
import pso
problem = {'CostFunction': fncy3, 'nVar': 5, 'VarMin': lower_bound, 'VarMax': upper_bound}
# Running PSO
gbest, pop = pso.PSO(problem, MaxIter = 5, PopSize = 500000, c1 = 1.0, c2 = 1.0, w = 0.1, wdamp = 0.1)
# Final Result
print('Global Best:')
print(gbest)
print("Estimated Parameters:", gbest['position'],fncy2(gbest['position'],X, y))

# %% [code]
lower_bound = 0.01*np.array([0.1,0.1,0.1,0.1,0.1])
upper_bound =np.array( [2.,2.,2.,2.,2.])
# Define Optimization Problem
import pso
problem = {'CostFunction': fncy3, 'nVar': 5, 'VarMin': lower_bound, 'VarMax': upper_bound}
# Running PSO
gbest, pop = pso.PSO(problem, MaxIter = 5, PopSize = 500000, c1 = 1.0, c2 = 1.0, w = 0.1, wdamp = 0.1)
# Final Result
print('Global Best:')
print(gbest)
print("Estimated Parameters:", gbest['position'],fncy2(gbest['position'],X, y))

# %% [code]
PC  = pd.read_excel('deep_beam2222.xlsx',sheet_name='all')[['h','d','b','a','fck','rho','fy','rho_v','fyv','rho_h','fyh','da','w_tp','w_bp','V']]
PC = PC[abs(PC['rho_v'] + PC['rho_h']) > 0.00000001]

PC['vn']=PC['V']/(PC['h'] * PC['b'])/PC['fck']*1000;PC['vert']=PC['rho_v']*PC['fyv'];PC['horz']=PC['rho_h']*PC['fyh'];PC['long']=PC['rho']*PC['fy'];PC['a_d']=PC['a']/PC['d'];PC['a_h']=PC['a']/PC['h']
PC['fc_y']=PC['fy']/PC['fck'];PC['fc_v']=PC['rho_v']/PC['fck'];PC['fc_h']=PC['rho_h']/PC['fck'];PC['w_h']=PC['w_bp']/PC['h']
PC['W']=(PC['w_tp']+PC['w_bp'])/2.0
n_rho=42.6/PC['fck']**0.5*PC['rho'];k=(n_rho**2.0+2.0*n_rho)**0.5-n_rho;w_s=k*PC['d'];jd=(1.-k/3.)*PC['d'];PC['tan_th'] = jd/PC['a']

PC['h_d']=(PC['h']-PC['d'])
PC['w_s']=(PC['W']+PC['h_d'])
features=['h','a','fck','rho','W','tan_th'] 
features=['a_d','fck','rho','w_s']
PC['ww_s']=(PC['w_bp']+PC['h_d'])
PC['vert']=PC['rho_v']*PC['fyv'];PC['horz']=PC['rho_h']*PC['fyh']

PC['vn']=PC['V']/(PC['h'] * PC['b'])*1000

#PC['fck']=PC['fck']/30.0
PC['ss']=PC['vert']*2+PC['horz']
PC['s1']=PC['vert']/PC['fck'];PC['s2']=PC['horz']/PC['fck']

features=['a_d','fck','rho','s1','s2']
X=PC[features];y=PC['vn']


X= np.array(X.values);y= np.array(y.values)
from scipy.optimize import minimize
def eqn(parameters, X):
    a_d,fck,rho,s1,s2=X[:,0],X[:,1],X[:,2],X[:,3],X[:,4]
    a,b,c,d,e,g= np.array(parameters)
    #fck=fc/30.
    #ii = 30.0*(g*rho + a*(fck**2*rho)**b)/(c**(d*2.0/30.0*s1 + d*2.0/30.0*s2)*a_d**e + f)
    ii = (29*rho + 3.8*fck**0.5*rho**0.3)/(0.3**((s1 + s2))*a_d + 0.47)
    #Estimated Parameters: [0.51143144 0.85141772 0.25289508 0.44558404 1.3037151  0.59001127] (0.1681540706753469, 1.0000073171961534)
    return  ii
#Error: 0.15871600688001788          (rho + 0.89259046687749*(fck**2*rho)**0.2651595)/(0.98223317**(2.3854148*s1 + 2.3854148*s2)*a_d**1.2831234*fck + fck)
a=[ 0.4539/0.6116379397283899,2.248/0.6116379397283899/4.0 , 0.255,0.23189,0.81,1.111,0.776]
a=[0.7421057,0.91884424,0.255,0.23189,0.81,1.111,0.776]
a=[0.7421057,0.91884424,0.255,0.23189,0.81      ,0.776]

#[0.76684275 0.25548882 0.36939362 1.39896283 1.11824075 0.7775268 ]
ab=a
def fncy1(parameters, X, y):
    y_pred = eqn(parameters, X)    
    #return np.mean(abs(y-y_pred)**2.0)#np.std(y/V_SR)/np.mean(y/V_SR)#np.mean(abs(y/y_pred-1)**2.0)/np.mean(y/y_pred)
    return np.std(y_pred/y)/np.mean(y_pred/y)
initial_parameters = a # Define initial parameter values
result = minimize(fncy1, initial_parameters, args=(X, y), method='BFGS')# Optimize the parameters using MLE
estimated_parameters = result.x# Retrieve the estimated parameters
def fncy2(parameters, X, y):
    y_pred = eqn(parameters, X)    # Compute the predicted output using the non-linear model
    aa=y_pred/y
    return np.std(aa)/np.mean(aa), np.mean(aa)
# Print the estimated parameters
print("Estimated Parameters:", estimated_parameters,fncy2(estimated_parameters,X, y))
pp=ab
print("Estimated Parameters22:",pp, fncy2(pp,X, y))

# %% [code]
PC  = pd.read_excel('deep_beam2222.xlsx',sheet_name='all')[['h','d','b','a','fck','rho','fy','rho_v','fyv','rho_h','fyh','da','w_tp','w_bp','V']]
PC = PC[abs(PC['rho_v'] + PC['rho_h']) > 0.00000001]

PC['vn']=PC['V']/(PC['h'] * PC['b'])/PC['fck']*1000;PC['vert']=PC['rho_v']*PC['fyv'];PC['horz']=PC['rho_h']*PC['fyh'];PC['long']=PC['rho']*PC['fy'];PC['a_d']=PC['a']/PC['d'];PC['a_h']=PC['a']/PC['h']
PC['fc_y']=PC['fy']/PC['fck'];PC['fc_v']=PC['rho_v']/PC['fck'];PC['fc_h']=PC['rho_h']/PC['fck'];PC['w_h']=PC['w_bp']/PC['h']
PC['W']=(PC['w_tp']+PC['w_bp'])/2.0
n_rho=42.6/PC['fck']**0.5*PC['rho'];k=(n_rho**2.0+2.0*n_rho)**0.5-n_rho;w_s=k*PC['d'];jd=(1.-k/3.)*PC['d'];PC['tan_th'] = jd/PC['a']

PC['h_d']=(PC['h']-PC['d'])
PC['w_s']=(PC['W']+PC['h_d'])
features=['h','a','fck','rho','W','tan_th'] 
features=['a_d','fck','rho','w_s']
PC['ww_s']=(PC['w_bp']+PC['h_d'])
PC['vert']=PC['rho_v']*PC['fyv'];PC['horz']=PC['rho_h']*PC['fyh']

PC['vn']=PC['V']/(PC['h'] * PC['b'])*1000

#PC['fck']=PC['fck']/30.0
PC['ss']=PC['vert']*2+PC['horz']
PC['s1']=PC['vert']/PC['fck'];PC['s2']=PC['horz']/PC['fck']

features=['a_d','fck','rho','s1','s2']
X=PC[features];y=PC['vn']


X= np.array(X.values);y= np.array(y.values)
from scipy.optimize import minimize
def eqn(parameters, X):
    a_d,fck,rho,s1,s2=X[:,0],X[:,1],X[:,2],X[:,3],X[:,4]
    a,b,c,d,e,g= np.array(parameters)
    #fck=fc/30.
    #ii = 30.0*(g*rho + a*(fck**2*rho)**b)/(c**(d*2.0/30.0*s1 + d*2.0/30.0*s2)*a_d**e + f)
    ii = (a*100.0*rho + b*4.0*(fck**2*rho)**c)/(d**(e/10.0*(s1 + s2))*a_d + g)
    #Estimated Parameters: [0.51143144 0.85141772 0.25289508 0.44558404 1.3037151  0.59001127] (0.1681540706753469, 1.0000073171961534)
    return  ii
#Error: 0.15871600688001788          (rho + 0.89259046687749*(fck**2*rho)**0.2651595)/(0.98223317**(2.3854148*s1 + 2.3854148*s2)*a_d**1.2831234*fck + fck)
a=[ 0.4539/0.6116379397283899,2.248/0.6116379397283899/4.0 , 0.255,0.23189,0.81,1.111,0.776]
a=[0.7421057,0.91884424,0.255,0.23189,0.81,1.111,0.776]
a=[0.7421057,0.91884424,0.255,0.23189,0.81      ,0.776]

#[0.76684275 0.25548882 0.36939362 1.39896283 1.11824075 0.7775268 ]
ab=a
def fncy1(parameters, X, y):
    y_pred = eqn(parameters, X)    
    #return np.mean(abs(y-y_pred)**2.0)#np.std(y/V_SR)/np.mean(y/V_SR)#np.mean(abs(y/y_pred-1)**2.0)/np.mean(y/y_pred)
    return np.std(y_pred/y)/np.mean(y_pred/y)+abs(np.mean(y_pred/y)-1.0)*10.0
initial_parameters = a # Define initial parameter values
result = minimize(fncy1, initial_parameters, args=(X, y), method='BFGS')# Optimize the parameters using MLE
estimated_parameters = result.x# Retrieve the estimated parameters
def fncy2(parameters, X, y):
    y_pred = eqn(parameters, X)    # Compute the predicted output using the non-linear model
    aa=y_pred/y
    return np.std(aa)/np.mean(aa), np.mean(aa)
# Print the estimated parameters
print("Estimated Parameters:", estimated_parameters,fncy2(estimated_parameters,X, y))
pp=ab
print("Estimated Parameters22:",pp, fncy2(pp,X, y))


def fncy3(parameters):
    y_pred = eqn(parameters, X)    
    return np.std(y_pred/y)/np.mean(y_pred/y)+abs(np.mean(y_pred/y)-1.0)*10.0

lower_bound = 0.01*np.array([0.1,0.1,0.1,0.1,0.1,0.1])
upper_bound =np.array( [2.,2.,2.,2.,2.,2.])
# Define Optimization Problem
import pso
problem = {'CostFunction': fncy3, 'nVar': 6, 'VarMin': lower_bound, 'VarMax': upper_bound}
# Running PSO
gbest, pop = pso.PSO(problem, MaxIter = 5, PopSize = 500000, c1 = 1.0, c2 = 1.0, w = 0.1, wdamp = 0.1)
# Final Result
print('Global Best:')
print(gbest)
print("Estimated Parameters:", gbest['position'],fncy2(gbest['position'],X, y))
#Estimated Parameters: [0.76684275 0.25548882 0.36939362 1.39896283 1.11824075 0.7775268 ] (0.16882517842876132, 1.000000921604682)
#Estimated Parameters: [0.74027196 0.2554847  0.23189265 1.21986432 1.1113033  0.77586541  1.51382583] (0.16737903031615547, 1.000019430280225)
#Estimated Parameters: [1.00408912 0.25755224 0.7900882  1.1708375  1.39657963 1.28109325  1.55746745] (0.16941538406606377, 1.0000002173427407)
#Estimated Parameters: [0.51143144 0.85141772 0.25289508 0.44558404 1.3037151  0.59001127] (0.1681540706753469, 1.0000073171961534)

# %% [code]
PC  = pd.read_excel('deep_beam2222.xlsx',sheet_name='all')[['h','d','b','a','fck','rho','fy','rho_v','fyv','rho_h','fyh','da','w_tp','w_bp','V']]
PC = PC[abs(PC['rho_v'] + PC['rho_h']) > 0.00000001]

PC['vn']=PC['V']/(PC['h'] * PC['b'])/PC['fck']*1000;PC['vert']=PC['rho_v']*PC['fyv'];PC['horz']=PC['rho_h']*PC['fyh'];PC['long']=PC['rho']*PC['fy'];PC['a_d']=PC['a']/PC['d'];PC['a_h']=PC['a']/PC['h']
PC['fc_y']=PC['fy']/PC['fck'];PC['fc_v']=PC['rho_v']/PC['fck'];PC['fc_h']=PC['rho_h']/PC['fck'];PC['w_h']=PC['w_bp']/PC['h']
PC['W']=(PC['w_tp']+PC['w_bp'])/2.0
n_rho=42.6/PC['fck']**0.5*PC['rho'];k=(n_rho**2.0+2.0*n_rho)**0.5-n_rho;w_s=k*PC['d'];jd=(1.-k/3.)*PC['d'];PC['tan_th'] = jd/PC['a']

PC['h_d']=(PC['h']-PC['d'])
PC['w_s']=(PC['W']+PC['h_d'])
features=['h','a','fck','rho','W','tan_th'] 
features=['a_d','fck','rho','w_s']
PC['ww_s']=(PC['w_bp']+PC['h_d'])
PC['vert']=PC['rho_v']*PC['fyv'];PC['horz']=PC['rho_h']*PC['fyh']

PC['vn']=PC['V']/(PC['h'] * PC['b'])*1000

#PC['fck']=PC['fck']/30.0
PC['ss']=PC['vert']*2+PC['horz']
PC['s1']=PC['vert']/PC['fck'];PC['s2']=PC['horz']/PC['fck']

features=['a_d','fck','rho','s1','s2']
X=PC[features];y=PC['vn']


X= np.array(X.values);y= np.array(y.values)
from scipy.optimize import minimize
def eqn(parameters, X):
    a_d,fck,rho,s1,s2=X[:,0],X[:,1],X[:,2],X[:,3],X[:,4]
    a,b,c,d,e,g= np.array(parameters)
    #fck=fc/30.
    #ii = 30.0*(g*rho + a*(fck**2*rho)**b)/(c**(d*2.0/30.0*s1 + d*2.0/30.0*s2)*a_d**e + f)
    ii = (51*rho + 3.4*fck**0.5*rho**0.25)/(0.9**((s1 + s2))*a_d + 0.59)
    #Estimated Parameters: [0.51143144 0.85141772 0.25289508 0.44558404 1.3037151  0.59001127] (0.1681540706753469, 1.0000073171961534)
    return  ii
#Error: 0.15871600688001788          (rho + 0.89259046687749*(fck**2*rho)**0.2651595)/(0.98223317**(2.3854148*s1 + 2.3854148*s2)*a_d**1.2831234*fck + fck)
a=[ 0.4539/0.6116379397283899,2.248/0.6116379397283899/4.0 , 0.255,0.23189,0.81,1.111,0.776]
a=[0.7421057,0.91884424,0.255,0.23189,0.81,1.111,0.776]
a=[0.7421057,0.91884424,0.255,0.23189,0.81      ,0.776]

#[0.76684275 0.25548882 0.36939362 1.39896283 1.11824075 0.7775268 ]
ab=a
def fncy1(parameters, X, y):
    y_pred = eqn(parameters, X)    
    #return np.mean(abs(y-y_pred)**2.0)#np.std(y/V_SR)/np.mean(y/V_SR)#np.mean(abs(y/y_pred-1)**2.0)/np.mean(y/y_pred)
    return np.std(y_pred/y)/np.mean(y_pred/y)
initial_parameters = a # Define initial parameter values
result = minimize(fncy1, initial_parameters, args=(X, y), method='BFGS')# Optimize the parameters using MLE
estimated_parameters = result.x# Retrieve the estimated parameters
def fncy2(parameters, X, y):
    y_pred = eqn(parameters, X)    # Compute the predicted output using the non-linear model
    aa=y_pred/y
    return np.std(aa)/np.mean(aa), np.mean(aa)
# Print the estimated parameters
print("Estimated Parameters:", estimated_parameters,fncy2(estimated_parameters,X, y))
pp=ab
print("Estimated Parameters22:",pp, fncy2(pp,X, y))


# %% [code]
import pandas as pd
import numpy as np

PC  = pd.read_excel('deep_beam2222.xlsx',sheet_name='all')[['h','d','b','a','fck','rho','fy','rho_v','fyv','rho_h','fyh','da','w_tp','w_bp','V']]
PC = PC[abs(PC['rho_v'] + PC['rho_h']) < 0.00000001]
PC['vn']=PC['V']/(PC['h'] * PC['b'])/PC['fck']*1000;PC['vert']=PC['rho_v']*PC['fyv'];PC['horz']=PC['rho_h']*PC['fyh'];PC['long']=PC['rho']*PC['fy'];PC['a_d']=PC['a']/PC['d'];PC['a_h']=PC['a']/PC['h']
PC['fc_y']=PC['fy']/PC['fck'];PC['fc_v']=PC['rho_v']/PC['fck'];PC['fc_h']=PC['rho_h']/PC['fck'];PC['w_h']=PC['w_bp']/PC['h']
PC['W']=(PC['w_tp']+PC['w_bp'])/2.0
n_rho=42.6/PC['fck']**0.5*PC['rho'];k=(n_rho**2.0+2.0*n_rho)**0.5-n_rho;w_s=k*PC['d'];jd=(1.-k/3.)*PC['d'];PC['tan_th'] = jd/PC['a']

PC['h_d']=(PC['h']-PC['d'])
PC['w_s']=(PC['W']+PC['h_d'])
features=['h','a','fck','rho','W','tan_th'] 
features=['a_d','fck','rho','w_s']
PC['ww_s']=(PC['w_bp']+PC['h_d'])
PC['vert']=PC['rho_v']*PC['fyv'];PC['horz']=PC['rho_h']*PC['fyh']
PC['vn']=PC['V']/(PC['h'] * PC['b'])/PC['fck']*1000
PC['ss']=PC['vert']*2+PC['horz']
PC['s1']=PC['vert']/PC['fck'];PC['s2']=PC['horz']/PC['fck']

features=['a_d','fck','rho']
X=PC[features];y=PC['vn']

X= np.array(X.values);y= np.array(y.values)
from scipy.optimize import minimize
def eqn(parameters, X):
    b,c,f = np.array(parameters)
    a_d,fck,rho=X[:,0],X[:,1],X[:,2]
    ii=f*(0.5*fck+b/10.0/rho)**(-1*c*(a_d+2.0))
    #print(ii)
    return  ii
a=[0.56,0.8,0.272,0.37,0.0]
a=[0.74156649 ,0.25344558,1.0/0.7169]
a=[0.67, 0.26, 1.3]
ab=a
def fncy1(parameters, X, y):
    y_pred = eqn(parameters, X)    
    #return np.mean(abs(y-y_pred)**2.0)#np.std(y/V_SR)/np.mean(y/V_SR)#np.mean(abs(y/y_pred-1)**2.0)/np.mean(y/y_pred)
    return np.std(y_pred/y)/np.mean(y_pred/y)*1000000.0+abs(np.mean(y_pred/y)-1.0)
initial_parameters = a # Define initial parameter values
result = minimize(fncy1, initial_parameters, args=(X, y), method='BFGS')# Optimize the parameters using MLE
estimated_parameters = result.x# Retrieve the estimated parameters
def fncy2(parameters, X, y):
    y_pred = eqn(parameters, X)    # Compute the predicted output using the non-linear model
    aa=y_pred/y
    return np.std(aa)/np.mean(aa), np.mean(aa)
# Print the estimated parameters
print("Estimated Parameters:", estimated_parameters,fncy2(estimated_parameters,X, y))
pp=ab
print("Estimated Parameters22:",pp, fncy2(pp,X, y))

# %% [code]
##################################################################################################################################################################
import numpy as np
import pandas as pd
PC  = pd.read_excel('deep_beam2222.xlsx',sheet_name='all')[['h','d','b','a','fck','rho','fy','rho_v','fyv','rho_h','fyh','da','w_tp','w_bp','V']]
PC = PC[abs(PC['rho_v'] + PC['rho_h']) > 0.00000001]
PC['vert']=PC['rho_v']*PC['fyv'];PC['horz']=PC['rho_h']*PC['fyh'];PC['long']=PC['rho']*PC['fy'];PC['a_d']=PC['a']/PC['d'];PC['a_h']=PC['a']/PC['h']
PC['fc_y']=PC['fy']/PC['fck'];PC['fc_v']=PC['rho_v']/PC['fck'];PC['fc_h']=PC['rho_h']/PC['fck'];PC['w_h']=PC['w_bp']/PC['h']
PC['W']=(PC['w_tp']+PC['w_bp'])/2.0
n_rho=42.6/PC['fck']**0.5*PC['rho'];k=(n_rho**2.0+2.0*n_rho)**0.5-n_rho;w_s=k*PC['d'];jd=(1.-k/3.)*PC['d'];PC['tan_th'] = jd/PC['a']
PC['h_d']=(PC['h']-PC['d']);PC['w_s']=(PC['W']+PC['h_d']);PC['ww_s']=(PC['w_bp']+PC['h_d'])
PC['vn']=PC['V']/(PC['h'] * PC['b'])/PC['fck']*1000#PC['vn']=PC['V']/(PC['d'] * PC['b'])/PC['fck']*1000
PC['ss']=PC['vert']*2+PC['horz'];PC['s1']=PC['vert']/PC['fck'];PC['s2']=PC['horz']/PC['fck']

features=['a_d','fck','rho','ww_s','s1','s2']
X=PC[features];y=PC['vn']
X= np.array(X.values);y= np.array(y.values)
from scipy.optimize import minimize
def eqn(parameters, X):
    a,b,c,d,e,f,g,h,i,j = np.array(parameters)
    a_d,fck,rho,s1,s2=X[:,0],X[:,1],X[:,2],X[:,4],X[:,5]
    ii = a/a_d*(np.maximum(a_d*(b*100.0/fck-c)+d*10.0*rho**e-f,0))**g+h*10.0*rho**i*(s1+j*s2)
    #ii=0.9*rho**0.4*(s2 +c*s1) + 1.0/a_d*(np.maximum(a_d*(d/fck-e/100) + f*rho - g/100,0))**h
    return  ii
a=1*[0.1,0.46,0.55,1.0,0.6,0.4,0.5,0.65,0.8,1]
ab=a
def fncy1(parameters, X, y):
    y_pred = eqn(parameters, X)    
    return np.std(y_pred/y)/np.mean(y_pred/y)+abs(np.mean(y_pred/y)-1.0)*10.0#np.std(y/y_pred)/np.mean(y/y_pred)#np.mean(abs(y-y_pred)**2.0)#np.std(y/V_SR)/np.mean(y/V_SR)#np.mean(abs(y/y_pred-1)**2.0)/np.mean(y/y_pred)
#
initial_parameters = a # Define initial parameter values
result = minimize(fncy1, initial_parameters, args=(X, y), method='BFGS')# Optimize the parameters using MLE
estimated_parameters = result.x# Retrieve the estimated parameters
def fncy2(parameters, X, y):
    y_pred = eqn(parameters, X)    # Compute the predicted output using the non-linear model
    aa=y_pred/y
    return np.std(aa)/np.mean(aa), np.mean(aa)
# Print the estimated parameters
print("Estimated Parameters:", estimated_parameters,fncy2(estimated_parameters,X, y))
pp=ab
print("Estimated Parameters22:",pp, fncy2(pp,X, y))

def fncy3(parameters):
    y_pred = eqn(parameters, X)   
    aa=y_pred/y
    return np.std(y_pred/y)/np.mean(y_pred/y)+abs(np.mean(y_pred/y)-1.0)*10.0#np.mean(abs(y-y_pred)**2.0)#np.std(y/V_SR)/np.mean(y/V_SR)#np.mean(abs(y/y_pred-1)**2.0)/np.mean(y/y_pred)

lower_bound = [0.1,0.1,0.1,0.1,0.1,0.1,0.1,0.1,0.1,0.1]
upper_bound = [2.,2.,2.,2.,2.,2.,2.,2.,2.,2.]
# Define Optimization Problem
import pso
problem = {'CostFunction': fncy3, 'nVar': 10, 'VarMin': lower_bound, 'VarMax': upper_bound}
# Running PSO
gbest, pop = pso.PSO(problem, MaxIter = 10, PopSize = 50000, c1 = 1.0, c2 = 1.0, w = 0.1, wdamp = 0.1)
# Final Result
print('Global Best:')
print(gbest)
print("Estimated Parameters:", gbest['position'],fncy2(gbest['position'],X, y))


# %% [code]
modelior5[8].sympy(8)#1.036342000500445       Mean Squared Error: 0.28498097734663835

# %% [code]
modelior5[12].sympy(8)#1.046507817963969       Mean Squared Error: 0.28558248957344556

# %% [code]
modelior5[25].sympy(6)#1.0136851244503247       Mean Squared Error: 0.2831410622898381

# %% [code]
#1 reinf
from pysr import PySRRegressor
import pandas as pd
import numpy as np
PC  = pd.read_excel('deep_beam2222.xlsx',sheet_name='all')[['h','d','b','a','fck','rho','fy','rho_v','fyv','rho_h','fyh','da','w_tp','w_bp','V']]
PC = PC[abs(PC['rho_v'] + PC['rho_h']) > 0.00000001]

PC['vn']=PC['V']/(PC['h'] * PC['b'])/PC['fck']*1000;PC['vert']=PC['rho_v']*PC['fyv'];PC['horz']=PC['rho_h']*PC['fyh'];PC['long']=PC['rho']*PC['fy'];PC['a_d']=PC['a']/PC['d'];PC['a_h']=PC['a']/PC['h']
PC['fc_y']=PC['fy']/PC['fck'];PC['fc_v']=PC['rho_v']/PC['fck'];PC['fc_h']=PC['rho_h']/PC['fck'];PC['w_h']=PC['w_bp']/PC['h']
PC['W']=(PC['w_tp']+PC['w_bp'])/2.0
n_rho=42.6/PC['fck']**0.5*PC['rho'];k=(n_rho**2.0+2.0*n_rho)**0.5-n_rho;w_s=k*PC['d'];jd=(1.-k/3.)*PC['d'];PC['tan_th'] = jd/PC['a']

PC['h_d']=(PC['h']-PC['d'])
PC['w_s']=(PC['W']+PC['h_d'])
features=['h','a','fck','rho','W','tan_th'] 
features=['a_d','fck','rho','w_s']
PC['ww_s']=(PC['w_bp']+PC['h_d'])
PC['vert']=PC['rho_v']*PC['fyv'];PC['horz']=PC['rho_h']*PC['fyh']
PC['vn']=PC['V']/(PC['h'] * PC['b'])*1000*PC['a_d']
PC['ss']=PC['vert']*2+PC['horz']
PC['s1']=PC['vert'];PC['s2']=PC['horz']

features=['a_d','fck','rho','s1','s2']
X=PC[features];y=PC['vn']

dc=[]
dc.append(X)
dc.append(y)
modelifxxy=[]
for j in range(60):
    model7 = PySRRegressor(niterations=200,populations=50,population_size=20,maxsize=30,
                      nested_constraints={"^":{"^":0,"/":1},"/":{"/":0,"^":1}},parsimony= 0.02,
                      constraints={"^":(-1,10)},
                      binary_operators=["+", "*","^","/"],#special(x,y)=x^2.0+y
                      denoise=True,loss="loss(x, y) = abs(y/x-1)",model_selection ='accuracy',
                      )
    model7.fit(X,y)#,X_units=["", "kg / m^2", "", "m", "m", "kg / m^2"],    y_units=[""]
    #unary_operators=["myfunction(x) = x^2"],        binary_operators=["myotherfunction(x, y) = x^2*y"],        extra_sympy_mappings={"myfunction": lambda x: x**2,"myotherfunction": lambda x, y: x**2 * y,},
    i=0
    modelifxxy.append(model7)
    while i <len(model7.equations_):
        model7.sympy(i)
        y_pred = model7.predict(X,index=i)
        aa=y_pred/y.values
        print('i = ',i, np.mean(aa),"      Mean Squared Error:",  np.std(aa)/np.mean(aa),"        ",model7.sympy(i))
        i=i+1

# %% [code]
from pysr import PySRRegressor
import pandas as pd
import numpy as np
PC  = pd.read_excel('deep_beam2222.xlsx',sheet_name='all')[['h','d','b','a','fck','rho','fy','rho_v','fyv','rho_h','fyh','da','w_tp','w_bp','V']]
PC = PC[abs(PC['rho_v'] + PC['rho_h']) > 0.00000001]

PC['vn']=PC['V']/(PC['h'] * PC['b'])/PC['fck']*1000;PC['vert']=PC['rho_v']*PC['fyv'];PC['horz']=PC['rho_h']*PC['fyh'];PC['long']=PC['rho']*PC['fy'];PC['a_d']=PC['a']/PC['d'];PC['a_h']=PC['a']/PC['h']
PC['fc_y']=PC['fy']/PC['fck'];PC['fc_v']=PC['rho_v']/PC['fck'];PC['fc_h']=PC['rho_h']/PC['fck'];PC['w_h']=PC['w_bp']/PC['h']
PC['W']=(PC['w_tp']+PC['w_bp'])/2.0
n_rho=42.6/PC['fck']**0.5*PC['rho'];k=(n_rho**2.0+2.0*n_rho)**0.5-n_rho;w_s=k*PC['d'];jd=(1.-k/3.)*PC['d'];PC['tan_th'] = jd/PC['a']

PC['h_d']=(PC['h']-PC['d'])
PC['w_s']=(PC['W']+PC['h_d'])
features=['h','a','fck','rho','W','tan_th'] 
features=['a_d','fck','rho','w_s']
PC['ww_s']=(PC['w_bp']+PC['h_d'])
PC['vert']=PC['rho_v']*PC['fyv'];PC['horz']=PC['rho_h']*PC['fyh']

PC['vn']=PC['V']/(PC['h'] * PC['b'])*1000/PC['fck']

PC['fck']=PC['fck']/30.0
PC['ss']=PC['vert']*2+PC['horz']
PC['s1']=PC['vert']/PC['fck'];PC['s2']=PC['horz']/PC['fck']

features=['a_d','fck','rho','s1','s2']
X=PC[features];y=PC['vn']

dc=[]
dc.append(X)
dc.append(y)
modelifxxy17=[]
for j in range(15):
    model7 = PySRRegressor(niterations=200,populations=50,population_size=20,maxsize=30,
                      nested_constraints={"^":{"^":0,"/":1},"/":{"/":0,"^":1}},parsimony= 0.02,
                      constraints={"^":(-1,10)},
                      binary_operators=["+", "*","^","/"],#special(x,y)=x^2.0+y
                      denoise=True,loss="loss(x, y) = abs(y/x-1)",model_selection ='accuracy',
                      )
    model7.fit(X,y)#,X_units=["", "kg / m^2", "", "m", "m", "kg / m^2"],    y_units=[""]
    #unary_operators=["myfunction(x) = x^2"],        binary_operators=["myotherfunction(x, y) = x^2*y"],        extra_sympy_mappings={"myfunction": lambda x: x**2,"myotherfunction": lambda x, y: x**2 * y,},
    i=0
    modelifxxy17.append(model7)
    while i <len(model7.equations_):
        model7.sympy(i)
        y_pred = model7.predict(X,index=i)
        aa=y_pred/y.values
        print('i = ',i, np.mean(aa),"      Mean Squared Error:",  np.std(aa)/np.mean(aa),"        ",model7.sympy(i))
        i=i+1

# %% [code]
from pysr import PySRRegressor
import pandas as pd
import numpy as np
PC  = pd.read_excel('deep_beam2222.xlsx',sheet_name='all')[['h','d','b','a','fck','rho','fy','rho_v','fyv','rho_h','fyh','da','w_tp','w_bp','V']]
PC = PC[abs(PC['rho_v'] + PC['rho_h']) > 0.00000001]

PC['vn']=PC['V']/(PC['h'] * PC['b'])/PC['fck']*1000;PC['vert']=PC['rho_v']*PC['fyv'];PC['horz']=PC['rho_h']*PC['fyh'];PC['long']=PC['rho']*PC['fy'];PC['a_d']=PC['a']/PC['d'];PC['a_h']=PC['a']/PC['h']
PC['fc_y']=PC['fy']/PC['fck'];PC['fc_v']=PC['rho_v']/PC['fck'];PC['fc_h']=PC['rho_h']/PC['fck'];PC['w_h']=PC['w_bp']/PC['h']
PC['W']=(PC['w_tp']+PC['w_bp'])/2.0
n_rho=42.6/PC['fck']**0.5*PC['rho'];k=(n_rho**2.0+2.0*n_rho)**0.5-n_rho;w_s=k*PC['d'];jd=(1.-k/3.)*PC['d'];PC['tan_th'] = jd/PC['a']

PC['h_d']=(PC['h']-PC['d'])
PC['w_s']=(PC['W']+PC['h_d'])
features=['h','a','fck','rho','W','tan_th'] 
features=['a_d','fck','rho','w_s']
PC['ww_s']=(PC['w_bp']+PC['h_d'])
PC['vert']=PC['rho_v']*PC['fyv'];PC['horz']=PC['rho_h']*PC['fyh']

PC['vn']=PC['V']/(PC['h'] * PC['b'])*1000/PC['fck']

PC['fck']=PC['fck']/30.0
PC['ss']=PC['vert']*2+PC['horz']
PC['s1']=PC['vert']/PC['fck'];PC['s2']=PC['horz']/PC['fck']

features=['a_d','fck','rho','s1','s2']
X=PC[features];y=PC['vn']

dc=[]
dc.append(X)
dc.append(y)
modelifxxy17=[]
for j in range(15):
    model7 = PySRRegressor(niterations=200,populations=50,population_size=20,maxsize=30,
                      nested_constraints={"^":{"^":0,"/":1},"/":{"/":0,"^":1}},parsimony= 0.02,
                      constraints={"^":(-1,10)},
                      binary_operators=["+", "*","^","/"],#special(x,y)=x^2.0+y
                      denoise=True,loss="loss(x, y) = abs(y/x-1)",model_selection ='accuracy',
                      )
    model7.fit(X,y)#,X_units=["", "kg / m^2", "", "m", "m", "kg / m^2"],    y_units=[""]
    #unary_operators=["myfunction(x) = x^2"],        binary_operators=["myotherfunction(x, y) = x^2*y"],        extra_sympy_mappings={"myfunction": lambda x: x**2,"myotherfunction": lambda x, y: x**2 * y,},
    i=0
    modelifxxy17.append(model7)
    while i <len(model7.equations_):
        model7.sympy(i)
        y_pred = model7.predict(X,index=i)
        aa=y_pred/y.values
        print('i = ',i, np.mean(aa),"      Mean Squared Error:",  np.std(aa)/np.mean(aa),"        ",model7.sympy(i))
        i=i+1

# %% [code]
from pysr import PySRRegressor
import pandas as pd
import numpy as np
PC  = pd.read_excel('deep_beam2222.xlsx',sheet_name='all')[['h','d','b','a','fck','rho','fy','rho_v','fyv','rho_h','fyh','da','w_tp','w_bp','V']]
PC = PC[abs(PC['rho_v'] + PC['rho_h']) > 0.00000001]

PC['vn']=PC['V']/(PC['h'] * PC['b'])/PC['fck']*1000;PC['vert']=PC['rho_v']*PC['fyv'];PC['horz']=PC['rho_h']*PC['fyh'];PC['long']=PC['rho']*PC['fy'];PC['a_d']=PC['a']/PC['d'];PC['a_h']=PC['a']/PC['h']
PC['fc_y']=PC['fy']/PC['fck'];PC['fc_v']=PC['rho_v']/PC['fck'];PC['fc_h']=PC['rho_h']/PC['fck'];PC['w_h']=PC['w_bp']/PC['h']
PC['W']=(PC['w_tp']+PC['w_bp'])/2.0
n_rho=42.6/PC['fck']**0.5*PC['rho'];k=(n_rho**2.0+2.0*n_rho)**0.5-n_rho;w_s=k*PC['d'];jd=(1.-k/3.)*PC['d'];PC['tan_th'] = jd/PC['a']

PC['h_d']=(PC['h']-PC['d'])
PC['w_s']=(PC['W']+PC['h_d'])
features=['h','a','fck','rho','W','tan_th'] 
features=['a_d','fck','rho','w_s']
PC['ww_s']=(PC['w_bp']+PC['h_d'])
PC['vert']=PC['rho_v']*PC['fyv'];PC['horz']=PC['rho_h']*PC['fyh']

PC['vn']=PC['V']/(PC['h'] * PC['b'])*1000

PC['fck']=PC['fck']/30.0
PC['ss']=PC['vert']*2+PC['horz']
PC['s1']=PC['vert'];PC['s2']=PC['horz']

features=['a_d','fck','rho','s1','s2']
X=PC[features];y=PC['vn']

dc=[]
dc.append(X)
dc.append(y)
modelifxxy1222=[]
for j in range(50):
    model7 = PySRRegressor(niterations=200,populations=50,population_size=20,maxsize=30,
                      nested_constraints={"^":{"^":0,"/":1},"/":{"/":0,"^":1}},parsimony= 0.02,
                      constraints={"^":(-1,10)},
                      binary_operators=["+", "*","^","/"],#special(x,y)=x^2.0+y
                      denoise=True,loss="loss(x, y) = abs(y/x-1)",model_selection ='accuracy',
                      )
    model7.fit(X,y)#,X_units=["", "kg / m^2", "", "m", "m", "kg / m^2"],    y_units=[""]
    #unary_operators=["myfunction(x) = x^2"],        binary_operators=["myotherfunction(x, y) = x^2*y"],        extra_sympy_mappings={"myfunction": lambda x: x**2,"myotherfunction": lambda x, y: x**2 * y,},
    i=0
    modelifxxy1222.append(model7)
    while i <len(model7.equations_):
        model7.sympy(i)
        y_pred = model7.predict(X,index=i)
        aa=y_pred/y.values
        print('i = ',i, np.mean(aa),"      Mean Squared Error:",  np.std(aa)/np.mean(aa),"        ",model7.sympy(i))
        i=i+1

# %% [code]
from pysr import PySRRegressor
import pandas as pd
import numpy as np
PC  = pd.read_excel('deep_beam2222.xlsx',sheet_name='all')[['h','d','b','a','fck','rho','fy','rho_v','fyv','rho_h','fyh','da','w_tp','w_bp','V']]
PC = PC[abs(PC['rho_v'] + PC['rho_h']) > 0.00000001]

PC['vn']=PC['V']/(PC['h'] * PC['b'])/PC['fck']*1000;PC['vert']=PC['rho_v']*PC['fyv'];PC['horz']=PC['rho_h']*PC['fyh'];PC['long']=PC['rho']*PC['fy'];PC['a_d']=PC['a']/PC['d'];PC['a_h']=PC['a']/PC['h']
PC['fc_y']=PC['fy']/PC['fck'];PC['fc_v']=PC['rho_v']/PC['fck'];PC['fc_h']=PC['rho_h']/PC['fck'];PC['w_h']=PC['w_bp']/PC['h']
PC['W']=(PC['w_tp']+PC['w_bp'])/2.0
n_rho=42.6/PC['fck']**0.5*PC['rho'];k=(n_rho**2.0+2.0*n_rho)**0.5-n_rho;w_s=k*PC['d'];jd=(1.-k/3.)*PC['d'];PC['tan_th'] = jd/PC['a']

PC['h_d']=(PC['h']-PC['d'])
PC['w_s']=(PC['W']+PC['h_d'])
features=['h','a','fck','rho','W','tan_th'] 
features=['a_d','fck','rho','w_s']
PC['ww_s']=(PC['w_bp']+PC['h_d'])
PC['vert']=PC['rho_v']*PC['fyv'];PC['horz']=PC['rho_h']*PC['fyh']

PC['vn']=PC['V']/(PC['h'] * PC['b'])*1000

PC['fck']=PC['fck']/30.0
PC['ss']=PC['vert']*2+PC['horz']
PC['s1']=PC['vert'];PC['s2']=PC['horz']

features=['a_d','fck','rho','s1','s2']
X=PC[features];y=PC['vn']

dc=[]
dc.append(X)
dc.append(y)
modelifxxy1=[]
for j in range(15):
    model7 = PySRRegressor(niterations=200,populations=50,population_size=20,maxsize=30,
                      nested_constraints={"^":{"^":0,"/":1},"/":{"/":0,"^":1}},parsimony= 0.02,
                      constraints={"^":(-1,10)},
                      binary_operators=["+", "*","^","/"],#special(x,y)=x^2.0+y
                      denoise=True,loss="loss(x, y) = abs(y/x-1)",model_selection ='accuracy',
                      )
    model7.fit(X,y)#,X_units=["", "kg / m^2", "", "m", "m", "kg / m^2"],    y_units=[""]
    #unary_operators=["myfunction(x) = x^2"],        binary_operators=["myotherfunction(x, y) = x^2*y"],        extra_sympy_mappings={"myfunction": lambda x: x**2,"myotherfunction": lambda x, y: x**2 * y,},
    i=0
    modelifxxy1.append(model7)
    while i <len(model7.equations_):
        model7.sympy(i)
        y_pred = model7.predict(X,index=i)
        aa=y_pred/y.values
        print('i = ',i, np.mean(aa),"      Mean Squared Error:",  np.std(aa)/np.mean(aa),"        ",model7.sympy(i))
        i=i+1

# %% [code]
from pysr import PySRRegressor
import pandas as pd
import numpy as np
PC  = pd.read_excel('deep_beam2222.xlsx',sheet_name='all')[['h','d','b','a','fck','rho','fy','rho_v','fyv','rho_h','fyh','da','w_tp','w_bp','V']]
PC = PC[abs(PC['rho_v'] + PC['rho_h']) > 0.00000001]

PC['vn']=PC['V']/(PC['h'] * PC['b'])/PC['fck']*1000;PC['vert']=PC['rho_v']*PC['fyv'];PC['horz']=PC['rho_h']*PC['fyh'];PC['long']=PC['rho']*PC['fy'];PC['a_d']=PC['a']/PC['d'];PC['a_h']=PC['a']/PC['h']
PC['fc_y']=PC['fy']/PC['fck'];PC['fc_v']=PC['rho_v']/PC['fck'];PC['fc_h']=PC['rho_h']/PC['fck'];PC['w_h']=PC['w_bp']/PC['h']
PC['W']=(PC['w_tp']+PC['w_bp'])/2.0
n_rho=42.6/PC['fck']**0.5*PC['rho'];k=(n_rho**2.0+2.0*n_rho)**0.5-n_rho;w_s=k*PC['d'];jd=(1.-k/3.)*PC['d'];PC['tan_th'] = jd/PC['a']

PC['h_d']=(PC['h']-PC['d'])
PC['w_s']=(PC['W']+PC['h_d'])
features=['h','a','fck','rho','W','tan_th'] 
features=['a_d','fck','rho','w_s']
PC['ww_s']=(PC['w_bp']+PC['h_d'])
PC['vert']=PC['rho_v']*PC['fyv'];PC['horz']=PC['rho_h']*PC['fyh']

PC['vn']=PC['V']/(PC['h'] * PC['b'])*1000

PC['fck']=PC['fck']/30.0
PC['ss']=PC['vert']*2+PC['horz']
PC['s1']=PC['vert'];PC['s2']=PC['horz']

features=['a_d','fck','rho','s1','s2']
X=PC[features];y=PC['vn']

dc=[]
dc.append(X)
dc.append(y)
modelifxxy1=[]
for j in range(15):
    model7 = PySRRegressor(niterations=200,populations=50,population_size=20,maxsize=30,
                      nested_constraints={"^":{"^":0,"/":1},"/":{"/":0,"^":1}},parsimony= 0.02,
                      constraints={"^":(-1,10)},
                      binary_operators=["+", "*","^","/"],#special(x,y)=x^2.0+y
                      denoise=True,loss="loss(x, y) = abs(y/x-1)",model_selection ='accuracy',
                      )
    model7.fit(X,y)#,X_units=["", "kg / m^2", "", "m", "m", "kg / m^2"],    y_units=[""]
    #unary_operators=["myfunction(x) = x^2"],        binary_operators=["myotherfunction(x, y) = x^2*y"],        extra_sympy_mappings={"myfunction": lambda x: x**2,"myotherfunction": lambda x, y: x**2 * y,},
    i=0
    modelifxxy1.append(model7)
    while i <len(model7.equations_):
        model7.sympy(i)
        y_pred = model7.predict(X,index=i)
        aa=y_pred/y.values
        print('i = ',i, np.mean(aa),"      Mean Squared Error:",  np.std(aa)/np.mean(aa),"        ",model7.sympy(i))
        i=i+1

# %% [code]
from pysr import PySRRegressor
import pandas as pd
import numpy as np
PC  = pd.read_excel('deep_beam2222.xlsx',sheet_name='all')[['h','d','b','a','fck','rho','fy','rho_v','fyv','rho_h','fyh','da','w_tp','w_bp','V']]
PC = PC[abs(PC['rho_v'] + PC['rho_h']) > 0.00000001]

PC['vn']=PC['V']/(PC['h'] * PC['b'])/PC['fck']*1000;PC['vert']=PC['rho_v']*PC['fyv'];PC['horz']=PC['rho_h']*PC['fyh'];PC['long']=PC['rho']*PC['fy'];PC['a_d']=PC['a']/PC['d'];PC['a_h']=PC['a']/PC['h']
PC['fc_y']=PC['fy']/PC['fck'];PC['fc_v']=PC['rho_v']/PC['fck'];PC['fc_h']=PC['rho_h']/PC['fck'];PC['w_h']=PC['w_bp']/PC['h']
PC['W']=(PC['w_tp']+PC['w_bp'])/2.0
n_rho=42.6/PC['fck']**0.5*PC['rho'];k=(n_rho**2.0+2.0*n_rho)**0.5-n_rho;w_s=k*PC['d'];jd=(1.-k/3.)*PC['d'];PC['tan_th'] = jd/PC['a']

PC['h_d']=(PC['h']-PC['d'])
PC['w_s']=(PC['W']+PC['h_d'])
features=['h','a','fck','rho','W','tan_th'] 
features=['a_d','fck','rho','w_s']
PC['ww_s']=(PC['w_bp']+PC['h_d'])
PC['vert']=PC['rho_v']*PC['fyv'];PC['horz']=PC['rho_h']*PC['fyh']
PC['vn']=PC['V']/(PC['h'] * PC['b'])*1000/PC['fck']
PC['fck']=PC['fck']/30.0
PC['ss']=PC['vert']*2+PC['horz']
PC['s1']=PC['vert'];PC['s2']=PC['horz']

features=['a_d','fck','rho','s1','s2']
X=PC[features];y=PC['vn']

dc=[]
dc.append(X)
dc.append(y)
modelifxxy2=[]
for j in range(30):
    model7 = PySRRegressor(niterations=200,populations=50,population_size=20,maxsize=30,
                      nested_constraints={"^":{"^":0,"/":1},"/":{"/":0,"^":1}},parsimony= 0.02,
                      constraints={"^":(-1,10)},
                      binary_operators=["+", "*","^","/"],#special(x,y)=x^2.0+y
                      denoise=True,loss="loss(x, y) = abs(y/x-1)",model_selection ='accuracy',
                      )
    model7.fit(X,y)#,X_units=["", "kg / m^2", "", "m", "m", "kg / m^2"],    y_units=[""]
    #unary_operators=["myfunction(x) = x^2"],        binary_operators=["myotherfunction(x, y) = x^2*y"],        extra_sympy_mappings={"myfunction": lambda x: x**2,"myotherfunction": lambda x, y: x**2 * y,},
    i=0
    modelifxxy2.append(model7)
    while i <len(model7.equations_):
        model7.sympy(i)
        y_pred = model7.predict(X,index=i)
        aa=y_pred/y.values
        print('i = ',i, np.mean(aa),"      Mean Squared Error:",  np.std(aa)/np.mean(aa),"        ",model7.sympy(i))
        i=i+1

# %% [code]
from pysr import PySRRegressor
import pandas as pd
import numpy as np
PC  = pd.read_excel('deep_beam2222.xlsx',sheet_name='all')[['h','d','b','a','fck','rho','fy','rho_v','fyv','rho_h','fyh','da','w_tp','w_bp','V']]
PC = PC[abs(PC['rho_v'] + PC['rho_h']) > 0.00000001]

PC['vn']=PC['V']/(PC['h'] * PC['b'])/PC['fck']*1000;PC['vert']=PC['rho_v']*PC['fyv'];PC['horz']=PC['rho_h']*PC['fyh'];PC['long']=PC['rho']*PC['fy'];PC['a_d']=PC['a']/PC['d'];PC['a_h']=PC['a']/PC['h']
PC['fc_y']=PC['fy']/PC['fck'];PC['fc_v']=PC['rho_v']/PC['fck'];PC['fc_h']=PC['rho_h']/PC['fck'];PC['w_h']=PC['w_bp']/PC['h']
PC['W']=(PC['w_tp']+PC['w_bp'])/2.0
n_rho=42.6/PC['fck']**0.5*PC['rho'];k=(n_rho**2.0+2.0*n_rho)**0.5-n_rho;w_s=k*PC['d'];jd=(1.-k/3.)*PC['d'];PC['tan_th'] = jd/PC['a']

PC['h_d']=(PC['h']-PC['d'])
PC['w_s']=(PC['W']+PC['h_d'])
features=['h','a','fck','rho','W','tan_th'] 
features=['a_d','fck','rho','w_s']
PC['ww_s']=(PC['w_bp']+PC['h_d'])
PC['vert']=PC['rho_v']*PC['fyv'];PC['horz']=PC['rho_h']*PC['fyh']
PC['vn']=PC['V']/(PC['h'] * PC['b'])*1000/PC['fck']
PC['fck']=PC['fck']/30.0
PC['ss']=PC['vert']*2+PC['horz']
PC['s1']=PC['vert'];PC['s2']=PC['horz']

features=['a_d','fck','rho','s1','s2']
X=PC[features];y=PC['vn']

dc=[]
dc.append(X)
dc.append(y)
modelifxxy4=[]
for j in range(30):
    model7 = PySRRegressor(niterations=200,populations=50,population_size=20,maxsize=30,
                      nested_constraints={"^":{"^":0,"/":1},"/":{"/":0,"^":1}},parsimony= 0.02,
                      constraints={"^":(-1,10)},
                      binary_operators=["+", "*","^","/"],#special(x,y)=x^2.0+y
                      denoise=True,loss="loss(x, y) = abs(y/x-1)",model_selection ='accuracy',
                      )
    model7.fit(X,y)#,X_units=["", "kg / m^2", "", "m", "m", "kg / m^2"],    y_units=[""]
    #unary_operators=["myfunction(x) = x^2"],        binary_operators=["myotherfunction(x, y) = x^2*y"],        extra_sympy_mappings={"myfunction": lambda x: x**2,"myotherfunction": lambda x, y: x**2 * y,},
    i=0
    modelifxxy4.append(model7)
    while i <len(model7.equations_):
        model7.sympy(i)
        y_pred = model7.predict(X,index=i)
        aa=y_pred/y.values
        print('i = ',i, np.mean(aa),"      Mean Squared Error:",  np.std(aa)/np.mean(aa),"        ",model7.sympy(i))
        i=i+1

# %% [code]
from pysr import PySRRegressor
import pandas as pd
import numpy as np
PC  = pd.read_excel('deep_beam2222.xlsx',sheet_name='all')[['h','d','b','a','fck','rho','fy','rho_v','fyv','rho_h','fyh','da','w_tp','w_bp','V']]
PC = PC[abs(PC['rho_v'] + PC['rho_h']) > 0.00000001]

PC['vn']=PC['V']/(PC['h'] * PC['b'])/PC['fck']*1000;PC['vert']=PC['rho_v']*PC['fyv'];PC['horz']=PC['rho_h']*PC['fyh'];PC['long']=PC['rho']*PC['fy'];PC['a_d']=PC['a']/PC['d'];PC['a_h']=PC['a']/PC['h']
PC['fc_y']=PC['fy']/PC['fck'];PC['fc_v']=PC['rho_v']/PC['fck'];PC['fc_h']=PC['rho_h']/PC['fck'];PC['w_h']=PC['w_bp']/PC['h']
PC['W']=(PC['w_tp']+PC['w_bp'])/2.0
n_rho=42.6/PC['fck']**0.5*PC['rho'];k=(n_rho**2.0+2.0*n_rho)**0.5-n_rho;w_s=k*PC['d'];jd=(1.-k/3.)*PC['d'];PC['tan_th'] = jd/PC['a']

PC['h_d']=(PC['h']-PC['d'])
PC['w_s']=(PC['W']+PC['h_d'])
features=['h','a','fck','rho','W','tan_th'] 
features=['a_d','fck','rho','w_s']
PC['ww_s']=(PC['w_bp']+PC['h_d'])
PC['vert']=PC['rho_v']*PC['fyv'];PC['horz']=PC['rho_h']*PC['fyh']
PC['vn']=PC['V']/(PC['h'] * PC['b'])*1000/PC['fck']
PC['fck']=PC['fck']/30.0
PC['ss']=PC['vert']*2+PC['horz']
PC['s1']=PC['vert'];PC['s2']=PC['horz']

features=['a_d','fck','rho','s1','s2']
X=PC[features];y=PC['vn']

dc=[]
dc.append(X)
dc.append(y)
modelifxxy5=[]
for j in range(30):
    model7 = PySRRegressor(niterations=200,populations=50,population_size=20,maxsize=30,
                      nested_constraints={"^":{"^":0,"/":1},"/":{"/":0,"^":1}},parsimony= 0.02,
                      constraints={"^":(-1,10)},
                      binary_operators=["+", "*","^","/"],#special(x,y)=x^2.0+y
                      denoise=True,loss="loss(x, y) = abs(y/x-1)",model_selection ='accuracy',
                      )
    model7.fit(X,y)#,X_units=["", "kg / m^2", "", "m", "m", "kg / m^2"],    y_units=[""]
    #unary_operators=["myfunction(x) = x^2"],        binary_operators=["myotherfunction(x, y) = x^2*y"],        extra_sympy_mappings={"myfunction": lambda x: x**2,"myotherfunction": lambda x, y: x**2 * y,},
    i=0
    modelifxxy5.append(model7)
    while i <len(model7.equations_):
        model7.sympy(i)
        y_pred = model7.predict(X,index=i)
        aa=y_pred/y.values
        print('i = ',i, np.mean(aa),"      Mean Squared Error:",  np.std(aa)/np.mean(aa),"        ",model7.sympy(i))
        i=i+1

# %% [code]
from pysr import PySRRegressor
import pandas as pd
import numpy as np
PC  = pd.read_excel('deep_beam2222.xlsx',sheet_name='all')[['h','d','b','a','fck','rho','fy','rho_v','fyv','rho_h','fyh','da','w_tp','w_bp','V']]
PC = PC[abs(PC['rho_v'] + PC['rho_h']) < 0.00000001]

PC['vn']=PC['V']/(PC['h'] * PC['b'])/PC['fck']*1000;PC['vert']=PC['rho_v']*PC['fyv'];PC['horz']=PC['rho_h']*PC['fyh'];PC['long']=PC['rho']*PC['fy'];PC['a_d']=PC['a']/PC['d'];PC['a_h']=PC['a']/PC['h']
PC['fc_y']=PC['fy']/PC['fck'];PC['fc_v']=PC['rho_v']/PC['fck'];PC['fc_h']=PC['rho_h']/PC['fck'];PC['w_h']=PC['w_bp']/PC['h']
PC['W']=(PC['w_tp']+PC['w_bp'])/2.0
n_rho=42.6/PC['fck']**0.5*PC['rho'];k=(n_rho**2.0+2.0*n_rho)**0.5-n_rho;w_s=k*PC['d'];jd=(1.-k/3.)*PC['d'];PC['tan_th'] = jd/PC['a']

PC['h_d']=(PC['h']-PC['d'])
PC['w_s']=(PC['W']+PC['h_d'])
features=['h','a','fck','rho','W','tan_th'] 
features=['a_d','fck','rho','w_s']
PC['ww_s']=(PC['w_bp']+PC['h_d'])
PC['vert']=PC['rho_v']*PC['fyv'];PC['horz']=PC['rho_h']*PC['fyh']
PC['vn']=PC['V']/(PC['h'] * PC['b'])/PC['fck']*1000
PC['ss']=PC['vert']*2+PC['horz']
PC['s1']=PC['vert']/PC['fck'];PC['s2']=PC['horz']/PC['fck']

features=['a_d','fck','rho']
X=PC[features];y=PC['vn']

dc=[]
dc.append(X)
dc.append(y)
modelior7=[]
for j in range(30):
    model7 = PySRRegressor(niterations=200,populations=40,population_size=18,maxsize=22,
                      nested_constraints={"^":{"^":0,"/":1},"/":{"/":0,"^":1}},parsimony= 0.02,
                      constraints={"^":(-1,10)},
                      binary_operators=["+", "*","^","/"],#special(x,y)=x^2.0+y
                      denoise=True,loss="loss(x, y) = abs(x/y-1)",model_selection ='accuracy',
                      )
    model7.fit(X,y)#,X_units=["", "kg / m^2", "", "m", "m", "kg / m^2"],    y_units=[""]
    #unary_operators=["myfunction(x) = x^2"],        binary_operators=["myotherfunction(x, y) = x^2*y"],        extra_sympy_mappings={"myfunction": lambda x: x**2,"myotherfunction": lambda x, y: x**2 * y,},
    i=0
    modelior7.append(model7)
    while i <len(model7.equations_):
        model7.sympy(i)
        y_pred = model7.predict(X,index=i)
        aa=y_pred/y.values
        print('i = ',i, np.mean(aa),"      Mean Squared Error:",  np.std(aa)/np.mean(aa),"        ",model7.sympy(i))
        i=i+1

# %% [code]
from pysr import PySRRegressor
import pandas as pd
import numpy as np
PC  = pd.read_excel('deep_beam2222.xlsx',sheet_name='all')[['h','d','b','a','fck','rho','fy','rho_v','fyv','rho_h','fyh','da','w_tp','w_bp','V']]
PC = PC[abs(PC['rho_v'] + PC['rho_h']) < 0.00000001]

PC['vn']=PC['V']/(PC['h'] * PC['b'])/PC['fck']*1000;PC['vert']=PC['rho_v']*PC['fyv'];PC['horz']=PC['rho_h']*PC['fyh'];PC['long']=PC['rho']*PC['fy'];PC['a_d']=PC['a']/PC['d'];PC['a_h']=PC['a']/PC['h']
PC['fc_y']=PC['fy']/PC['fck'];PC['fc_v']=PC['rho_v']/PC['fck'];PC['fc_h']=PC['rho_h']/PC['fck'];PC['w_h']=PC['w_bp']/PC['h']
PC['W']=(PC['w_tp']+PC['w_bp'])/2.0
n_rho=42.6/PC['fck']**0.5*PC['rho'];k=(n_rho**2.0+2.0*n_rho)**0.5-n_rho;w_s=k*PC['d'];jd=(1.-k/3.)*PC['d'];PC['tan_th'] = jd/PC['a']

PC['h_d']=(PC['h']-PC['d'])
PC['w_s']=(PC['W']+PC['h_d'])
features=['h','a','fck','rho','W','tan_th'] 
features=['a_d','fck','rho','w_s']
PC['ww_s']=(PC['w_bp']+PC['h_d'])
PC['vert']=PC['rho_v']*PC['fyv'];PC['horz']=PC['rho_h']*PC['fyh']
PC['vn']=PC['V']/(PC['h'] * PC['b'])/PC['fck']*1000
PC['ss']=PC['vert']*2+PC['horz']
PC['s1']=PC['vert']/PC['fck'];PC['s2']=PC['horz']/PC['fck']

features=['a_d','fck','rho']
X=PC[features];y=PC['vn']

dc=[]
dc.append(X)
dc.append(y)
modelior7=[]
for j in range(30):
    model7 = PySRRegressor(niterations=200,populations=40,population_size=18,maxsize=22,
                      nested_constraints={"^":{"^":0,"/":1},"/":{"/":0,"^":1}},parsimony= 0.02,
                      constraints={"^":(-1,10)},
                      binary_operators=["+", "*","^","/"],#special(x,y)=x^2.0+y
                      denoise=True,loss="loss(x, y) = abs(x/y-1)",model_selection ='accuracy',
                      )
    model7.fit(X,y)#,X_units=["", "kg / m^2", "", "m", "m", "kg / m^2"],    y_units=[""]
    #unary_operators=["myfunction(x) = x^2"],        binary_operators=["myotherfunction(x, y) = x^2*y"],        extra_sympy_mappings={"myfunction": lambda x: x**2,"myotherfunction": lambda x, y: x**2 * y,},
    i=0
    modelior7.append(model7)
    while i <len(model7.equations_):
        model7.sympy(i)
        y_pred = model7.predict(X,index=i)
        aa=y_pred/y.values
        print('i = ',i, np.mean(aa),"      Mean Squared Error:",  np.std(aa)/np.mean(aa),"        ",model7.sympy(i))
        i=i+1

# %% [code]
from pysr import PySRRegressor
import pandas as pd
import numpy as np
PC  = pd.read_excel('deep_beam2222.xlsx',sheet_name='all')[['h','d','b','a','fck','rho','fy','rho_v','fyv','rho_h','fyh','da','w_tp','w_bp','V']]
PC = PC[abs(PC['rho_v'] + PC['rho_h']) < 0.00000001]

PC['vn']=PC['V']/(PC['h'] * PC['b'])/PC['fck']*1000;PC['vert']=PC['rho_v']*PC['fyv'];PC['horz']=PC['rho_h']*PC['fyh'];PC['long']=PC['rho']*PC['fy'];PC['a_d']=PC['a']/PC['d'];PC['a_h']=PC['a']/PC['h']
PC['fc_y']=PC['fy']/PC['fck'];PC['fc_v']=PC['rho_v']/PC['fck'];PC['fc_h']=PC['rho_h']/PC['fck'];PC['w_h']=PC['w_bp']/PC['h']
PC['W']=(PC['w_tp']+PC['w_bp'])/2.0
n_rho=42.6/PC['fck']**0.5*PC['rho'];k=(n_rho**2.0+2.0*n_rho)**0.5-n_rho;w_s=k*PC['d'];jd=(1.-k/3.)*PC['d'];PC['tan_th'] = jd/PC['a']

PC['h_d']=(PC['h']-PC['d'])
PC['w_s']=(PC['W']+PC['h_d'])
features=['h','a','fck','rho','W','tan_th'] 
features=['a_d','fck','rho','w_s']
PC['ww_s']=(PC['w_bp']+PC['h_d'])
PC['vert']=PC['rho_v']*PC['fyv'];PC['horz']=PC['rho_h']*PC['fyh']
PC['vn']=PC['V']/(PC['h'] * PC['b'])/PC['fck']*1000
PC['ss']=PC['vert']*2+PC['horz']
PC['s1']=PC['vert']/PC['fck'];PC['s2']=PC['horz']/PC['fck']

features=['a_d','fck','rho']
X=PC[features];y=PC['vn']

dc=[]
dc.append(X)
dc.append(y)
modelior9=[]
for j in range(30):
    model7 = PySRRegressor(niterations=200,populations=40,population_size=18,maxsize=22,
                      nested_constraints={"^":{"^":0,"/":1},"/":{"/":0,"^":1}},parsimony= 0.02,
                      constraints={"^":(-1,10)},
                      binary_operators=["+", "*","^","/"],#special(x,y)=x^2.0+y
                      denoise=True,loss="loss(x, y) = abs(x/y-1)",model_selection ='accuracy',
                      )
    model7.fit(X,y)#,X_units=["", "kg / m^2", "", "m", "m", "kg / m^2"],    y_units=[""]
    #unary_operators=["myfunction(x) = x^2"],        binary_operators=["myotherfunction(x, y) = x^2*y"],        extra_sympy_mappings={"myfunction": lambda x: x**2,"myotherfunction": lambda x, y: x**2 * y,},
    i=0
    modelior9.append(model7)
    while i <len(model7.equations_):
        model7.sympy(i)
        y_pred = model7.predict(X,index=i)
        aa=y_pred/y.values
        print('i = ',i, np.mean(aa),"      Mean Squared Error:",  np.std(aa)/np.mean(aa),"        ",model7.sympy(i))
        i=i+1

# %% [code]
from pysr import PySRRegressor
import pandas as pd
import numpy as np
PC  = pd.read_excel('deep_beam2222.xlsx',sheet_name='all')[['h','d','b','a','fck','rho','fy','rho_v','fyv','rho_h','fyh','da','w_tp','w_bp','V']]
PC = PC[abs(PC['rho_v'] + PC['rho_h']) < 0.00000001]

PC['vn']=PC['V']/(PC['h'] * PC['b'])/PC['fck']*1000;PC['vert']=PC['rho_v']*PC['fyv'];PC['horz']=PC['rho_h']*PC['fyh'];PC['long']=PC['rho']*PC['fy'];PC['a_d']=PC['a']/PC['d'];PC['a_h']=PC['a']/PC['h']
PC['fc_y']=PC['fy']/PC['fck'];PC['fc_v']=PC['rho_v']/PC['fck'];PC['fc_h']=PC['rho_h']/PC['fck'];PC['w_h']=PC['w_bp']/PC['h']
PC['W']=(PC['w_tp']+PC['w_bp'])/2.0
n_rho=42.6/PC['fck']**0.5*PC['rho'];k=(n_rho**2.0+2.0*n_rho)**0.5-n_rho;w_s=k*PC['d'];jd=(1.-k/3.)*PC['d'];PC['tan_th'] = jd/PC['a']

PC['h_d']=(PC['h']-PC['d'])
PC['w_s']=(PC['W']+PC['h_d'])
features=['h','a','fck','rho','W','tan_th'] 
features=['a_d','fck','rho','w_s']
PC['ww_s']=(PC['w_bp']+PC['h_d'])
PC['vert']=PC['rho_v']*PC['fyv'];PC['horz']=PC['rho_h']*PC['fyh']
PC['vn']=PC['V']/(PC['h'] * PC['b'])/PC['fck']*1000
PC['ss']=PC['vert']*2+PC['horz']
PC['s1']=PC['vert']/PC['fck'];PC['s2']=PC['horz']/PC['fck']

features=['a_d','fck','rho']
X=PC[features];y=PC['vn']

dc=[]
dc.append(X)
dc.append(y)
modelior7=[]
for j in range(30):
    model7 = PySRRegressor(niterations=200,populations=40,population_size=18,maxsize=22,
                      nested_constraints={"^":{"^":0,"/":1},"/":{"/":0,"^":1}},parsimony= 0.02,
                      constraints={"^":(-1,10)},
                      binary_operators=["+", "*","^","/"],#special(x,y)=x^2.0+y
                      denoise=True,loss="loss(x, y) = abs(x/y-1)",model_selection ='accuracy',
                      )
    model7.fit(X,y)#,X_units=["", "kg / m^2", "", "m", "m", "kg / m^2"],    y_units=[""]
    #unary_operators=["myfunction(x) = x^2"],        binary_operators=["myotherfunction(x, y) = x^2*y"],        extra_sympy_mappings={"myfunction": lambda x: x**2,"myotherfunction": lambda x, y: x**2 * y,},
    i=0
    modelior7.append(model7)
    while i <len(model7.equations_):
        model7.sympy(i)
        y_pred = model7.predict(X,index=i)
        aa=y_pred/y.values
        print('i = ',i, np.mean(aa),"      Mean Squared Error:",  np.std(aa)/np.mean(aa),"        ",model7.sympy(i))
        i=i+1

# %% [code]
from pysr import PySRRegressor
import pandas as pd
import numpy as np
PC  = pd.read_excel('deep_beam2222.xlsx',sheet_name='all')[['h','d','b','a','fck','rho','fy','rho_v','fyv','rho_h','fyh','da','w_tp','w_bp','V']]
PC = PC[abs(PC['rho_v'] + PC['rho_h']) < 0.00000001]

PC['vn']=PC['V']/(PC['h'] * PC['b'])/PC['fck']*1000;PC['vert']=PC['rho_v']*PC['fyv'];PC['horz']=PC['rho_h']*PC['fyh'];PC['long']=PC['rho']*PC['fy'];PC['a_d']=PC['a']/PC['d'];PC['a_h']=PC['a']/PC['h']
PC['fc_y']=PC['fy']/PC['fck'];PC['fc_v']=PC['rho_v']/PC['fck'];PC['fc_h']=PC['rho_h']/PC['fck'];PC['w_h']=PC['w_bp']/PC['h']
PC['W']=(PC['w_tp']+PC['w_bp'])/2.0
n_rho=42.6/PC['fck']**0.5*PC['rho'];k=(n_rho**2.0+2.0*n_rho)**0.5-n_rho;w_s=k*PC['d'];jd=(1.-k/3.)*PC['d'];PC['tan_th'] = jd/PC['a']

PC['h_d']=(PC['h']-PC['d'])
PC['w_s']=(PC['W']+PC['h_d'])
features=['h','a','fck','rho','W','tan_th'] 
features=['a_d','fck','rho','w_s']
PC['ww_s']=(PC['w_bp']+PC['h_d'])
PC['vert']=PC['rho_v']*PC['fyv'];PC['horz']=PC['rho_h']*PC['fyh']
PC['vn']=PC['V']/(PC['h'] * PC['b'])/PC['fck']*1000
PC['ss']=PC['vert']*2+PC['horz']
PC['s1']=PC['vert']/PC['fck'];PC['s2']=PC['horz']/PC['fck']

features=['a_d','fck','rho']
X=PC[features];y=PC['vn']

dc=[]
dc.append(X)
dc.append(y)
modelior6=[]
for j in range(30):
    model7 = PySRRegressor(niterations=200,populations=40,population_size=18,maxsize=22,
                      nested_constraints={"^":{"^":0,"/":1},"/":{"/":0,"^":1}},parsimony= 0.02,
                      constraints={"^":(-1,10)},
                      binary_operators=["+", "*","^","/"],#special(x,y)=x^2.0+y
                      denoise=True,loss="loss(x, y) = abs(x/y-1)",model_selection ='accuracy',
                      )
    model7.fit(X,y)#,X_units=["", "kg / m^2", "", "m", "m", "kg / m^2"],    y_units=[""]
    #unary_operators=["myfunction(x) = x^2"],        binary_operators=["myotherfunction(x, y) = x^2*y"],        extra_sympy_mappings={"myfunction": lambda x: x**2,"myotherfunction": lambda x, y: x**2 * y,},
    i=0
    modelior6.append(model7)
    while i <len(model7.equations_):
        model7.sympy(i)
        y_pred = model7.predict(X,index=i)
        aa=y_pred/y.values
        print('i = ',i, np.mean(aa),"      Mean Squared Error:",  np.std(aa)/np.mean(aa),"        ",model7.sympy(i))
        i=i+1
