# Supplementary material for: Prediction and reliability analysis of shear strength of RC deep beams
Source: Sci Rep. 2024 Jun 25;14:14590. doi: 10.1038/s41598-024-64386-w (PMC11199521; doi:10.1038/s41598-024-64386-w)
Supplement: Supplementary file 1 — Supplementary Information. [file 41598_2024_64386_MOESM1_ESM.zip › Sup data/deep_beam2222.xlsx]

## Sheet: all
#	Author	Specimen	h	d	b	a	a_d	fck	rho	fy	rho_v	fyv	rho_h	fyh	w_tp	w_bp	V
137	Kong&Rangan [57]	S5-4	350	292	250	580	1.99	89.4	0.028	452	0.0016	569	0	0	100	100	476.7
138	Kong&Rangan [57]	S5-5	350	292	250	510	1.75	89.4	0.028	452	0.0016	569	0	0	100	100	573.4
139	Shin_et_al. [123]	MHB1.5-25	250	215	125	323	1.5	52	0.0377	414	0.0045	414	0	0	45	45	156.4
140	Shin_et_al. [123]	MHB1.5-50	250	215	125	323	1.5	52	0.0377	414	0.0091	414	0	0	45	45	208
141	Shin_et_al. [123]	MHB1.5-75	250	215	125	323	1.5	52	0.0377	414	0.0136	414	0	0	45	45	239.7
142	Shin_et_al. [123]	MHB1.5-100	250	215	125	323	1.5	52	0.0377	414	0.0181	414	0	0	45	45	257.5
143	Shin_et_al. [123]	MHB2.0-25	250	215	125	430	2	52	0.0377	414	0.0032	414	0	0	45	45	110.7
144	Shin_et_al. [123]	MHB2.0-50	250	215	125	430	2	52	0.0377	414	0.0065	414	0	0	45	45	173.9
145	Shin_et_al. [123]	MHB2.0-75	250	215	125	430	2	52	0.0377	414	0.0097	414	0	0	45	45	185.4
146	Shin_et_al. [123]	MHB2.0-100	250	215	125	430	2	52	0.0377	414	0.0129	414	0	0	45	45	193.2
147	Shin_et_al. [123]	HB1.5-25	250	215	125	323	1.5	73	0.0377	414	0.0045	414	0	0	45	45	214.2
148	Shin_et_al. [123]	HB1.5-50	250	215	125	323	1.5	73	0.0377	414	0.0091	414	0	0	45	45	246.2
149	Shin_et_al. [123]	HB1.5-75	250	215	125	323	1.5	73	0.0377	414	0.0136	414	0	0	45	45	265.8
150	Shin_et_al. [123]	HB1.5-100	250	215	125	323	1.5	73	0.0377	414	0.0181	414	0	0	45	45	280.3
151	Shin_et_al. [123]	HB2.0-25	250	215	125	430	2	73	0.0377	414	0.0032	414	0	0	45	45	142.7
152	Shin_et_al. [123]	HB2.0-50	250	215	125	430	2	73	0.0377	414	0.0065	414	0	0	45	45	195.9
153	Shin_et_al. [123]	HB2.0-75	250	215	125	430	2	73	0.0377	414	0.0097	414	0	0	45	45	230.1
154	Shin_et_al. [123]	HB2.0-100	250	215	125	430	2	73	0.0377	414	0.0129	414	0	0	45	45	242.1
163	Pendyala&Mendis [125]	8	160	140	80	280	2	33	0.0202	410	0.005	370	0	0	10	10	34
164	Pendyala&Mendis [125]	12	160	140	80	280	2	69	0.0202	410	0.005	370	0	0	10	10	48.5
165	Pendyala&Mendis [125]	14	160	140	80	280	2	32	0.0202	410	0.0034	370	0	0	10	10	43
166	Pendyala&Mendis [125]	15	160	140	80	280	2	61	0.0202	410	0.0034	370	0	0	10	10	44
167	Pendyala&Mendis [125]	18	160	140	80	280	2	91	0.0202	410	0.0034	370	0	0	10	10	46
168	Pendyala&Mendis [125]	20	160	140	80	280	2	83	0.0202	410	0.0034	370	0	0	10	10	44
169	Pendyala&Mendis [125]	21	160	140	80	280	2	36	0.0202	410	0.005	370	0	0	10	10	46.5
216	Tan_et_al. [32]	1-500/0.75W	500	444	140	375	0.84	30.7	0.026	530	0.0038	250	0.0082	511	150	150	335.5
217	Tan_et_al. [32]	2-1000/0.75W	1000	884	140	750	0.85	37.6	0.026	530	0.0038	250	0.008	511	150	150	801.5
218	Tan_et_al. [32]	3-1400/0.75W	1400	1243	140	1050	0.84	37.2	0.026	530	0.0041	250	0.0084	511	150	150	1052
219	Tan_et_al. [32]	4-1750/0.75W	1750	1559	140	1313	0.84	35.3	0.026	530	0.0038	250	0.0089	511	150	150	1305
246	Roller&Russell [175]	S1	635	559	356	1397	2.5	120.1	0.015879	472	0.0074	407	0	0	150	200	297.8
247	Roller&Russell [175]	S2	679	559	356	1397	2.5	120.1	0.028884	431	0.0043	448	0	0	150	200	1099.3
248	Roller&Russell [175]	S3	718	559	356	1397	2.5	120.1	0.043326	431	0.0088	458	0	0	150	200	1657.9
249	Roller&Russell [175]	S4	718	559	356	1397	2.5	120.1	0.057768	431	0.0125	458	0	0	150	200	1943.4
250	Roller&Russell [175]	S5	743	559	356	1397	2.5	120.1	0.066994	460	0.0175	458	0	0	150	200	2238.5
278	Shin_et_al. [123]	MHB2.5-25	250	215	125	538	2.5	52	0.037693	414	0.0025	414	0	0	45	45	98.6
279	Shin_et_al. [123]	MHB2.5-50	250	215	125	538	2.5	52	0.037693	414	0.0047	414	0	0	45	45	138.7
280	Shin_et_al. [123]	MHB2.5-75	250	215	125	538	2.5	52	0.037693	414	0.0071	414	0	0	45	45	159.4
281	Shin_et_al. [123]	MHB2.5-100	250	215	125	538	2.5	52	0.037693	414	0.0094	414	0	0	45	45	164.2
282	Shin_et_al. [123]	HB2.5-25	250	215	125	538	2.5	73	0.037693	414	0.0024	414	0	0	45	45	115.6
283	Shin_et_al. [123]	HB2.5-50	250	215	125	538	2.5	73	0.037693	414	0.0047	414	0	0	45	45	148.9
284	Shin_et_al. [123]	HB2.5-75	250	215	125	538	2.5	73	0.037693	414	0.0071	414	0	0	45	45	166.9
285	Shin_et_al. [123]	HB2.5-100	250	215	125	538	2.5	73	0.037693	414	0.0094	414	0	0	45	45	183.8
1062	Morrow&Viest [106]	B14-E2	410	375	305	356	0.95	12.7	0.0057	483	0	0	0	0	102	102	278
1063	Morrow&Viest [106]	B14-A4	406	362	305	356	0.98	22.6	0.025	483	0	0	0	0	102	102	511.5
1064	Morrow&Viest [106]	B14-B4	406	368	305	356	0.97	26.3	0.0185	483	0	0	0	0	102	102	500.4
1065	Morrow&Viest [106]	B14-E4	406	368	305	356	0.97	28.9	0.0124	483	0	0	0	0	102	102	511.5
1066	Morrow&Viest [106]	B14-A6	406	356	305	356	1	45.4	0.0383	483	0	0	0	0	102	102	900.7
1067	Morrow&Viest [106]	B14-B6	406	368	305	356	0.97	46.8	0.0185	483	0	0	0	0	102	102	778.4
1068	Morrow&Viest [106]	B21-B2	406	367	305	533	1.45	13.9	0.0186	483	0	0	0	0	102	102	238.5
1069	Morrow&Viest [106]	B21-E2	406	375	305	533	1.42	11.3	0.0057	483	0	0	0	0	102	102	211.7
1070	Morrow&Viest [106]	B21-A4	406	368	305	533	1.45	29.8	0.0246	483	0	0	0	0	102	102	523.1
1071	Morrow&Viest [106]	B21-B4	406	368	305	533	1.45	27.1	0.0185	483	0	0	0	0	102	102	396.4
1072	Morrow&Viest [106]	B21-E4	406	365	305	533	1.46	24.2	0.0124	483	0	0	0	0	102	102	423
1073	Morrow&Viest [106]	B21-E4R	406	368	305	533	1.45	31.9	0.0124	483	0	0	0	0	102	102	434.2
1074	Morrow&Viest [106]	B21-F4	406	370	305	533	1.44	31.4	0.0117	483	0	0	0	0	102	102	467.6
1075	Morrow&Viest [106]	B21-A6	406	356	305	533	1.5	45.3	0.0383	483	0	0	0	0	102	102	578.8
1076	Morrow&Viest [106]	B21-B6	406	375	305	533	1.42	45.5	0.0182	483	0	0	0	0	102	102	578.7
1077	Morrow&Viest [106]	B28-B2	406	362	305	711	1.96	14.7	0.0188	483	0	0	0	0	102	102	201.2
1078	Morrow&Viest [106]	B28-E2	406	372	305	711	1.91	13.7	0.0057	483	0	0	0	0	102	102	130
1079	Morrow&Viest [106]	B28-A4	406	368	305	711	1.93	27.5	0.0246	483	0	0	0	0	102	102	323.5
1080	Morrow&Viest [106]	B28-B4	406	368	305	711	1.93	32.3	0.0185	483	0	0	0	0	102	102	256.8
1081	Morrow&Viest [106]	B28-E4	406	368	305	711	1.93	33.1	0.0124	483	0	0	0	0	102	102	267.9
1082	Morrow&Viest [106]	B28-B6	406	368	305	711	1.93	43.9	0.0185	483	0	0	0	0	102	102	323.5
1083	Chang&Kesler [107]	IIIA2	152	137	102	254	1.85	14.9	0.0237	328	0	0	0	0	64	64	20.7
1091	Rodriqez_et_al. [109]	E6N1	368	318	152	432	1.36	22.1	0.0159	483	0	0	0	0	102	102	211.1
1092	Rodriqez_et_al. [109]	E6N2	368	318	154	432	1.36	17.9	0.0159	483	0	0	0	0	102	102	162.5
1093	Rodriqez_et_al. [109]	E6N3	368	318	154	432	1.36	22.7	0.0159	483	0	0	0	0	102	102	184.6
1094	Rodriqez_et_al. [109]	C6N1	368	321	156	432	1.35	26.1	0.0159	483	0	0	0	0	102	102	210.4
1095	Rodriqez_et_al. [109]	C6N2	368	318	152	432	1.36	22.1	0.0159	483	0	0	0	0	102	102	151.8
1096	Rodriqez_et_al. [109]	C6N3	368	314	154	432	1.38	21.7	0.0159	483	0	0	0	0	102	102	184.8
1099	Leonhardt&Walther [53]	1	320	270	190	270	1	32.4	0.0207	465	0	0	0	0	100	100	388.5
1100	Leonhardt&Walther [53]	2	320	270	190	400	1.48	32.4	0.0207	465	0	0	0	0	100	100	260
1101	Leonhardt&Walther [53]	3	320	270	190	540	2	32.4	0.0207	465	0	0	0	0	100	100	147.2
1102	Leonhardt&Walther [53]	GA1	320	270	190	500	1.85	22.3	0.0182	439	0	0	0	0	100	100	89.5
1103	Leonhardt&Walther [53]	GA2	320	270	190	500	1.85	22.3	0.0178	490	0	0	0	0	100	100	106
1104	Leonhardt&Walther [53]	G6	320	270	190	500	1.85	26.1	0.0247	426	0	0	0	0	100	100	143.6
1124	de_Pavia&Siess [112]	G23S[1]11	330	305	51	203	0.67	24.6	0.0083	463	0	0	0	0	98	98	89.8
1125	de_Pavia&Siess [112]	G33S[1]11	229	203	76	203	1	23.3	0.0167	463	0	0	0	0	98	98	85.3
1126	de_Pavia&Siess [112]	G34S[1]11	229	203	76	203	1	35.2	0.0167	463	0	0	0	0	98	98	109.8
1127	de_Pavia&Siess [112]	G43S[1]11	178	152	102	203	1.34	24.2	0.0167	463	0	0	0	0	98	98	76.9
1128	de_Pavia&Siess [112]	G44S[1]11	178	152	102	203	1.34	37	0.0167	463	0	0	0	0	98	98	83.6
1161	Ramakrishnan&Ananthanarayana [114]	C1	381	343	76	241	0.7	21.5	0.0076	320	0	0	0	0	76	76	90.1
1162	Ramakrishnan&Ananthanarayana [114]	K1'-R	381	343	79	345	1.01	13.7	0.0026	320	0	0	0	0	76	76	39.4
1173	Niwa&Maekawa [118]	T1	300	228	100	200	0.88	35.8	0.06	364	0	0	0	0	140	140	314.5
1174	Niwa&Maekawa [118]	T2	600	507	100	200	0.39	54.7	0.03	389	0	0	0	0	100	100	514
1175	Niwa&Maekawa [118]	T3	300	228	100	200	0.88	13.1	0.03	364	0	0	0	0	100	100	114
1176	Niwa&Maekawa [118]	T4	600	507	100	150	0.3	13.1	0.03	389	0	0	0	0	140	140	212.5
1177	Niwa&Maekawa [118]	T5	600	507	100	200	0.39	66.6	0.06	389	0	0	0	0	140	140	881.5
1178	Niwa&Maekawa [118]	T6	600	507	100	150	0.3	35.8	0.06	389	0	0	0	0	100	100	577.5
1179	Niwa&Maekawa [118]	T7	300	228	100	150	0.66	59.9	0.06	364	0	0	0	0	100	100	446
1180	Smith&Vantsiotis [1]	0A0-44	356	305	102	235	0.77	20.5	0.0193	431	0	0	0	0	102	102	159.5
1181	Smith&Vantsiotis [1]	0A0-48	356	305	102	235	0.77	20.9	0.0193	431	0	0	0	0	102	102	156.1
1182	Smith&Vantsiotis [1]	0B0-49	356	305	102	308	1.01	21.7	0.0193	431	0	0	0	0	102	102	149
1183	Smith&Vantsiotis [1]	0C0-50	356	305	102	408	1.34	20.7	0.0193	431	0	0	0	0	102	102	115.7
1184	Mphonde&Frantz [49]	AO-3-1	337	298	152	448	1.5	23.1	0.0334	414	0	0	0	0	50	50	116.1
1185	Mphonde & Frantz [49]	AO-15-1a	337	298	152	448	1.5	79.5	0.0334	414	0	0	0	0	50	50	275.7
1186	Rogowsky & MacGregor [119]	BM1/1.0/T2	1000	950	200	1000	1.05	26.1	0.0095	380	0	0	0	0	200	200	699
1187	Rogowsky & MacGregor [119]	BM1A/1.0	1000	950	200	1000	1.05	26.4	0.0095	367	0	0	0	0	200	200	600
1188	Rogowsky & MacGregor [119]	BM1/1.5/T1	800	535	200	1000	1.87	42.4	0.0112	455	0	0	0	0	200	200	303
1199	Lehwalter [122]	V111	1000	930	250	465	0.5	16.8	0.0066	420	0	0	0	0	232	232	849
1200	Lehwalter [122]	V122	1000	930	250	465	0.5	15.8	0.0066	420	0	0	0	0	232	232	642
1201	Lehwalter [122]	V221	1000	930	250	930	1	20.4	0.0108	420	0	0	0	0	232	232	588
1202	Lehwalter [122]	V222	1000	930	250	930	1	15.4	0.0108	420	0	0	0	0	232	232	430
1203	Lehwalter [122]	V311	1000	930	250	1395	1.5	17	0.0169	420	0	0	0	0	232	232	369
1204	Lehwalter [122]	V321	1000	930	250	1395	1.5	16.9	0.0169	420	0	0	0	0	232	232	387
1205	Lehwalter [122]	V322	1000	930	250	1395	1.5	15	0.0169	420	0	0	0	0	232	232	375
1206	Lehwalter [122]	V611	200	160	250	80	0.5	19.9	0.0085	420	0	0	0	0	40	40	221
1207	Lehwalter [122]	V811	200	160	250	240	1.5	20.6	0.019	420	0	0	0	0	40	40	140
1208	Walraven & Lehwaalter [26]	V011	400	360	250	360	1	16.1	0.0113	420	0	0	0	0	90	90	226
1209	Walraven & Lehwaalter [26]	V012	400	360	250	360	1	21.8	0.0113	420	0	0	0	0	90	90	322
1210	Walraven & Lehwaalter [26]	V013	400	360	250	360	1	22.1	0.0113	420	0	0	0	0	90	90	344
1211	Walraven & Lehwaalter [26]	V014	400	360	250	360	1	24.3	0.0113	420	0	0	0	0	90	90	425
1212	Walraven & Lehwaalter [26]	V021	400	360	250	360	1	13.9	0.0113	420	0	0	0	0	90	90	220
1213	Walraven & Lehwaalter [26]	V023	400	360	250	360	1	20.1	0.0113	420	0	0	0	0	90	90	347
1214	Walraven & Lehwaalter [26]	V024	400	360	250	360	1	25.2	0.0113	420	0	0	0	0	90	90	396
1215	Walraven & Lehwaalter [26]	V031	400	360	250	360	1	20	0.0113	420	0	0	0	0	90	90	323
1216	Walraven & Lehwaalter [26]	V032	400	360	250	360	1	18.2	0.0113	420	0	0	0	0	90	90	318
1217	Walraven & Lehwaalter [26]	V033	400	360	250	360	1	19.8	0.0113	420	0	0	0	0	90	90	246
1218	Walraven & Lehwaalter [26]	V034	400	360	250	360	1	26.4	0.0113	420	0	0	0	0	90	90	437
1219	Walraven & Lehwaalter [26]	V711	200	160	250	160	1	18.1	0.0152	420	0	0	0	0	40	40	165
1220	Walraven & Lehwaalter [26]	V022	400	360	250	360	1	19.9	0.0113	420	0	0	0	0	90	90	270
1221	Walraven & Lehwaalter [26]	V511	600	560	250	560	1	19.8	0.0112	420	0	0	0	0	140	140	350
1222	Walraven & Lehwaalter [26]	V411	800	740	250	740	1	19.4	0.011	420	0	0	0	0	185	185	395
1223	Walraven & Lehwaalter [26]	V211	1000	930	250	930	1	20	0.0108	420	0	0	0	0	233	233	505
1238	Adebar [124]	DF-11	1090	1000	250	2000	2	19.5	0.0084	550	0	0	0	0	150	150	330
1239	Adebar [124]	DF-14	1090	1000	250	1750	1.75	19.5	0.0084	550	0	0	0	0	150	150	409
1240	Adebar [124]	DF-15	1090	962	250	1751	1.82	20.3	0.0175	550	0	0	0	0	150	150	330
1241	Adebar [124]	DF-16	1090	1000	250	1430	1.43	20.3	0.0084	550	0	0	0	0	150	150	380
1247	Lertsrisakulrat et al. [126]	D200	250	200	150	200	1	38.4	0.0191	1026	0	0	0	0	50	50	214.2
1248	Lertsrisakulrat et al. [126]	D400	450	400	150	400	1	35.5	0.0169	1004	0	0	0	0	100	100	285.3
1249	Lertsrisakulrat et al. [126]	D600	650	600	150	600	1	40.8	0.0176	1006	0	0	0	0	150	150	424.5
1271	Tan et al. [29]	1-500/1.5	500	444	140	750	1.69	41.8	0.026	620	0	0	0	0	150	150	340
1272	Tan et al. [29]	2-1000/1.5	1000	884	140	1500	1.7	39.4	0.026	620	0	0	0	0	150	150	470
1273	Tan et al. [29]	3-1400/1.5	1400	1243	140	2100	1.69	44.1	0.026	620	0	0	0	0	150	150	690
1274	Tan et al. [29]	4-1750/1.5	1750	1559	140	2625	1.68	43.4	0.026	620	0	0	0	0	150	150	470
1275	Seliem et al. [127]	G-1.9-51	915	850	460	1640	1.93	51	0.0072	468	0	0	0	0	230	230	744.1
1276	Seliem et al. [127]	M-1.9-51	915	850	460	1640	1.93	51	0.0044	865	0	0	0	0	230	230	788.6
1277	Seliem et al. [127]	M-1.9-38	915	850	460	1640	1.93	38	0.0044	865	0	0	0	0	230	230	690.6
1286	Tan et al. [32]	*1-500/0.75	500	444	140	375	0.84	42.5	0.026	530	0	0	0	0	150	150	700
1287	Tan et al. [32]	*2-1000/0.75	1000	884	140	750	0.85	32.7	0.026	530	0	0	0	0	150	150	650
1288	Tan et al. [32]	*3-1400/0.75	1400	1243	140	1050	0.84	36.2	0.026	530	0	0	0	0	150	150	950
1289	Tan et al. [32]	*4-1750/0.75	1750	1559	140	1313	0.84	40.4	0.026	530	0	0	0	0	150	150	1240
1302	De_Cassio&Seiss [110]	L-1	305	252	152	508	2.02	21	0.0336	303	0	0	0	0	152	152	116.1
1303	De_Cassio&Seiss [110]	L-1R	305	252	152	508	2.02	21	0.0336	303	0	0	0	0	152	152	164.6
1304	De_Cassio&Seiss [110]	A-1	305	252	152	508	2.02	28.1	0.0098	459	0	0	0	0	305	305	73.4
1305	De_Cassio&Seiss [110]	D-15	305	252	152	559	2.22	26.6	0.0101	461	0	0	0	0	152	152	73.5
1306	De_Cassio&Seiss [110]	D-14	305	252	152	559	2.22	32.1	0.0101	462	0	0	0	0	152	152	76.9
1307	De_Cassio&Seiss [110]	D-16	305	252	152	559	2.22	39.7	0.0101	586	0	0	0	0	152	152	90.5
1362	Thorenfeldt&Drangshold [158]	B12	251	221	151	508	2.3	54	0.0182	500	0	0	0	0	25	25	70.8
1363	Thorenfeldt&Drangshold [158]	B15	254	207	154	476	2.3	54	0.0324	500	0	0	0	0	25	25	107.1
1364	Thorenfeldt&Drangshold [158]	B22	250	221	150	508	2.3	78	0.0182	500	0	0	0	0	25	25	102.7
1365	Thorenfeldt&Drangshold [158]	B25	250	207	150	476	2.3	78	0.0324	500	0	0	0	0	25	25	175.8
1366	Thorenfeldt&Drangshold [158]	B45	250	207	150	476	2.3	86	0.0324	500	0	0	0	0	25	25	148.3
1367	Thorenfeldt&Drangshold [158]	B52	250	221	150	508	2.3	98	0.0182	500	0	0	0	0	25	25	77.7
1368	Thorenfeldt&Drangshold [158]	B55	250	207	150	476	2.3	98	0.0324	500	0	0	0	0	25	25	156.1
1369	Thorenfeldt&Drangshold [158]	B62	500	442	300	1017	2.3	78	0.0182	500	0	0	0	0	25	25	438.7
1370	Thorenfeldt&Drangshold [158]	B65	500	414	300	952	2.3	78	0.0324	500	0	0	0	0	25	25	576.3
1371	Thorenfeldt&Drangshold [158]	B65R	500	414	300	952	2.3	78	0.0324	500	0	0	0	0	25	25	710.3
1	Aguilar et al.[1]	ACI-I	915	791	305	915	1.15676	32	0.0127	420	0.0031	450	0.0035	450	305	305	1357
2	Aguilar et al.[1]	STM-I	915	718	305	915	1.27437	32	0.014	420	0.0031	450	0.0013	450	305	305	1134
3	Aguilar et al.[1]	STM-H	915	801	305	915	1.14232	28	0.0125	420	0.0031	450	0.0006	450	305	305	1286
4	Aguilar et al.[1]	STM-M	915	801	305	915	1.14232	28	0.0125	420	0.001	450	0	450	305	305	1277
5	Amornpinyo [2]	1.5B-ShSv	450	420	200	630	1.5	22	0.0054	441	0.0022	420	0.00217	420	200	200	280
6	Amornpinyo [2]	1.5B-3ShSv	450	420	200	630	1.5	24	0.0054	441	0.0011	420	0.0033	420	200	200	264
7	Amornpinyo [2]	1.5B-Sh3Sv	450	420	200	630	1.5	23	0.0054	441	0.0033	420	0.0011	420	200	200	264
8	Amornpinyo [2]	2.0B-ShSv	450	420	200	840	2	22	0.0054	441	0.0022	420	0.0022	420	200	200	205
9	Amornpinyo [2]	2.0B-3ShSv	450	420	200	840	2	23	0.0054	441	0.0011	420	0.0033	420	200	200	178
10	Amornpinyo [2]	2.0B-Sh3Sv	450	420	200	840	2	24	0.0054	441	0.0033	420	0.0011	420	200	200	189
11	Arabzadeh et al.[3]	A-1	400	370	80	400	1.08108	59	0.0132	585	0	397	0	397	130	130	300
12	Arabzadeh et al.[3]	A-2	400	370	80	400	1.08108	60	0.0132	585	0.0018	397	0	397	130	130	200
13	Arabzadeh et al.[3]	A-3	400	370	80	400	1.08108	61	0.0132	585	0.0029	397	0	397	130	130	185
14	Arabzadeh et al.[3]	A-4	400	370	80	400	1.08108	60	0.0132	585	0.0047	397	0	397	130	130	190
15	Arabzadeh et al.[3]	A-5	400	370	80	400	1.08108	65	0.0132	585	0.0062	397	0	397	130	130	250
16	Arabzadeh et al.[3]	A-6	400	370	80	400	1.08108	60	0.0166	585	0.0082	397	0	397	130	130	275
17	Arabzadeh et al.[3]	B-1	400	370	80	400	1.08108	63	0.0166	585	0.0018	397	0	397	130	130	190
18	Arabzadeh et al.[3]	B-2	400	370	80	400	1.08108	59	0.0132	585	0.0029	397	0	397	130	130	200
19	Arabzadeh et al.[3]	B-3	400	370	80	400	1.08108	58	0.0132	585	0.0047	397	0	397	130	130	205
20	Arabzadeh et al.[3]	C-1	400	370	80	400	1.08108	58	0.0132	585	0.0029	397	0.001	397	130	130	210
21	Arabzadeh et al.[3]	C-2	400	370	80	400	1.08108	60	0.0132	585	0.0029	397	0.002	397	130	130	225
22	Arabzadeh et al.[3]	C-3	400	370	80	400	1.08108	60	0.0132	585	0.0029	397	0.003	397	130	130	240
23	Arabzadeh et al.[3]	C-4	400	370	80	400	1.08108	58	0.0132	585	0.0029	397	0.004	397	130	130	240
24	Birrcher et al.[4]	I-03-2	1118	978	533	1799	1.83947	36	0.0229	503	0.0029	462	0.0033	462	508	406	2531
25	Birrcher et al.[4]	I-03-4	1118	978	533	1799	1.83947	37	0.0229	503	0.003	503	0.0033	462	508	406	2923
26	Birrcher et al.[4]	I-02-2	1118	978	533	1799	1.83947	27	0.0229	503	0.002	462	0.002	462	508	406	2020
27	Birrcher et al.[4]	I-02-4	1118	978	533	1799	1.83947	29	0.0229	503	0.0021	503	0.002	462	508	406	2349
28	Birrcher et al.[4]	II-03-CCC2021	1067	980	533	1804	1.84082	23	0.0231	441	0.0031	448	0.0045	448	508	254	2224
29	Birrcher et al.[4]	II-02-CCC1021	1067	980	533	1804	1.84082	32	0.0231	476	0.002	462	0.0019	427	254	254	1464
30	Birrcher et al.[4]	II-03-CCT1021	1067	980	533	1804	1.84082	30	0.0231	455	0.0031	490	0.0045	490	914	254	2829
31	Birrcher et al.[4]	II-03-CCT0507	1067	980	533	1804	1.84082	29	0.0231	455	0.0031	490	0.0045	490	914	127	2660
32	Birrcher et al.[4]	II-02-CCT0521	1067	980	533	1804	1.84082	33	0.0231	476	0.002	462	0.0019	427	508	127	2527
33	Birrcher et al.[4]	III-1.85-00	1067	980	533	1804	1.84082	22	0.0231	455	0	0	0	0	508	406	1624
34	Birrcher et al.[4]	III-1.85-02	1067	980	533	1804	1.84082	28	0.0231	476	0.002	441	0.0019	427	508	406	2171
35	Birrcher et al.[4]	III-1.85-025	1067	980	533	1804	1.84082	28	0.0231	476	0.0024	441	0.0014	503	508	406	2295
36	Birrcher et al.[4]	III-1.85-03	1067	980	533	1804	1.84082	34	0.0231	476	0.0029	441	0.0029	434	508	406	1833
37	Birrcher et al.[4]	III-1.85-03b	1067	980	533	1804	1.84082	23	0.0231	476	0.0031	427	0.0029	462	508	406	2095
38	Birrcher et al.[4]	III-1.85-02b	1067	980	533	1804	1.84082	23	0.0231	476	0.002	427	0.0019	427	508	406	2082
39	Birrcher et al.[4]	III-1.2-02	1067	980	533	1177	1.20102	28	0.0231	455	0.002	414	0.0019	414	508	406	3763
40	Birrcher et al.[4]	III-1.2-03	1067	980	533	1177	1.20102	29	0.0231	455	0.0031	469	0.0029	469	508	406	3688
41	Birrcher et al.[4]	III-2.5-02	1067	980	533	2441	2.49082	32	0.0231	455	0.002	427	0.0019	427	508	406	1326
42	Birrcher et al.[4]	III-2.5-03	1067	980	533	2441	2.49082	35	0.0231	455	0.0031	448	0.0029	448	508	406	2295
43	Birrcher et al.[4]	IV-2175-1.85-02	1905	1750	533	3238	1.85029	34	0.0237	469	0.0021	455	0.0019	455	737	406	3394
44	Birrcher et al.[4]	IV-2175-1.85-03	1905	1750	533	3238	1.85029	34	0.0237	469	0.0031	455	0.0029	455	737	406	3745
45	Birrcher et al.[4]	IV-2175-2.5-02	1905	1750	533	4375	2.5	35	0.0237	469	0.0021	441	0.0021	441	610	406	2269
46	Birrcher et al.[4]	IV-2175-1.2-02	1905	1750	533	2100	1.2	35	0.0237	469	0.0021	441	0.0021	441	610	406	5440
47	Birrcher et al.[4]	IV-2123-1.85-03	584	495	533	916	1.85051	29	0.0232	455	0.003	455	0.003	441	419	406	1464
48	Birrcher et al.[4]	IV-2123-1.85-02	584	495	533	916	1.85051	29	0.0232	455	0.002	558	0.0017	455	419	406	1544
49	Birrcher et al.[4]	IV-2123-1.2-02	584	495	533	594	1.2	32	0.0232	448	0.002	400	0.0017	441	457	406	2633
50	Birrcher et al.[4]	M-03-4-CCC2436	1219	1016	914	1880	1.85039	28	0.0293	462	0.0031	421	0.0027	421	610	406	5018
51	Birrcher et al.[4]	M-03-4-CCC0812	1219	1016	914	1880	1.85039	21	0.0293	448	0.0031	434	0.0027	434	203	406	4137
52	Birrcher et al.[4]	M-09-4-CCC2436	1219	1016	914	1880	1.85039	28	0.0293	462	0.0086	421	0.0027	421	610	406	6294
53	Birrcher et al.[4]	M-02-4-CCC2436	1219	1016	914	1880	1.85039	19	0.0293	448	0.0022	434	0.0022	434	610	406	4902
54	Birrcher et al.[4]	M-03-2-CCC2436	1219	1016	914	1880	1.85039	34	0.0293	469	0.0031	427	0.0027	427	610	406	4875
55	Brena&Roy [5]	1	635	581	165	610	1.04991	33	0.0042	492	0.003	605	0.003	605	203	114	339
56	Brena&Roy [5]	2	635	581	173	610	1.04991	32	0.004	492	0.003	605	0.003	605	203	114	372
57	Brena&Roy [5]	3	635	581	157	610	1.04991	31	0.0044	492	0.003	605	0.003	605	203	114	365
58	Brena&Roy [5]	4	635	581	152	610	1.04991	27	0.0045	492	0.003	605	0.003	605	203	114	334
59	Brena&Roy [5]	5	635	581	155	610	1.04991	30	0.0063	492	0.003	605	0.003	605	203	114	371
60	Brena&Roy [5]	6	635	581	155	610	1.04991	29	0.0063	492	0.003	605	0.003	605	203	114	321
61	Brena&Roy [5]	7	457	405	152	610	1.50617	33	0.0065	492	0.003	605	0.003	605	203	114	230
62	Brena&Roy [5]	8	457	405	152	610	1.50617	34	0.0065	492	0.003	605	0.003	605	203	114	212
63	Brena&Roy [5]	9	457	405	152	610	1.50617	34	0.0065	492	0.003	605	0.003	605	203	114	214
64	Brena&Roy [5]	10	356	303	155	610	2.0132	35	0.0085	492	0.003	605	0.003	605	203	114	157
65	Brena&Roy [5]	11	356	303	155	610	2.0132	33	0.0085	492	0.003	605	0.003	605	203	114	149
66	Brena&Roy [5]	12	356	303	155	610	2.0132	36	0.0085	492	0.003	605	0.003	605	203	114	133
67	Chen et al. [6]	D180-C35	210	180	200	160	0.888889	30	0.018	541	0	0	0	0	80	60	274
68	Chen et al. [6]	D360-C35	400	360	200	320	0.888889	29	0.018	541	0	0	0	0	160	120	400
69	Chen et al. [6]	D720-C35	800	720	200	640	0.888889	27	0.018	541	0	0	0	0	320	240	802
70	Chen et al. [6]	D1440-C35	1600	1440	200	1280	0.888889	32	0.018	541	0	0	0	0	640	480	1544
71	Chen et al. [6]	D180-C50	210	180	200	160	0.888889	42	0.018	541	0	0	0	0	80	60	307
72	Chen et al. [6]	D360-C50	400	360	200	320	0.888889	38	0.018	541	0	0	0	0	160	120	561
73	Chen et al. [6]	D720-C50	800	720	200	640	0.888889	41	0.018	541	0	0	0	0	320	240	1149
74	Chen et al. [6]	D1440-C50	1600	1440	200	1280	0.888889	43	0.018	541	0	0	0	0	640	480	1851
75	Clark [7]	A1-1	457	389	203	914	2.34961	25	0.031	321	0.0038	331	0	331	89	89	223
76	Clark [7]	A1-2	457	389	203	914	2.34961	24	0.031	321	0.0038	331	0	331	89	89	209
77	Clark [7]	A1-3	457	389	203	914	2.34961	23	0.031	321	0.0038	331	0	331	89	89	223
78	Clark [7]	A1-4	457	389	203	914	2.34961	25	0.031	321	0.0038	331	0	331	89	89	245
79	Clark [7]	B1-1	457	389	203	762	1.95887	23	0.031	321	0.0037	331	0	331	89	89	279
80	Clark [7]	B1-2	457	389	203	762	1.95887	25	0.031	321	0.0037	331	0	331	89	89	257
81	Clark [7]	B1-3	457	389	203	762	1.95887	24	0.031	321	0.0037	331	0	331	89	89	285
82	Clark [7]	B1-4	457	389	203	762	1.95887	23	0.031	321	0.0037	331	0	331	89	89	268
83	Clark [7]	B1-5	457	389	203	762	1.95887	25	0.031	321	0.0037	331	0	331	89	89	241
84	Clark [7]	B2-1	457	389	203	762	1.95887	23	0.031	321	0.0073	331	0	331	89	89	301
85	Clark [7]	B2-2	457	389	203	762	1.95887	26	0.031	321	0.0073	331	0	331	89	89	322
86	Clark [7]	B2-3	457	389	203	762	1.95887	25	0.031	321	0.0073	331	0	331	89	89	335
87	Clark [7]	B6-1	457	389	203	762	1.95887	42	0.031	321	0.0037	331	0	331	89	89	379
88	Clark [7]	C1-1	457	389	203	610	1.56812	26	0.0207	321	0.0034	331	0	331	89	89	278
89	Clark [7]	C1-2	457	389	203	610	1.56812	26	0.0207	321	0.0034	331	0	331	89	89	311
90	Clark [7]	C1-3	457	389	203	610	1.56812	24	0.0207	321	0.0034	331	0	331	89	89	246
91	Clark [7]	C1-4	457	389	203	610	1.56812	29	0.0207	321	0.0034	331	0	331	89	89	286
92	Clark [7]	C2-1	457	389	203	610	1.56812	24	0.0207	321	0.0069	331	0	331	89	89	290
93	Clark [7]	C2-2	457	389	203	610	1.56812	25	0.0207	321	0.0069	331	0	331	89	89	301
94	Clark [7]	C2-4	457	389	203	610	1.56812	27	0.0207	321	0.0069	331	0	331	89	89	288
95	Clark [7]	C3-1	457	389	203	610	1.56812	14	0.0207	321	0.0034	331	0	331	89	89	224
96	Clark [7]	C3-2	457	389	203	610	1.56812	14	0.0207	321	0.0034	331	0	331	89	89	200
97	Clark [7]	C3-3	457	389	203	610	1.56812	14	0.0207	321	0.0034	331	0	331	89	89	188
98	Clark [7]	C4-1	457	389	203	610	1.56812	25	0.031	321	0.0034	331	0	331	89	89	309
99	Clark [7]	C6-2	457	389	203	610	1.56812	45	0.031	321	0.0034	331	0	331	89	89	424
100	Clark [7]	C6-3	457	389	203	610	1.56812	45	0.031	321	0.0034	331	0	331	89	89	435
101	Clark [7]	C6-4	457	389	203	610	1.56812	48	0.031	321	0.0034	331	0	331	89	89	429
102	Clark [7]	D1-1	457	395	203	457	1.15696	26	0.0163	335	0.0046	331	0	331	89	89	301
103	Clark [7]	D1-3	457	395	203	457	1.15696	25	0.0163	335	0.0046	331	0	331	89	89	257
104	Clark [7]	D2-1	457	395	203	457	1.15696	24	0.0163	335	0.0061	331	0	331	89	89	290
105	Clark [7]	D2-2	457	395	203	457	1.15696	26	0.0163	335	0.0061	331	0	331	89	89	312
106	Clark [7]	D3-1	457	395	203	457	1.15696	28	0.0244	335	0.0092	331	0	331	89	89	395
107	Clark [7]	D4-1	457	395	203	457	1.15696	23	0.0163	335	0.0122	331	0	331	89	89	312
108	Clark [7]	D1-6	381	313	152	610	1.94888	28	0.0342	335	0.0046	331	0	331	89	89	175
109	Clark [7]	D1-7	381	313	152	610	1.94888	28	0.0342	335	0.0046	331	0	331	89	89	179
110	Clark [7]	D1-8	381	313	152	610	1.94888	28	0.0342	335	0.0046	331	0	331	89	89	186
111	Clark [7]	E1-2	381	313	152	635	2.02875	30	0.0342	321	0.0073	331	0	331	89	89	222
112	Clark [7]	D2-6	381	313	152	762	2.4345	30	0.0342	321	0.0061	331	0	331	89	89	168
113	Clark [7]	D2-7	381	313	152	762	2.4345	28	0.0342	321	0.0061	331	0	331	89	89	157
114	Clark [7]	D2-8	381	313	152	762	2.4345	26	0.0342	321	0.0061	331	0	331	89	89	168
115	Clark [7]	D4-1	381	313	152	762	2.4345	27	0.0342	321	0.0049	331	0	331	89	89	168
116	Clark [7]	D4-2	381	313	152	762	2.4345	26	0.0342	321	0.0049	331	0	331	89	89	157
117	Clark [7]	D4-3	381	313	152	762	2.4345	22	0.0342	321	0.0049	331	0	331	89	89	165
118	Clark [7]	D5-1	381	313	152	762	2.4345	28	0.0342	321	0.0037	331	0	331	89	89	146
119	Clark [7]	D5-2	381	313	152	762	2.4345	29	0.0342	321	0.0037	331	0	331	89	89	157
120	Clark [7]	D5-3	381	313	152	762	2.4345	27	0.0342	321	0.0037	331	0	331	89	89	157
121	Clark [7]	A0-1	457	389	203	914	2.34961	22	0.0098	370	0	0	0	0	89	89	100
122	Clark [7]	A0-2	457	389	203	914	2.34961	26	0.0098	370	0	0	0	0	89	89	108
123	Clark [7]	B0-1	457	389	203	762	1.95887	24	0.0098	370	0	0	0	0	89	89	121
124	Clark [7]	B0-2	457	389	203	763	1.96144	24	0.0098	370	0	0	0	0	89	89	106
125	Clark [7]	B0-3	457	389	203	762	1.95887	24	0.0098	370	0	0	0	0	89	89	144
126	Clark [7]	C0-1	457	389	203	610	1.56812	25	0.0098	370	0	0	0	0	89	89	174
127	Clark [7]	C0-3	457	389	203	610	1.56812	24	0.0098	370	0	0	0	0	89	89	167
128	Clark [7]	D0-1	457	389	203	457	1.17481	26	0.0098	370	0	0	0	0	89	89	222
129	Clark [7]	D0-3	457	389	203	457	1.17481	26	0.0098	370	0	0	0	0	89	89	223
130	Demir et al.[8]	DB50/1.40-C1	500	384	200	600	1.5625	18	0.022	482	0	0	0	0	250	200	323
131	Demir et al.[8]	DB50/1.63-C1	500	391	200	700	1.79028	18	0.022	482	0	0	0	0	250	200	307
132	Demir et al.[8]	DB50/1.86-C1	500	397	200	800	2.01511	18	0.022	482	0	0	0	0	250	200	250
133	Demir et al.[8]	DB50/1.86-C1/SR	500	397	200	800	2.01511	18	0.022	482	0.0029	421	0.0027	421	250	200	318
134	Demir et al.[8]	DB55/1.67-C1	550	442	200	800	1.80995	18	0.0238	482	0	0	0	0	250	200	275
135	Demir et al.[8]	DB60/1.51-C1	600	488	200	800	1.63934	18	0.0211	482	0	0	0	0	250	200	305
136	Demir et al.[8]	DB60/1.86-C1	600	504	200	1000	1.98413	18	0.0211	482	0	0	0	0	250	200	265
137	Demir et al.[8]	DB60/1.86-C1/SR	600	504	200	1000	1.98413	18	0.0211	482	0.0028	421	0.0032	421	250	200	332
138	Demir et al.[8]	DB40/1.86-C1	400	289	200	600	2.07612	18	0.0235	454	0	0	0	0	250	200	230
139	Demir et al.[8]	DB40/1.86-C2	400	289	200	600	2.07612	25	0.0235	454	0	0	0	0	250	200	265
140	Demir et al.[8]	DB40/1.86-C3	400	289	200	600	2.07612	32	0.0235	454	0.003	421	0.0037	421	250	200	320
141	El-Sayed&Shuraim [9]	B350-1-30	350	293	150	293	1	26	0.014	560	0	0	0	0	150	150	204
142	El-Sayed&Shuraim [9]	B350-1-55	350	293	150	293	1	54	0.014	569	0	0	0	0	150	150	380
143	El-Sayed&Shuraim [9]	B350-1-75	350	293	150	293	1	70	0.014	569	0	0	0	0	150	150	390
144	El-Sayed&Shuraim [9]	B500-1-30	500	419	150	419	1	26	0.0147	565	0	0	0	0	150	150	235
145	El-Sayed&Shuraim [9]	B500-1-55	500	419	150	419	1	54	0.0147	565	0	0	0	0	150	150	416
146	El-Sayed&Shuraim [9]	B500-1-75	500	419	150	419	1	70	0.0147	565	0	0	0	0	150	150	441
147	El-Sayed&Shuraim [9]	B700-1-30	700	615	150	615	1	26	0.0144	546	0	0	0	0	150	150	453
148	El-Sayed&Shuraim [9]	B700-1-55	700	615	150	615	1	54	0.0144	546	0	0	0	0	150	150	590
149	El-Sayed&Shuraim [9]	B700-1-75	700	615	150	615	1	70	0.0144	546	0	0	0	0	150	150	771
150	El-Sayed&Shuraim [9]	B1000-1-30	1000	910	150	910	1	26	0.0147	546	0	0	0	0	150	150	546
151	El-Sayed&Shuraim [9]	B1000-1-55	1000	910	150	910	1	54	0.0147	546	0	0	0	0	150	150	743
152	El-Sayed&Shuraim [9]	B1000-1-75	1000	910	150	910	1	70	0.0147	546	0	0	0	0	150	150	810
153	Fang et.al.[10]	HS2-2	600	500	140	250	0.5	77	0.0434	552	0.0101	552	0.0076	552	150	150	1280
154	Fang et.al.[10]	HM2-2	600	500	140	500	1	78	0.0434	552	0.0101	552	0.0076	552	150	150	1040
155	Fang et.al.[10]	HL2-2	600	500	140	750	1.5	77	0.0434	552	0.0101	552	0.0076	552	150	150	766
156	Fang et.al.[10]	LM2-2	600	500	140	500	1	29	0.0434	552	0.0101	552	0.0076	552	150	150	518
157	Fang et.al.[10]	MM2-2	600	500	140	500	1	52	0.0434	552	0.0101	552	0.0076	552	150	150	756
158	Fang et.al.[10]	HM1-2	600	500	140	500	1	85	0.0434	552	0.0101	552	0.0076	552	150	150	994
159	Fang et.al.[10]	HM3-2	600	500	140	500	1	86	0.0434	552	0.0101	552	0.0076	552	150	150	1107
160	Fang et.al.[10]	HM2-1	600	500	140	500	1	83	0.0434	552	0.0101	552	0.0051	552	150	150	661
161	Fang et.al.[10]	HM2-3	600	500	140	500	1	72	0.0434	552	0.0101	552	0.0127	552	150	150	980
162	Fang et.al.[10]	HS2-1	600	500	140	250	0.5	84	0.0434	552	0.0101	552	0.0051	552	150	150	957
163	Fang et.al.[10]	HS2-3	600	500	140	250	0.5	79	0.0434	552	0.0101	552	0.0127	552	150	150	1266
164	Fang et.al.[10]	HM2--1A	600	500	140	250	0.5	85	0.0434	552	0.0101	552	0.0051	552	150	150	943
165	Fang et.al.[10]	HS2--1A	600	500	140	250	0.5	77	0.0434	552	0.0101	552	0.0076	552	150	150	1336
166	Fang et.al.[10]	HS2--2A	600	500	140	250	0.5	79	0.0434	552	0.0101	552	0.0076	552	150	150	1356
167	Fang et.al.[10]	HS2--3A	600	500	140	250	0.5	81	0.0434	552	0.0101	552	0.0127	552	150	150	1399
168	Fang et.al.[10]	HS-0	600	500	140	250	0.5	76	0.0434	552	0	552	0	552	150	150	1145
169	Fang et.al.[10]	HM-0	600	500	140	500	1	86	0.0434	552	0	552	0	552	150	150	753
170	Fang et.al.[10]	LM-0	600	500	140	500	1	30	0.0434	552	0	552	0	552	150	150	344
171	Fang et.al.[10]	MM-0	600	500	140	500	1	70	0.0434	552	0	552	0	552	150	150	672
172	Foster&Gilbert [11]	B1.2-3	1200	1124	124	850	0.756228	80	0.0134	400	0.0067	427	0.0028	427	250	250	1303
173	Foster&Gilbert [11]	B2.0-1	700	624	124	825	1.32212	83	0.0241	400	0.0067	427	0.0037	427	250	250	796
174	Foster&Gilbert [11]	B2.0-2	700	625	124	825	1.32	120	0.0241	400	0.0067	427	0.0037	427	250	250	826
175	Foster&Gilbert [11]	B2.0-3	700	625	124	825	1.32	78	0.0241	400	0.0067	427	0.0037	427	250	250	701
176	Foster&Gilbert [11]	B2.0C-6	700	625	124	825	1.32	93	0.0241	400	0.01	427	0	427	250	250	731
177	Foster&Gilbert [11]	B2.0D-7	700	625	124	825	1.32	104	0.0241	400	0.0067	427	0	427	250	250	721
178	Foster&Gilbert [11]	B3.0-1	700	625	124	1175	1.88	80	0.0241	400	0.0067	427	0.0037	427	250	250	512
179	Foster&Gilbert [11]	B3.0-2	700	625	124	1175	1.88	120	0.0241	400	0.0067	427	0.0037	427	250	250	527
180	Foster&Gilbert [11]	B3.0-3	700	625	124	1175	1.88	77	0.0241	400	0.0067	427	0.0037	427	250	250	527
181	Foster&Gilbert [11]	B3.0A-4	700	625	124	800	1.28	88	0.0241	400	0.0067	427	0.0037	427	250	250	777
182	Garay-Moran&Lubell [12]	MS1-1	607	501	300	600	1.1976	46	0.0052	838	0.0033	405	0.0025	855	200	200	626
183	Garay-Moran&Lubell [12]	MS1-2	607	503	300	600	1.19284	44	0.0113	870	0.0033	405	0.0045	838	200	200	1071
184	Garay-Moran&Lubell [12]	MS1-3	607	506	300	600	1.18577	44	0.0229	880	0.0033	405	0.0024	855	200	200	1371
185	Garay-Moran&Lubell [12]	MS2-2	607	503	300	900	1.78926	47	0.0113	870	0.0033	405	0.0045	838	200	200	716
186	Garay-Moran&Lubell [12]	MS2-3	607	506	300	900	1.77866	43	0.0229	880	0.0033	405	0.0043	838	200	200	1028
187	Garay-Moran&Lubell [12]	MS3-2	607	503	300	1200	2.38569	48	0.0113	870	0.0033	405	0.0045	838	200	200	577
188	Garay-Moran&Lubell [12]	NS1-4	607	507	300	600	1.18343	23	0.0177	401	0.0033	405	0.0033	405	200	200	784
189	Garay-Moran&Lubell [12]	NS2-4	607	507	300	900	1.77515	25	0.0177	401	0.0033	405	0.0043	838	200	200	539
190	Garay-Moran&Lubell [12]	MW1-2	607	503	300	600	1.19284	39	0.0113	870	0	0	0	0	200	200	784
191	Ismail et al.[13]	A1	400	330	100	550	1.66667	85	0.0362	364	0	0	0	0	100	100	177
192	Ismail et al.[13]	A2	400	330	100	550	1.66667	86	0.0362	364	0.0022	448	0.0056	577	100	100	211
193	Ismail et al.[13]	A3	400	330	100	550	1.66667	85	0.0362	364	0.0022	448	0.0126	577	100	100	233
194	Ismail et al.[13]	B1	400	330	100	425	1.28788	87	0.0362	364	0	448	0	577	100	100	246
195	Ismail et al.[13]	B2	400	330	100	425	1.28788	87	0.0362	364	0.0022	448	0.0056	577	100	100	282
196	Ismail et al.[13]	B3	400	330	100	425	1.28788	88	0.0362	364	0.0022	448	0.0134	577	100	100	284
197	Ismail et al.[13]	C1	400	330	100	300	0.909091	86	0.0362	364	0	448	0	577	100	100	371
198	Ismail et al.[13]	D1	400	330	100	550	1.66667	59	0.0362	364	0	448	0	577	100	100	148
199	Ismail et al.[13]	D2	400	330	100	550	1.66667	60	0.0362	364	0.0022	448	0.0056	577	100	100	187
200	Ismail et al.[13]	D3	400	330	100	550	1.66667	58	0.0362	364	0.0022	448	0.0126	577	100	100	185
201	Ismail et al.[13]	E1	400	330	100	425	1.28788	58	0.0362	364	0	448	0	577	100	100	208
202	Ismail et al.[13]	E2	400	330	100	425	1.28788	59	0.0362	364	0.0022	448	0.0059	577	100	100	257
203	Ismail et al.[13]	E3	400	330	100	425	1.28788	59	0.0362	364	0.0022	448	0.0134	577	100	100	253
204	Ismail et al.[13]	F1	400	330	100	300	0.909091	61	0.0362	364	0	448	0	577	100	100	273
205	Ismail et al.[13]	F2	400	330	100	300	0.909091	61	0.0362	364	0.0022	448	0.0067	577	100	100	353
206	Ismail et al.[13]	F3	400	330	100	300	0.909091	60	0.0362	364	0.0022	448	0.0144	577	100	100	374
207	Ismail et al.[13]	G1	400	330	100	550	1.66667	31	0.0362	364	0.0022	448	0.0056	577	100	100	146
208	Ismail et al.[13]	G2	400	330	100	425	1.28788	31	0.0362	364	0.0022	448	0.0059	577	100	100	186
209	Ismail et al.[13]	G3	400	330	100	330	1	31	0.0362	364	0.0022	448	0.0067	577	100	100	245
210	Ismail et al.[13]	H1	500	449	150	750	1.67038	36	0.0139	525	0	0	0	0	80	80	188
211	Ismail et al.[13]	H2	375	328	150	540	1.64634	36	0.0138	530	0	0	0	0	80	80	158
212	Ismail et al.[13]	H3	250	219	150	360	1.64384	36	0.0138	530	0	0	0	0	80	80	127
213	Kondalraj & Rao.[14]	H-0.5-I	500	432	200	230	0.532407	44	0.0218	589	0	0	0	0	100	100	1150
214	Kondalraj & Rao.[14]	H-1.0-I	500	432	200	430	0.99537	54	0.0218	589	0	0	0	0	100	100	828
215	Kondalraj & Rao.[14]	H-1.0-II	750	675	200	795	1.17778	47	0.0218	578	0	0	0	0	100	100	1002
216	Kondalraj & Rao.[14]	H-1.0-III	1000	899	200	1125	1.25139	45	0.0216	581	0	0	0	0	200	200	1320
217	Kondalraj & Rao.[14]	H-1.5-I	500	432	200	630	1.45833	45	0.0218	589	0	0	0	0	100	100	390
218	Kondalraj & Rao.[14]	H-2.0-II	750	675	200	1350	2	47	0.0218	578	0	0	0	0	100	100	401
219	Kondalraj & Rao.[14]	H-2.0-III	1000	899	200	1800	2.00222	49	0.0216	581	0	0	0	0	200	200	510
220	Kondalraj & Rao.[14]	H-1.0-I-1.0%	500	452	200	430	0.951327	51	0.0104	589	0	0	0	0	100	100	495
221	Kondalraj & Rao.[14]	H-1.0-I-1.5%	500	442	200	430	0.972851	46	0.0142	589	0	0	0	0	100	100	528
222	Kong et al. [15-16]	45321	762	724	76	254	0.350829	22	0.0052	287	0.0245	280	0	0	76	76	239
223	Kong et al. [15-16]	45316	635	597	76	254	0.425461	25	0.0062	287	0.0245	280	0	0	76	76	224
224	Kong et al. [15-16]	45311	508	470	76	254	0.540426	21	0.0079	287	0.0245	280	0	0	76	76	190
225	Kong et al. [15-16]	45306	381	343	76	254	0.740525	21	0.0109	287	0.0245	280	0	0	76	76	164
226	Kong et al. [15-16]	45301	254	216	76	254	1.17593	22	0.0173	287	0.0245	280	0	0	76	76	90
227	Kong et al. [15-16]	10990	762	724	76	254	0.350829	19	0.0052	287	0.0086	303	0	0	76	76	249
228	Kong et al. [15-16]	45347	635	597	76	254	0.425461	19	0.0063	287	0.0086	303	0	0	76	76	224
229	Kong et al. [15-16]	45337	381	343	76	254	0.740525	23	0.0109	287	0.0086	303	0	0	76	76	140
230	Kong et al. [15-16]	45332	254	216	76	254	1.17593	20	0.0173	287	0.0086	303	0	0	76	76	100
231	Kong et al. [15-16]	45381	762	724	76	254	0.350829	23	0.0052	287	0	0	0.0245	280	76	76	276
232	Kong et al. [15-16]	45376	635	597	76	254	0.425461	21	0.0062	287	0	0	0.0245	280	76	76	226
233	Kong et al. [15-16]	45371	508	470	76	254	0.540426	19	0.0079	287	0	0	0.0245	280	76	76	208
234	Kong et al. [15-16]	45366	381	343	76	254	0.740525	22	0.0109	287	0	0	0.0245	280	76	76	159
235	Kong et al. [15-16]	45361	254	216	76	254	1.17593	23	0.0173	287	0	0	0.0245	280	76	76	87
236	Kong et al. [15-16]	45412	762	724	76	254	0.350829	22	0.0052	287	0	0	0.0086	303	76	76	242
237	Kong et al. [15-16]	45407	635	597	76	254	0.425461	21	0.0062	287	0	0	0.0086	303	76	76	201
238	Kong et al. [15-16]	45402	508	470	76	254	0.540426	20	0.0079	287	0	0	0.0086	303	76	76	181
239	Kong et al. [15-16]	45397	381	343	76	254	0.740525	22	0.0109	287	0	0	0.0086	303	76	76	110
240	Kong et al. [15-16]	45392	254	216	76	254	1.17593	23	0.0173	287	0	0	0.0086	303	76	76	96
241	Kong et al. [15-16]	45442	762	724	76	254	0.350829	19	0.0052	287	0.0061	280	0.0061	280	76	76	240
242	Kong et al. [15-16]	45437	635	597	76	254	0.425461	19	0.0062	287	0.0061	280	0.0061	280	76	76	208
243	Kong et al. [15-16]	45432	508	470	76	254	0.540426	20	0.0079	287	0.0061	280	0.0061	280	76	76	173
244	Kong et al. [15-16]	45427	381	343	76	254	0.740525	22	0.0109	287	0.0061	280	0.0061	280	76	76	127
245	Kong et al. [15-16]	45422	254	216	76	254	1.17593	23	0.0173	287	0.0061	280	0.0061	280	76	76	78
246	Kunopas [17]	B1-ShSv	450	420	200	420	1	25	0.0054	528	0.0022	405	0.0022	405	100	100	320
247	Kunopas [17]	B1-3ShSv	450	420	200	420	1	28	0.004	528	0.0011	405	0.0033	405	100	100	337
248	Kunopas [17]	B1-Sh3Sv	450	420	200	420	1	28	0.0054	528	0.0033	405	0.0011	405	100	100	342
249	Kunopas [17]	B2-ShSv	450	420	200	420	1	23	0.004	528	0.0022	405	0.0022	405	100	100	225
250	Kunopas [17]	B2-2ShSv	450	420	200	420	1	22	0.0054	528	0.0014	405	0.0028	405	100	100	195
251	Kunopas [17]	B2-Sh2Sv	450	420	200	420	1	22	0.004	528	0.0028	405	0.0014	405	100	100	237
252	Lee [18]	SD-1	1000	900	200	1400	1.55556	34	0.0189	498	0.005	529	0	529	300	200	968
253	Lee [18]	SD-2	1000	863	200	1400	1.62225	29	0.0197	498	0.005	529	0	529	300	200	968
254	Lee [18]	SD-3	1000	825	200	1400	1.69697	28	0.0206	498	0.005	529	0	529	300	200	840
255	Lee [18]	SD-4	1000	788	200	1400	1.77665	27	0.0216	498	0.005	529	0	529	300	200	840
256	Lu et al.[19]	B1	1000	900	200	750	0.833333	35	0.0169	439	0	0	0	0	300	200	1141
257	Lu et al.[19]	B2	1000	900	200	750	0.833333	35	0.0169	439	0.0057	463	0.0063	463	300	200	1337
258	Lu et al.[19]	B3	1000	900	170	550	0.611111	59	0.0199	439	0	0	0	0	300	200	1546
259	Lu et al.[19]	B4	1000	900	170	550	0.611111	59	0.0199	439	0	0	0.0032	463	300	200	1678
260	Lu et al.[19]	B5	1000	900	170	550	0.611111	59	0.0199	439	0	0	0.0063	463	300	200	1870
261	Lu et al.[19]	B6	1000	900	200	750	0.833333	68	0.0169	439	0	0	0	0	300	200	1606
262	Lu et al.[19]	B7	1000	900	200	750	0.833333	68	0.0169	439	0	0	0.0063	463	300	200	1765
263	Lu et al.[19]	B8	1000	900	200	750	0.833333	68	0.0169	439	0.0057	463	0	0	300	200	1722
264	Lu et al.[19]	C1	1000	900	200	750	0.833333	35	0.0169	439	0	0	0	0	300	200	1156
265	Lu et al.[19]	C2	1000	900	200	750	0.833333	35	0.0169	439	0.0057	463	0.0063	463	300	200	1375
266	Lu et al.[19]	C3	1000	900	170	550	0.611111	59	0.0199	439	0	0	0	0	300	200	1542
267	Lu et al.[19]	C4	1000	900	170	550	0.611111	59	0.0199	439	0	0	0.0032	463	300	200	1859
268	Lu et al.[19]	C5	1000	900	170	550	0.611111	59	0.0199	439	0	0	0.0063	463	300	200	2018
269	Lu et al.[19]	C6	1000	900	200	750	0.833333	68	0.0169	439	0	0	0	0	300	200	1474
270	Lu et al.[19]	C7	1000	900	200	750	0.833333	68	0.0169	439	0	0	0.0063	463	300	200	1600
271	Lu et al.[19]	C8	1000	900	200	750	0.833333	68	0.0169	439	0.0057	463	0	0	300	200	1563
272	Mathey [20]	I-1	457	403	203	610	1.51365	25	0.0305	267	0	0	0	0	89	89	313
273	Mathey [20]	I-2	457	403	203	610	1.51365	23	0.0305	267	0	0	0	0	89	89	311
274	Mathey [20]	II-3	457	403	203	610	1.51365	22	0.0188	466	0	0	0	0	89	89	262
275	Mathey [20]	II-4	457	403	203	610	1.51365	26	0.0188	466	0	0	0	0	89	89	313
276	Mathey [20]	III-5	457	403	203	610	1.51365	26	0.0185	490	0	0	0	0	89	89	289
277	Mathey [20]	III-6	457	403	203	610	1.51365	26	0.0185	490	0	0	0	0	89	89	291
278	Mathey [20]	IV-7	457	403	203	610	1.51365	24	0.0186	443	0	0	0	0	89	89	291
279	Mathey [20]	IV-8	457	403	203	610	1.51365	25	0.0186	443	0	0	0	0	89	89	304
280	Mathey [20]	V-9	457	403	203	610	1.51365	23	0.0116	698	0	0	0	0	89	89	224
281	Mathey [20]	V-10	457	403	203	610	1.51365	27	0.0116	698	0	0	0	0	89	89	268
282	Mathey [20]	VI-11	457	403	203	610	1.51365	25	0.0117	698	0	0	0	0	89	89	224
283	Mathey [20]	VI-12	457	403	203	610	1.51365	26	0.0117	698	0	0	0	0	89	89	268
284	Mathey [20]	V-13	457	403	203	610	1.51365	22	0.0075	712	0	0	0	0	89	89	222
285	Mathey [20]	V-14	457	403	203	610	1.51365	27	0.0075	712	0	0	0	0	89	89	224
286	Mathey [20]	VI-15	457	403	203	610	1.51365	26	0.0075	712	0	0	0	0	89	89	180
287	Mathey [20]	VI-16	457	403	203	610	1.51365	23	0.0075	712	0	0	0	0	89	89	189
288	Mihaylov et al.[21]	S0M	1200	1095	400	1700	1.55251	34	0.0069	652	0	0	0	0	300	150	721
289	Mihaylov et al.[21]	S0C	1200	1095	400	1700	1.55251	34	0.0069	652	0	0	0	0	300	150	1162
290	Mihaylov et al.[21]	L0M	1200	1095	400	2500	2.28311	29	0.0069	652	0	0	0	0	300	150	416
291	Mihaylov et al.[21]	L0C	1200	1095	400	2500	2.28311	29	0.0069	652	0	0	0	0	300	150	492
292	Mihaylov et al.[21]	S1M	1200	1095	400	1700	1.55251	33	0.0069	652	0.001	490	0	0	300	150	941
293	Mihaylov et al.[21]	S1C	1200	1095	400	1700	1.55251	33	0.0069	652	0.001	490	0	0	300	150	943
294	Mihaylov et al.[21]	L1M	1200	1095	400	2500	2.28311	38	0.0069	652	0.001	490	0	0	300	150	663
295	Moody [22]	III-24a	609	533	178	813	1.52533	18	0.0272	315	0	0	0	0	203	203	297
296	Moody [22]	III-24b	609	533	178	813	1.52533	21	0.0272	315	0	0	0	0	203	203	303
297	Moody [22]	III-25a	609	533	178	813	1.52533	24	0.0346	313	0	0	0	0	203	203	268
298	Moody [22]	III-25b	609	533	178	813	1.52533	17	0.0346	313	0	0	0	0	203	203	290
299	Moody [22]	III-26a	609	533	178	813	1.52533	22	0.0425	302	0	0	0	0	203	203	421
300	Moody [22]	III-26b	609	533	178	813	1.52533	21	0.0425	302	0	0	0	0	203	203	397
301	Moody [22]	III-27a	609	533	178	813	1.52533	21	0.0272	315	0	0	0	0	203	203	348
302	Moody [22]	III-27b	609	533	178	813	1.52533	23	0.0272	315	0	0	0	0	203	203	357
303	Moody [22]	III-28a	609	533	178	813	1.52533	23	0.0346	313	0	0	0	0	203	203	303
304	Moody [22]	III-28b	609	533	178	813	1.52533	22	0.0346	313	0	0	0	0	203	203	341
305	Moody [22]	III-29a	609	533	178	813	1.52533	22	0.0425	302	0	0	0	0	203	203	390
306	Moody [22]	III-29b	609	533	178	813	1.52533	25	0.0425	302	0	0	0	0	203	203	437
307	Moody [22]	III-30	609	533	178	813	1.52533	25	0.0425	302	0.0052	326	0	0	203	203	478
308	Moody [22]	III-31	609	533	178	813	1.52533	22	0.0425	302	0.0095	303	0	0	203	203	507
309	Oh and Shin [23]	N4200	560	500	130	425	0.85	24	0.0156	414	0	414	0	414	130	130	265
310	Oh and Shin [23]	N42A2	560	500	130	425	0.85	24	0.0156	414	0.0012	414	0.0043	414	130	130	284
311	Oh and Shin [23]	N42B2	560	500	130	425	0.85	24	0.0156	414	0.0022	414	0.0043	414	130	130	377
312	Oh and Shin [23]	N42C2	560	500	130	425	0.85	24	0.0156	414	0.0034	414	0.0043	414	130	130	358
313	Oh and Shin [23]	H4100	560	500	130	250	0.5	49	0.0156	414	0	414	0	414	130	130	642
314	Oh and Shin [23]	H41A2(1)	560	500	130	250	0.5	49	0.0156	414	0.0012	414	0.0043	414	130	130	713
315	Oh and Shin [23]	H41B2	560	500	130	250	0.5	49	0.0156	414	0.0022	414	0.0043	414	130	130	706
316	Oh and Shin [23]	H41C2	560	500	130	250	0.5	49	0.0156	414	0.0034	414	0.0043	414	130	130	709
317	Oh and Shin [23]	H4200	560	500	130	425	0.85	49	0.0156	414	0	414	0	414	130	130	401
318	Oh and Shin [23]	H42A2(1)	560	500	130	425	0.85	49	0.0156	414	0.0012	414	0.0043	414	130	130	488
319	Oh and Shin [23]	H42B2(1)	560	500	130	425	0.85	49	0.0156	414	0.0022	414	0.0043	414	130	130	456
320	Oh and Shin [23]	H42C2(1)	560	500	130	425	0.85	49	0.0156	414	0.0034	414	0.0043	414	130	130	421
321	Oh and Shin [23]	H4300	560	500	130	625	1.25	49	0.0156	414	0	414	0	414	130	130	337
322	Oh and Shin [23]	H43A2(1)	560	500	130	625	1.25	49	0.0156	414	0.0012	414	0.0043	414	130	130	347
323	Oh and Shin [23]	H43B2	560	500	130	625	1.25	49	0.0156	414	0.0022	414	0.0043	414	130	130	381
324	Oh and Shin [23]	H43C2	560	500	130	625	1.25	49	0.0156	414	0.0034	414	0.0043	414	130	130	402
325	Oh and Shin [23]	H45A2	560	500	130	1000	2	49	0.0156	414	0.0012	414	0.0043	414	130	130	211
326	Oh and Shin [23]	H45B2	560	500	130	1000	2	49	0.0156	414	0.0022	414	0.0043	414	130	130	237
327	Oh and Shin [23]	H45C2	560	500	130	1000	2	49	0.0156	414	0.0034	414	0.0043	414	130	130	235
328	Oh and Shin [23]	H41A0	560	500	120	250	0.5	51	0.0129	414	0.0013	414	0	414	130	130	347
329	Oh and Shin [23]	H41A1	560	500	120	250	0.5	51	0.0129	414	0.0013	414	0.0023	414	130	130	398
330	Oh and Shin [23]	H41A2(2)	560	500	120	250	0.5	51	0.0129	414	0.0013	414	0.0047	414	130	130	490
331	Oh and Shin [23]	H41A3	560	500	120	250	0.5	51	0.0129	414	0.0013	414	0.0094	414	130	130	455
332	Oh and Shin [23]	H42A2(2)	560	500	120	425	0.85	51	0.0129	414	0.0013	414	0.0047	414	130	130	392
333	Oh and Shin [23]	H42B2(2)	560	500	120	425	0.85	51	0.0129	414	0.0024	414	0.0047	414	130	130	361
334	Oh and Shin [23]	H42C2(2)	560	500	120	425	0.85	51	0.0129	414	0.0037	414	0.0047	414	130	130	374
335	Oh and Shin [23]	H43A0	560	500	120	625	1.25	51	0.0129	414	0.0013	414	0	414	130	130	214
336	Oh and Shin [23]	H43A1	560	500	120	625	1.25	51	0.0129	414	0.0013	414	0.0023	414	130	130	260
337	Oh and Shin [23]	H43A2(2)	560	500	120	625	1.25	51	0.0129	414	0.0013	414	0.0047	414	130	130	277
338	Oh and Shin [23]	H43A3	560	500	120	625	1.25	51	0.0129	414	0.0013	414	0.0094	414	130	130	291
339	Oh and Shin [23]	H45A2(2)	560	500	120	1000	2	51	0.0129	414	0.0013	414	0.0046	414	130	130	165
340	Oh and Shin [23]	U41A0	560	500	120	250	0.5	74	0.0129	414	0.0013	414	0	414	130	130	438
341	Oh and Shin [23]	U41A1	560	500	120	250	0.5	74	0.0129	414	0.0013	414	0.0023	414	130	130	542
342	Oh and Shin [23]	U41A2	560	500	120	250	0.5	74	0.0129	414	0.0013	414	0.0047	414	130	130	548
343	Oh and Shin [23]	U41A3	560	500	120	250	0.5	74	0.0129	414	0.0013	414	0.0094	414	130	130	547
344	Oh and Shin [23]	U42A2	560	500	120	425	0.85	74	0.0129	414	0.0013	414	0.0047	414	130	130	418
345	Oh and Shin [23]	U42B2	560	500	120	425	0.85	74	0.0129	414	0.0024	414	0.0047	414	130	130	410
346	Oh and Shin [23]	U42C2	560	500	120	425	0.85	74	0.0129	414	0.0037	414	0.0047	414	130	130	408
347	Oh and Shin [23]	U43A0	560	500	120	625	1.25	74	0.0129	414	0.0013	414	0	414	130	130	291
348	Oh and Shin [23]	U43A1	560	500	120	625	1.25	74	0.0129	414	0.0013	414	0.0023	414	130	130	310
349	Oh and Shin [23]	U43A2	560	500	120	625	1.25	74	0.0129	414	0.0013	414	0.0047	414	130	130	338
350	Oh and Shin [23]	U43A3	560	500	120	625	1.25	74	0.0129	414	0.0013	414	0.0094	414	130	130	333
351	Oh and Shin [23]	U45A2	560	500	120	1000	2	74	0.0129	414	0.0013	414	0.0047	414	130	130	214
352	Oh and Shin [23]	N33A2	560	500	130	625	1.25	24	0.0156	414	0.0012	414	0.0043	414	130	130	228
353	Oh and Shin [23]	N43A2	560	500	130	625	1.25	24	0.0156	414	0.0012	414	0.0043	414	130	130	255
354	Oh and Shin [23]	N53A2	560	500	130	625	1.25	24	0.0156	414	0.0012	414	0.0043	414	130	130	207
355	Oh and Shin [23]	H31A2	560	500	130	250	0.5	49	0.0156	414	0.0012	414	0.0043	414	130	130	746
356	Oh and Shin [23]	H32A2	560	500	130	425	0.85	49	0.0156	414	0.0012	414	0.0043	414	130	130	530
357	Oh and Shin [23]	H33A2	560	500	130	625	1.25	49	0.0156	414	0.0012	414	0.0043	414	130	130	378
358	Oh and Shin [23]	H51A2	560	500	130	250	0.5	49	0.0156	414	0.0012	414	0.0043	414	130	130	702
359	Oh and Shin [23]	H52A2	560	500	130	425	0.85	49	0.0156	414	0.0012	414	0.0043	414	130	130	568
360	Oh and Shin [23]	H53A2	560	500	130	625	1.25	49	0.0156	414	0.0012	414	0.0043	414	130	130	363
361	Proestos et al.[24]	deep beam1	610	508	241	610	1.20079	38	0.0735	457	0	0	0	0	457	305	1469
362	Proestos et al.[24]	deep beam2	622	508	241	610	1.20079	62	0.0735	457	0	0	0	0	457	305	1700
363	Proestos et al.[24]	deep beam3	648	508	139	610	1.20079	91	0.1133	457	0	0	0	0	457	305	1393
364	Quintero-Febres et al.[25]	A1	460	370	150	525	1.41892	22	0.0279	462	0.0024	407	0.0012	407	150	150	251
365	Quintero-Febres et al.[25]	A2	460	370	150	525	1.41892	22	0.0279	462	0.0024	407	0.0012	407	150	150	237
366	Quintero-Febres et al.[25]	A3	460	370	150	525	1.41892	22	0.0279	462	0	407	0	407	150	150	221
367	Quintero-Febres et al.[25]	A4	460	370	150	525	1.41892	22	0.0279	462	0	407	0	407	150	150	196
368	Quintero-Febres et al.[25]	B1	460	370	150	335	0.905405	32	0.0205	427	0.0013	407	0.0012	407	150	150	456
369	Quintero-Febres et al.[25]	B2	460	370	150	335	0.905405	32	0.0205	427	0.0013	407	0.0012	407	150	150	426
370	Quintero-Febres et al.[25]	B3	460	370	150	305	0.824324	32	0.0205	427	0	407	0	407	150	150	468
371	Quintero-Febres et al.[25]	B4	460	370	150	305	0.824324	32	0.0205	427	0	407	0	407	150	150	459
372	Quintero-Febres et al.[25]	HA1	460	380	100	595	1.56579	50	0.0407	434	0.0032	407	0.0017	407	150	150	265
373	Quintero-Febres et al.[25]	HA3	460	380	100	545	1.43421	50	0.0407	434	0	407	0	407	150	150	292
374	Quintero-Febres et al.[25]	HB1	460	380	100	340	0.894737	50	0.0407	434	0.0075	407	0.0017	407	150	150	484
375	Quintero-Febres et al.[25]	HB3	460	380	100	310	0.815789	50	0.0407	434	0	407	0	407	150	150	460
376	Sagaseta&Vollum [26]	AG2	500	438	135	553	1.26256	80	0.0332	580	0.0022	550	0	550	210	125	563
377	Sagaseta&Vollum [26]	AG3	500	438	135	553	1.26256	80	0.0332	580	0.0034	550	0	550	210	125	655
378	Sagaseta&Vollum [26]	AG4	500	438	135	518	1.18265	80	0.0332	580	0.0045	550	0	550	210	125	707
379	Sagaseta&Vollum [26]	AL0	500	438	135	553	1.26256	68	0.0332	580	0	550	0	550	210	125	366
380	Sagaseta&Vollum [26]	AL2	500	438	135	518	1.18265	68	0.0332	580	0.0022	550	0	550	210	125	532
381	Sagaseta&Vollum [26]	AL3	500	438	135	553	1.26256	68	0.0332	580	0.0034	550	0	550	210	125	481
382	Sagaseta&Vollum [26]	AL4	500	438	135	553	1.26256	68	0.0332	580	0.0045	550	0	550	210	125	602
383	Sahoo et al.[27]	BML-0-0	450	400	100	175	0.4375	45	0.0113	400	0	0	0	0	100	100	371
384	Sahoo et al.[27]	BML-85-85	450	400	100	175	0.4375	41	0.0113	400	0.002	260	0.002	260	100	100	359
385	Sahoo et al.[27]	BML-68-83	450	400	100	175	0.4375	43	0.0113	400	0.0025	260	0.0021	260	100	100	371
386	Sahoo et al.[27]	BML-57-57	450	400	100	175	0.4375	38	0.0113	400	0.003	260	0.003	260	100	100	349
387	Sahoo et al.[27]	BML-57-0	450	400	100	175	0.4375	41	0.0113	400	0.003	260	0	260	100	100	331
388	Sahoo et al.[27]	BML-0-57	450	400	100	175	0.4375	39	0.0113	400	0	0	0.003	260	100	100	349
389	Sahoo et al.[27]	BML-0-36	450	400	100	175	0.4375	39	0.0113	400	0	0	0.0048	260	100	100	360
390	Sahoo et al.[27]	BML-26-0	450	400	100	175	0.4375	43	0.0113	400	0.0066	260	0	260	100	100	303
391	Sahoo et al.[27]	BML-0-50	450	400	100	175	0.4375	45	0.0113	400	0	0	0.0034	260	100	100	360
392	Sahoo et al.[27]	BML-53-100	450	400	100	175	0.4375	45	0.0113	400	0.0032	260	0.0017	260	100	100	354
393	Sahoo et al.[27]	BMМ-125-125	450	400	100	175	0.4375	36	0.0113	400	0.002	440	0.002	440	100	100	366
394	Salamy et al.[28]	B-2	475	400	240	200	0.5	36	0.0202	376	0	376	0	0	100	100	775
395	Salamy et al.[28]	B-3	475	400	240	200	0.5	36	0.0202	376	0.004	376	0	0	100	100	768
396	Salamy et al.[28]	B-4	475	400	240	200	0.5	31	0.0202	376	0.008	376	0	0	100	100	976
397	Salamy et al.[28]	B-6	475	400	240	400	1	31	0.0202	376	0	376	0	0	100	100	525
398	Salamy et al.[28]	B-7	475	400	240	400	1	31	0.0202	376	0.004	376	0	0	100	100	591
399	Salamy et al.[28]	B-8	475	400	240	400	1	38	0.0202	376	0.008	376	0	0	100	100	751
400	Salamy et al.[28]	B-10-1	475	400	240	600	1.5	29	0.0202	376	0	376	0	0	100	100	308
401	Salamy et al.[28]	B-10-2	475	400	240	600	1.5	23	0.0202	376	0	376	0	0	100	100	352
402	Salamy et al.[28]	B-11	475	400	240	600	1.5	29	0.0202	376	0.004	376	0	0	100	100	513
403	Salamy et al.[28]	B-12	475	400	240	600	1.5	31	0.0202	376	0.008	376	0	0	100	100	581
404	Salamy et al.[28]	B-10.3-1	675	600	360	900	1.5	38	0.0211	388	0	388	0	0	100	150	980
405	Salamy et al.[28]	B-10.3-2	675	600	360	900	1.5	31	0.0211	372	0	372	0	0	100	150	894
406	Salamy et al.[28]	B-13-1	905	800	480	1200	1.5	32	0.0207	398	0	398	0	0	100	200	1493
407	Salamy et al.[28]	B-13-2	905	800	480	1200	1.5	24	0.0207	398	0	398	0	0	100	200	1129
408	Salamy et al.[28]	B-14	1105	1000	600	1500	1.5	31	0.0204	398	0	398	0	0	100	250	1985
409	Salamy et al.[28]	B-17	1105	1000	600	1500	1.5	29	0.0204	398	0.004	398	0	0	100	250	2607
410	Salamy et al.[28]	B-15	1305	1200	720	1800	1.5	27	0.0199	402	0	402	0	0	100	300	2695
411	Salamy et al.[28]	B-16	1505	1400	840	2100	1.5	27	0.0205	394	0	394	0	0	100	350	2988
412	Salamy et al.[28]	B-18	1505	1400	840	2100	1.5	24	0.0205	398	0.004	398	0	0	100	350	4198
413	Sarsam&Al-Musawi [29]	AS2-N	270	235	180	588	2.50213	39	0.0223	495	0.0009	820	0	0	100	100	189
414	Sarsam&Al-Musawi [29]	AS2-H	270	232	180	580	2.5	76	0.0226	495	0.0009	820	0	0	100	100	201
415	Sarsam&Al-Musawi [29]	AS3-N	270	235	180	588	2.50213	40	0.0223	495	0.0014	820	0	0	100	100	199
416	Sarsam&Al-Musawi [29]	AS3-H	270	235	180	588	2.50213	72	0.0223	495	0.0014	820	0	0	100	100	199
417	Sarsam&Al-Musawi [29]	BS2-H	270	233	180	583	2.50215	74	0.0282	495	0.0009	820	0	0	100	100	224
418	Sarsam&Al-Musawi [29]	BS3-H	270	233	180	583	2.50215	73	0.0282	495	0.0014	820	0	0	100	100	228
419	Sarsam&Al-Musawi [29]	BS4-H	270	233	180	583	2.50215	80	0.0282	495	0.0019	820	0	0	100	100	207
420	Sarsam&Al-Musawi [29]	CS2-H	270	233	180	583	2.50215	70	0.0351	495	0.0009	820	0	0	100	100	247
421	Sarsam&Al-Musawi [29]	CS3-H	270	233	180	583	2.50215	74	0.0351	495	0.0014	820	0	0	100	100	247
422	Sarsam&Al-Musawi [29]	CS4-H	270	233	180	583	2.50215	76	0.0351	495	0.0019	820	0	0	100	100	221
423	Senturk&Higgins [30]	D6.A4.G60#5S	1829	1778	406	2438	1.3712	27	0.0056	490	0.0044	429	0	429	203	610	2253
424	Senturk&Higgins [30]	D6.A4.G40#4S	1829	1778	406	2438	1.3712	26	0.0056	470	0.0029	348	0	348	203	610	1809
425	Senturk&Higgins [30]	D6.A2.G60#5S	1829	1778	406	2438	1.3712	28	0.0028	470	0.0044	429	0	429	203	610	1754
426	Senturk&Higgins [30]	D6.A2.G40#4S	1829	1778	406	2438	1.3712	24	0.0028	478	0.0029	346	0	346	203	610	1307
427	Senturk&Higgins [30]	D4.A2.G40#4S	1219	1168	406	2438	2.08733	25	0.0042	469	0.0029	349	0	349	203	610	922
428	Shuraim & El-Sayed [31]	B700-2-r1	700	612	250	1224	2	58	0.0073	569	0	0	0	0	100	100	281
429	Shuraim & El-Sayed [31]	B700-2-r2	700	612	250	1224	2	58	0.0121	569	0	0	0	0	100	100	499
430	Shuraim & El-Sayed [31]	B700-2-r3	700	612	250	1224	2	58	0.0183	569	0	0	0	0	100	100	470
431	Shuraim & El-Sayed [31]	B700-1.5-r1	700	612	250	918	1.5	58	0.0073	569	0	0	0	0	100	100	504
432	Shuraim & El-Sayed [31]	B700-1.5-r2	700	612	250	918	1.5	58	0.0121	569	0	0	0	0	100	100	700
433	Shuraim & El-Sayed [31]	B700-1.5-r3	700	612	250	918	1.5	58	0.0183	569	0	0	0	0	100	100	644
434	Shuraim & El-Sayed [31]	B700-1-r1	700	612	250	612	1	58	0.0073	569	0	0	0	0	100	100	722
435	Shuraim & El-Sayed [31]	B700-1-r2	700	612	250	612	1	58	0.0121	569	0	0	0	0	100	100	975
436	Shuraim & El-Sayed [31]	B700-1-r3	700	612	250	612	1	58	0.0183	569	0	0	0	0	100	100	1246
437	Shuraim & El-Sayed [31]	B400-2-r1	400	355	250	670	1.88732	55	0.0074	569	0	0	0	0	55	55	208
438	Shuraim & El-Sayed [31]	B400-2-r2	400	355	250	670	1.88732	55	0.0122	569	0	0	0	0	55	55	226
439	Shuraim & El-Sayed [31]	B400-2-r3	400	355	250	670	1.88732	55	0.0182	569	0	0	0	0	55	55	372
440	Shuraim & El-Sayed [31]	B400-1.5-r1	400	355	250	503	1.4169	55	0.0074	569	0	0	0	0	55	55	283
441	Shuraim & El-Sayed [31]	B400-1.5-r2	400	355	250	503	1.4169	55	0.0122	569	0	0	0	0	55	55	443
442	Shuraim & El-Sayed [31]	B400-1.5-r3	400	355	250	503	1.4169	55	0.0182	569	0	0	0	0	55	55	538
443	Shuraim & El-Sayed [31]	B400-1-r1	400	355	250	335	0.943662	55	0.0074	569	0	0	0	0	55	55	432
444	Shuraim & El-Sayed [31]	B400-1-r2	400	355	250	335	0.943662	55	0.0122	569	0	0	0	0	55	55	588
445	Shuraim & El-Sayed [31]	B400-1-r3	400	355	250	335	0.943662	55	0.0182	569	0	0	0	0	55	55	765
446	Smith&Vantsiotis [32]	0A0-44	356	305	102	305	1	21	0.0194	431	0	484	0	484	102	102	140
447	Smith&Vantsiotis [32]	0A0-48	356	305	102	305	1	21	0.0194	431	0	484	0	484	102	102	136
448	Smith&Vantsiotis [32]	1A1-10	356	305	102	305	1	19	0.0194	431	0.0028	484	0.0023	484	102	102	161
449	Smith&Vantsiotis [32]	1A3-11	356	305	102	305	1	18	0.0194	431	0.0028	484	0.0045	484	102	102	148
450	Smith&Vantsiotis [32]	1A4-12	356	305	102	305	1	16	0.0194	431	0.0028	484	0.0068	484	102	102	141
451	Smith&Vantsiotis [32]	1A4-51	356	305	102	305	1	21	0.0194	431	0.0028	484	0.0068	484	102	102	171
452	Smith&Vantsiotis [32]	1A6-37	356	305	102	305	1	21	0.0194	431	0.0028	484	0.0091	484	102	102	184
453	Smith&Vantsiotis [32]	2A1-38	356	305	102	305	1	22	0.0194	431	0.0063	484	0.0023	484	102	102	175
454	Smith&Vantsiotis [32]	2A3-39	356	305	102	305	1	20	0.0194	431	0.0063	484	0.0045	484	102	102	171
455	Smith&Vantsiotis [32]	2A4-40	356	305	102	305	1	20	0.0194	431	0.0063	484	0.0068	484	102	102	172
456	Smith&Vantsiotis [32]	2A6-41	356	305	102	305	1	19	0.0194	431	0.0063	484	0.0091	484	102	102	162
457	Smith&Vantsiotis [32]	3A1-42	356	305	102	305	1	18	0.0194	431	0.0125	484	0.0023	484	102	102	161
458	Smith&Vantsiotis [32]	3A3-43	356	305	102	305	1	19	0.0194	431	0.0125	484	0.0045	484	102	102	173
459	Smith&Vantsiotis [32]	3A4-45	356	305	102	305	1	21	0.0194	431	0.0125	484	0.0068	484	102	102	179
460	Smith&Vantsiotis [32]	3A6-46	356	305	102	305	1	20	0.0194	431	0.0125	484	0.0091	484	102	102	168
461	Smith&Vantsiotis [32]	0B0-49	356	305	102	368	1.20656	22	0.0194	431	0	484	0	484	102	102	149
462	Smith&Vantsiotis [32]	1B1-01	356	305	102	368	1.20656	22	0.0194	431	0.0024	484	0.0023	484	102	102	148
463	Smith&Vantsiotis [32]	1B3-29	356	305	102	368	1.20656	20	0.0194	431	0.0024	484	0.0045	484	102	102	144
464	Smith&Vantsiotis [32]	1B4-30	356	305	102	368	1.20656	21	0.0194	431	0.0024	484	0.0068	484	102	102	140
465	Smith&Vantsiotis [32]	1B6-31	356	305	102	368	1.20656	20	0.0194	431	0.0024	484	0.0091	484	102	102	153
466	Smith&Vantsiotis [32]	2B1-05	356	305	102	368	1.20656	19	0.0194	431	0.0042	484	0.0023	484	102	102	129
467	Smith&Vantsiotis [32]	2B3-06	356	305	102	368	1.20656	19	0.0194	431	0.0042	484	0.0045	484	102	102	131
468	Smith&Vantsiotis [32]	2B4-07	356	305	102	368	1.20656	18	0.0194	431	0.0042	484	0.0068	484	102	102	126
469	Smith&Vantsiotis [32]	2B4-52	356	305	102	368	1.20656	22	0.0194	431	0.0042	484	0.0068	484	102	102	150
470	Smith&Vantsiotis [32]	2B6-32	356	305	102	368	1.20656	20	0.0194	431	0.0042	484	0.0091	484	102	102	145
471	Smith&Vantsiotis [32]	3B1-08	356	305	102	368	1.20656	16	0.0194	431	0.0063	484	0.0023	484	102	102	131
472	Smith&Vantsiotis [32]	3B1-36	356	305	102	368	1.20656	20	0.0194	431	0.0077	484	0.0023	484	102	102	159
473	Smith&Vantsiotis [32]	3B3-33	356	305	102	368	1.20656	19	0.0194	431	0.0077	484	0.0045	484	102	102	158
474	Smith&Vantsiotis [32]	3B4-34	356	305	102	368	1.20656	19	0.0194	431	0.0077	484	0.0068	484	102	102	155
475	Smith&Vantsiotis [32]	3B6-35	356	305	102	368	1.20656	21	0.0194	431	0.0077	484	0.0091	484	102	102	166
476	Smith&Vantsiotis [32]	4B1-09	356	305	102	368	1.20656	17	0.0194	431	0.0125	484	0.0023	484	102	102	154
477	Smith&Vantsiotis [32]	0C0-50	356	305	102	457	1.49836	21	0.0194	431	0	484	0	484	102	102	116
478	Smith&Vantsiotis [32]	1C1-14	356	305	102	457	1.49836	19	0.0194	431	0.0018	484	0.0023	484	102	102	119
479	Smith&Vantsiotis [32]	1C3-02	356	305	102	457	1.49836	22	0.0194	431	0.0018	484	0.0045	484	102	102	123
480	Smith&Vantsiotis [32]	1C4-15	356	305	102	457	1.49836	23	0.0194	431	0.0018	484	0.0068	484	102	102	131
481	Smith&Vantsiotis [32]	1C6-16	356	305	102	457	1.49836	22	0.0194	431	0.0018	484	0.0091	484	102	102	122
482	Smith&Vantsiotis [32]	2C1-17	356	305	102	457	1.49836	20	0.0194	431	0.0031	484	0.0023	484	102	102	124
483	Smith&Vantsiotis [32]	2C3-03	356	305	102	457	1.49836	19	0.0194	431	0.0031	484	0.0045	484	102	102	104
484	Smith&Vantsiotis [32]	2C3-27	356	305	102	457	1.49836	19	0.0194	431	0.0031	484	0.0045	484	102	102	115
485	Smith&Vantsiotis [32]	2C4-18	356	305	102	457	1.49836	20	0.0194	431	0.0031	484	0.0068	484	102	102	125
486	Smith&Vantsiotis [32]	2C6-19	356	305	102	457	1.49836	21	0.0194	431	0.0031	484	0.0091	484	102	102	124
487	Smith&Vantsiotis [32]	3C1-20	356	305	102	457	1.49836	21	0.0194	431	0.0056	484	0.0023	484	102	102	141
488	Smith&Vantsiotis [32]	3C3-21	356	305	102	457	1.49836	17	0.0194	431	0.0056	484	0.0045	484	102	102	125
489	Smith&Vantsiotis [32]	3C4-22	356	305	102	457	1.49836	18	0.0194	431	0.0056	484	0.0068	484	102	102	128
490	Smith&Vantsiotis [32]	3C6-23	356	305	102	457	1.49836	19	0.0194	431	0.0056	484	0.0091	484	102	102	137
491	Smith&Vantsiotis [32]	4C1-24	356	305	102	457	1.49836	20	0.0194	431	0.0077	484	0.0023	484	102	102	147
492	Smith&Vantsiotis [32]	4C3-04	356	305	102	457	1.49836	19	0.0194	431	0.0063	484	0.0045	484	102	102	129
493	Smith&Vantsiotis [32]	4C3-28	356	305	102	457	1.49836	19	0.0194	431	0.0077	484	0.0045	484	102	102	152
494	Smith&Vantsiotis [32]	4C4-25	356	305	102	457	1.49836	19	0.0194	431	0.0077	484	0.0068	484	102	102	153
495	Smith&Vantsiotis [32]	4C6-26	356	305	102	457	1.49836	21	0.0194	431	0.0077	484	0.0091	484	102	102	160
496	Smith&Vantsiotis [32]	0D0-47	356	305	102	635	2.08197	20	0.0194	431	0	484	0	484	102	102	73
497	Smith&Vantsiotis [32]	4D1-13	356	305	102	635	2.08197	16	0.0194	431	0.0042	484	0.0023	484	102	102	87
498	Subedi et al.[33]	1A2	500	450	100	190	0.422222	30	0.0089	580	0.0024	550	0.0051	550	100	150	375
499	Subedi et al.[33]	1B2	500	450	100	690	1.53333	30	0.0089	580	0.0022	550	0.0051	550	100	150	150
500	Subedi et al.[33]	1C1	900	850	100	390	0.458824	25	0.0027	580	0.0021	550	0.0035	550	100	150	293
501	Subedi et al.[33]	1C2	900	850	100	390	0.458824	28	0.0115	580	0.0021	550	0.0035	550	100	150	485
502	Subedi et al.[33]	1D2	900	850	100	1290	1.51765	33	0.0115	580	0.002	550	0.0035	550	100	150	211
503	Subedi et al.[33]	2A2	500	450	100	190	0.422222	23	0.0089	580	0.0024	550	0.0051	550	100	150	308
504	Subedi et al.[33]	2C1	900	850	100	390	0.458824	28	0.0027	580	0.0021	550	0.0035	550	100	150	303
505	Subedi et al.[33]	2D2	900	850	100	1290	1.51765	32	0.0115	580	0.002	550	0.0035	550	100	150	199
506	Tan et al.[34]	A-0.27-2.15	500	463	110	125	0.269978	59	0.0123	505	0.0048	375	0	0	150	150	675
507	Tan et al.[34]	A-0.27-3.23	500	463	110	125	0.269978	52	0.0123	505	0.0048	375	0	0	150	150	630
508	Tan et al.[34]	A-0.27-4.30	500	463	110	125	0.269978	54	0.0123	505	0.0048	375	0	0	150	150	640
509	Tan et al.[34]	A-0.27-5.38	500	463	110	125	0.269978	57	0.0123	505	0.0048	375	0	0	150	150	630
510	Tan et al.[34]	B-0.54-2.15	500	463	110	250	0.539957	56	0.0123	505	0.0048	375	0	0	150	150	468
511	Tan et al.[34]	B-0.54-3.23	500	463	110	250	0.539957	46	0.0123	505	0.0048	375	0	0	150	150	445
512	Tan et al.[34]	B-0.54-4.30	500	463	110	250	0.539957	54	0.0123	505	0.0048	375	0	0	150	150	500
513	Tan et al.[34]	B-0.54-5.38	500	463	110	250	0.539957	53	0.0123	505	0.0048	375	0	0	150	150	480
514	Tan et al.[34]	C-0.81-2.15	500	463	110	375	0.809935	51	0.0123	505	0.0048	375	0	0	150	150	403
515	Tan et al.[34]	C-0.81-3.23	500	463	110	375	0.809935	44	0.0123	505	0.0048	375	0	0	150	150	400
516	Tan et al.[34]	D-1.08-2.15	500	463	110	500	1.07991	48	0.0123	505	0.0048	375	0	0	150	150	270
517	Tan et al.[34]	D-1.08-3.23	500	463	110	500	1.07991	44	0.0123	505	0.0048	375	0	0	150	150	280
518	Tan et al.[34]	D-1.08-4.30	500	463	110	500	1.07991	47	0.0123	505	0.0048	375	0	0	150	150	290
519	Tan et al.[34]	D-1.08-5.38	500	463	110	500	1.07991	48	0.0123	505	0.0048	375	0	0	150	150	290
520	Tan et al.[34]	E-1.62-3.23	500	463	110	750	1.61987	51	0.0123	505	0.0048	375	0	0	150	150	220
521	Tan et al.[34]	E-1.62-4.30	500	463	110	750	1.61987	45	0.0123	505	0.0048	375	0	0	150	150	190
522	Tan et al.[34]	E-1.62-5.38	500	463	110	750	1.61987	45	0.0123	505	0.0048	375	0	0	150	150	173
523	Tan et al.[34]	F-2.16-4.30	500	463	110	1000	2.15983	41	0.0123	505	0.0048	375	0	0	150	150	150
524	Tan et al.[35]	I-1/0.75	500	443	110	375	0.846501	80	0.0258	499	0	0	0	0	150	100	500
525	Tan et al.[35]	I-3/0.75	500	443	110	375	0.846501	63	0.0258	499	0	0	0.0159	353	150	100	560
526	Tan et al.[35]	I-4/0.75	500	443	110	375	0.846501	74	0.0258	499	0	0	0.0159	447	150	100	580
527	Tan et al.[35]	I-6S/0.75	500	443	110	375	0.846501	65	0.0258	499	0.0286	447	0.0159	447	150	100	775
528	Tan et al.[35]	II-2N/1.00	500	443	110	500	1.12867	71	0.0258	499	0.0143	353	0	0	150	100	520
529	Tan et al.[35]	II-3/1.00	500	443	110	500	1.12867	64	0.0258	499	0	0	0.0159	353	150	100	390
530	Tan et al.[35]	II-5/1.00	500	443	110	500	1.12867	72	0.0258	499	0	0	0.0317	447	150	100	470
531	Tan et al.[35]	II-6N/1.00	500	443	110	500	1.12867	73	0.0258	499	0.0143	353	0.0159	447	150	100	670
532	Tan et al.[35]	III-2N/1.50	500	443	110	750	1.693	71	0.0258	499	0.0143	353	0	0	150	100	335
533	Tan et al.[35]	III-2S/1.50	500	443	110	750	1.693	71	0.0258	499	0.0143	447	0	0	150	100	400
534	Tan et al.[35]	III-6N/1.50	500	443	110	750	1.693	73	0.0258	499	0.0143	353	0.0159	447	150	100	460
535	Tan et al.[36]	I-2.00/0.75	500	446	110	375	0.840807	71	0.02	538	0.0048	385	0	0	150	100	545
536	Tan et al.[36]	I-2.00/1.00	500	446	110	500	1.12108	71	0.02	538	0.0048	385	0	0	150	100	500
537	Tan et al.[36]	I-2.00/1.50	500	448	110	750	1.67411	72	0.02	538	0.0048	385	0	0	150	100	250
538	Tan et al.[36]	2-2.58/0.25	500	446	110	125	0.280269	70	0.0258	499	0.0048	353	0	0	150	100	835
539	Tan et al.[36]	2-2.58/0.50	500	446	110	250	0.560538	65	0.0258	499	0.0048	353	0	0	150	100	740
540	Tan et al.[36]	2-2.58/0.75	500	441	110	375	0.85034	65	0.0258	499	0.0048	353	0	0	150	100	530
541	Tan et al.[36]	3-4.08/0.25	500	417	110	125	0.29976	70	0.0408	499	0.0048	353	0	0	150	100	925
542	Tan et al.[36]	3-4.08/0.50	500	417	110	250	0.59952	65	0.0408	499	0.0048	353	0	0	150	100	720
543	Tan et al.[36]	3-4.08/0.75	500	421	110	375	0.890736	65	0.0408	499	0.0048	353	0	0	150	100	670
544	Tan et al.[36]	3-4.08/1.00	500	420	110	500	1.19048	68	0.0408	499	0.0048	353	0	0	150	100	520
545	Tan et al.[37]	1-500/0.5	500	444	140	250	0.563063	49	0.026	520	0	0	0	0	250	250	850
546	Tan et al.[37]	1-500/0.75	500	444	140	375	0.844595	43	0.026	520	0	0	0	0	250	250	700
547	Tan et al.[37]	1-500/1.00	500	444	140	500	1.12613	37	0.026	520	0	0	0	0	250	250	570
548	Tan et al.[37]	2-1000/0.5	1000	884	140	500	0.565611	31	0.026	520	0.0012	240	0.0012	240	250	250	875
549	Tan et al.[37]	3-1400/0.5	1400	1251	140	705	0.563549	33	0.026	520	0.0012	240	0.0012	240	250	250	1175
550	Tan et al.[37]	4-1750/0.5	1750	1559	140	880	0.564464	43	0.026	520	0.0012	240	0.0012	240	250	250	1636
551	Tanimura & Sato [38]	1	450	400	300	200	0.5	23	0.0214	458	0	0	0	0	100	100	853
552	Tanimura & Sato [38]	2	450	400	300	200	0.5	23	0.0214	458	0.0021	370	0	0	100	100	821
553	Tanimura & Sato [38]	3	450	400	300	200	0.5	23	0.0214	458	0.0048	388	0	0	100	100	833
554	Tanimura & Sato [38]	4	450	400	300	200	0.5	23	0.0214	458	0.0084	368	0	0	100	100	869
555	Tanimura & Sato [38]	5	450	400	300	400	1	29	0.0214	458	0	0	0	0	100	100	632
556	Tanimura & Sato [38]	6	450	400	300	400	1	29	0.0214	458	0.0021	370	0	0	100	100	731
557	Tanimura & Sato [38]	7	450	400	300	400	1	29	0.0214	458	0.0048	388	0	0	100	100	750
558	Tanimura & Sato [38]	8	450	400	300	400	1	29	0.0214	458	0.0084	368	0	0	100	100	804
559	Tanimura & Sato [38]	9	450	400	300	600	1.5	23	0.0214	458	0	0	0	0	100	100	284
560	Tanimura & Sato [38]	10	450	400	300	600	1.5	23	0.0214	458	0.0021	370	0	0	100	100	464
561	Tanimura & Sato [38]	11	450	400	300	600	1.5	23	0.0214	458	0.0048	388	0	0	100	100	491
562	Tanimura & Sato [38]	12	450	400	300	600	1.5	24	0.0214	458	0.0084	368	0	0	100	100	570
563	Tanimura & Sato [38]	13	450	400	300	400	1	32	0.0214	458	0	0	0	0	100	100	661
564	Tanimura & Sato [38]	14	450	400	300	400	1	32	0.0214	458	0.0021	370	0	0	100	100	751
565	Tanimura & Sato [38]	15	450	400	300	400	1	32	0.0214	458	0.0048	388	0	0	100	100	774
566	Tanimura & Sato [38]	16	450	400	300	400	1	32	0.0214	458	0.0084	368	0	0	100	100	849
567	Tanimura & Sato [38]	17	450	400	300	400	1	31	0.0214	458	0.0021	370	0	0	100	100	570
568	Tanimura & Sato [38]	18	450	400	300	400	1	32	0.0214	458	0.0048	388	0	0	100	100	773
569	Tanimura & Sato [38]	19	450	400	300	400	1	32	0.0214	458	0.0084	368	0	0	100	100	756
570	Tanimura & Sato [38]	20	450	400	300	400	1	24	0.0214	702	0.0048	952	0	0	100	100	665
571	Tanimura & Sato [38]	21	450	400	300	400	1	27	0.0214	702	0.0084	1051	0	0	100	100	661
572	Tanimura & Sato [38]	22	450	400	300	600	1.5	26	0.0214	702	0.0048	952	0	0	100	100	537
573	Tanimura & Sato [38]	23	450	400	300	600	1.5	26	0.0214	702	0.0084	1051	0	0	100	100	566
574	Tanimura & Sato [38]	24	450	400	300	200	0.5	80	0.0214	702	0	0	0	0	100	100	1958
575	Tanimura & Sato [38]	25	450	400	300	400	1	76	0.0214	702	0	0	0	0	100	100	1403
576	Tanimura & Sato [38]	26	450	400	300	600	1.5	78	0.0214	702	0	0	0	0	100	100	904
577	Tanimura & Sato [38]	27	450	400	300	800	2	78	0.0214	702	0	0	0	0	100	100	752
578	Tanimura & Sato [38]	28	450	400	300	300	0.75	26	0.0214	458	0.0048	388	0	0	100	100	647
579	Tanimura & Sato [38]	29	450	400	300	300	0.75	26	0.0214	458	0.0084	368	0	0	100	100	666
580	Tanimura & Sato [38]	30	450	400	300	300	0.75	26	0.0214	458	0.0088	389	0	0	100	100	701
581	Tanimura & Sato [38]	31	450	400	300	800	2	27	0.0214	702	0.0048	388	0	0	100	100	416
582	Tanimura & Sato [38]	32	450	400	300	800	2	27	0.0214	702	0.0084	368	0	0	100	100	440
583	Tanimura & Sato [38]	33	450	400	300	400	1	25	0.0214	458	0.0095	388	0	0	100	100	647
584	Tanimura & Sato [38]	34	450	400	300	400	1	25	0.0214	458	0.0095	375	0	0	100	100	598
585	Tanimura & Sato [38]	35	450	400	300	200	0.5	25	0.0042	1330	0	0	0	0	100	100	588
586	Tanimura & Sato [38]	36	450	400	300	200	0.5	25	0.0042	1330	0.0048	388	0	0	100	100	539
587	Tanimura & Sato [38]	37	450	400	300	200	0.5	26	0.0042	1330	0.0084	368	0	0	100	100	554
588	Tanimura & Sato [38]	38	450	400	300	400	1	25	0.0042	1330	0	0	0	0	100	100	358
589	Tanimura & Sato [38]	39	450	400	300	400	1	25	0.0042	1330	0.0048	388	0	0	100	100	470
590	Tanimura & Sato [38]	40	450	400	300	400	1	26	0.0042	1330	0.0084	368	0	0	100	100	470
591	Tanimura & Sato [38]	41	450	400	300	1000	2.5	21	0.0214	750	0.0048	388	0	0	100	100	324
592	Tanimura & Sato [38]	42	450	400	300	1000	2.5	21	0.0214	750	0.0084	368	0	0	100	100	376
593	Tanimura & Sato [38]	45	450	400	300	1000	2.5	97	0.0214	750	0	0	0	0	100	100	345
594	Tanimura & Sato [38]	46	450	400	300	400	1	98	0.0214	750	0.0021	957	0	0	100	100	1243
595	Tanimura & Sato [38]	47	450	400	300	400	1	96	0.0214	750	0.0048	953	0	0	100	100	1300
596	Tanimura & Sato [38]	48	450	400	300	600	1.5	95	0.0214	750	0.0021	957	0	0	100	100	932
597	Tanimura & Sato [38]	49	450	400	300	600	1.5	94	0.0214	750	0.0048	953	0	0	100	100	980
598	Tanimura & Sato [38]	L6	1050	1000	200	1000	1	31	0.004	1016	0.0029	389	0	0	200	200	665
599	Tanimura & Sato [38]	L7	2100	2000	400	2000	1	31	0.004	1016	0.0029	375	0	0	400	400	2584
600	Tasenhod [39]	A1	400	350	150	438	1.25143	22	0.0065	357	0.0008	248	0.0047	248	150	150	159
601	Tasenhod [39]	A2	400	350	150	438	1.25143	21	0.0065	357	0.0022	248	0.0022	248	150	150	171
602	Tasenhod [39]	A3	400	350	150	438	1.25143	22	0.0065	357	0.0042	248	0.001	248	150	150	154
603	Tasenhod [39]	B1	400	350	150	525	1.5	24	0.0065	357	0.0007	248	0.0047	248	150	150	141
604	Tasenhod [39]	B2	400	350	150	525	1.5	24	0.0065	357	0.0022	248	0.0022	248	150	150	134
605	Tasenhod [39]	B3	400	350	150	525	1.5	21	0.0065	357	0.0038	248	0.0011	248	150	150	135
606	Tasenhod [39]	C1	400	350	150	613	1.75143	21	0.0065	357	0.0006	248	0.0054	248	150	150	157
607	Tasenhod [39]	C2	400	350	150	613	1.75143	22	0.0065	357	0.0022	248	0.0022	248	150	150	108
608	Tasenhod [39]	C3	400	350	150	613	1.75143	21	0.0065	357	0.0038	248	0.0011	248	150	150	123
609	Walraven&Lehwalter [40]	V011	400	360	250	360	1	16	0.0113	420	0	0	0	0	90	90	226
610	Walraven&Lehwalter [40]	V012	400	360	250	360	1	22	0.0113	420	0	0	0	0	90	90	322
611	Walraven&Lehwalter [40]	V013	400	360	250	360	1	22	0.0113	420	0	0	0	0	90	90	344
612	Walraven&Lehwalter [40]	V014	400	360	250	360	1	24	0.0113	420	0	0	0	0	90	90	425
613	Walraven&Lehwalter [40]	V021	400	360	250	360	1	14	0.0113	420	0	0	0	0	90	90	220
614	Walraven&Lehwalter [40]	V023	400	360	250	360	1	20	0.0113	420	0	0	0	0	90	90	347
615	Walraven&Lehwalter [40]	V024	400	360	250	360	1	25	0.0113	420	0	0	0	0	90	90	396
616	Walraven&Lehwalter [40]	V031	400	360	250	360	1	20	0.0113	420	0	0	0	0	90	90	323
617	Walraven&Lehwalter [40]	V032	400	360	250	360	1	18	0.0113	420	0	0	0	0	90	90	318
618	Walraven&Lehwalter [40]	V033	400	360	250	360	1	20	0.0113	420	0	0	0	0	90	90	246
619	Walraven&Lehwalter [40]	V034	400	360	250	360	1	26	0.0113	420	0	0	0	0	90	90	437
620	Walraven&Lehwalter [40]	V022	400	360	250	360	1	20	0.0113	420	0	0	0	0	90	90	270
621	Walraven&Lehwalter [40]	V511	600	560	250	560	1	20	0.0112	420	0	0	0	0	140	140	350
622	Walraven&Lehwalter [40]	V411	800	740	250	740	1	19	0.011	420	0	0	0	0	185	185	365
623	Walraven&Lehwalter [40]	V211	1000	930	250	930	1	20	0.0108	420	0	0	0	0	233	233	505
624	Walraven&Lehwalter [40]	V711/4	400	360	250	360	1	18	0.0113	420	0.0013	420	0	420	90	90	317
625	Walraven&Lehwalter [40]	V511/4	600	560	250	565	1.00893	19	0.0112	420	0.0014	420	0	420	140	140	465
626	Walraven&Lehwalter [40]	V411/4	800	760	250	740	0.973684	17	0.0078	420	0.0017	420	0	420	190	190	467
627	Walraven&Lehwalter [40]	V022/3	400	360	250	360	1	20	0.0113	420	0.0035	420	0	420	90	90	380
628	Walraven&Lehwalter [40]	V511/3	600	560	250	565	1.00893	21	0.0112	420	0.0033	420	0	420	140	140	580
629	Walraven&Lehwalter [40]	V411/3	800	760	250	740	0.973684	20	0.0078	420	0.0033	420	0	420	190	190	665
630	Yang et al.[41]	L5-40	400	355	160	200	0.56338	31	0.01	408	0	0	0	0	100	100	447
631	Yang et al.[41]	L5-60	600	555	160	300	0.540541	31	0.0098	408	0	0	0	0	100	100	535
632	Yang et al.[41]	L5-60R	600	555	160	300	0.540541	31	0.0098	408	0	0	0	0	100	100	479
633	Yang et al.[41]	L5-75	750	685	160	375	0.547445	31	0.01	408	0	0	0	0	100	100	597
634	Yang et al.[41]	L5-100	1000	935	160	500	0.534759	31	0.009	408	0	0	0	0	100	100	582
635	Yang et al.[41]	L10-40	400	355	160	400	1.12676	31	0.01	408	0	0	0	0	100	100	192
636	Yang et al.[41]	L10-40R	400	355	160	400	1.12676	31	0.01	408	0	0	0	0	100	100	312
637	Yang et al.[41]	L10-60	600	555	160	600	1.08108	31	0.0098	408	0	0	0	0	100	100	375
638	Yang et al.[41]	L10-75	750	685	160	750	1.09489	31	0.01	408	0	0	0	0	100	100	272
639	Yang et al.[41]	L10-75R	750	685	160	750	1.09489	31	0.01	408	0	0	0	0	100	100	330
640	Yang et al.[41]	L10-100	1000	935	160	1000	1.06952	31	0.009	408	0	0	0	0	100	100	544
641	Yang et al.[41]	UH5-40	400	355	160	200	0.56338	79	0.01	408	0	0	0	0	100	100	733
642	Yang et al.[41]	UH5-60	600	555	160	300	0.540541	79	0.0098	408	0	0	0	0	100	100	823
643	Yang et al.[41]	UH5-75	750	685	160	375	0.547445	79	0.01	408	0	0	0	0	100	100	1010
644	Yang et al.[41]	UH5-100	1000	935	160	500	0.534759	79	0.009	408	0	0	0	0	100	100	1029
645	Yang et al.[41]	UH10-40	400	355	160	375	1.05634	79	0.01	408	0	0	0	0	100	100	499
646	Yang et al.[41]	UH10-40R	400	355	160	375	1.05634	79	0.01	408	0	0	0	0	100	100	385
647	Yang et al.[41]	UH10-60	600	555	160	600	1.08108	79	0.0098	408	0	0	0	0	100	100	573
648	Yang et al.[41]	UH10-100	1000	935	160	1000	1.06952	79	0.009	408	0	0	0	0	100	100	769
649	Zhang et al.[42]	MDB1	600	532	200	160	0.300752	48	0.0118	654	0.0034	457	0.0034	457	80	80	1100
650	Zhang et al.[42]	MDB2	600	532	200	319	0.599624	48	0.0118	654	0.0034	457	0.0034	457	80	80	904
651	Zhang et al.[42]	MDB3	600	532	200	479	0.900376	48	0.0118	654	0.0034	457	0.0034	457	80	80	785
652	Zhang et al.[42]	MDB4	600	532	200	320	0.601504	48	0.0076	670	0.0034	457	0.0034	457	80	80	750
653	Zhang et al.[42]	MDB5	600	532	200	319	0.599624	48	0.0143	630	0.0034	457	0.0034	457	80	80	994
654	Zhang et al.[42]	MDB6	600	532	200	319	0.599624	48	0.0118	654	0.005	457	0.0034	457	80	80	933
655	Zhang et al.[42]	MDB7	600	532	200	319	0.599624	48	0.0118	654	0.0025	457	0.0034	457	80	80	899
656	Zhang et al.[42]	MDB8	600	532	200	319	0.599624	48	0.0118	654	0	457	0.0034	457	80	80	894
657	Zhang et al.[43]	0.60/0.60/P	500	428	150	600	1.40187	41	0.0124	484	0.0035	328	0	328	150	150	250
658	Zhang et al.[43]	0.60/0.60/2P	500	428	150	600	1.40187	41	0.0124	484	0.0035	328	0	328	150	150	306
659	Zhang et al.[43]	0.60/0.60/5P	500	428	150	600	1.40187	41	0.0124	484	0.0035	328	0	328	150	150	257
660	Zhang et al.[43]	0.45/0.75/P	500	428	150	750	1.75234	41	0.0124	484	0.0035	328	0	328	150	150	240
661	Zhang et al.[43]	0.30/0.90/P	500	428	150	900	2.1028	41	0.0124	484	0.0035	328	0	328	150	150	207
662	Zhang et al.[43]	0.30/0.90/5P	500	428	150	300	0.700935	41	0.0124	484	0.0035	328	0	0	150	150	458
663	Zhang et al.[43]	0.75/0.75/P	600	527	160	750	1.42315	38	0.0143	495	0.0042	369	0	369	150	150	425
664	Zhang et al.[43]	0.75/0.75/2P	600	527	160	750	1.42315	38	0.0143	495	0.0042	369	0	369	150	150	397
665	Zhang et al.[43]	0.75/0.75/4P	600	527	160	750	1.42315	38	0.0143	495	0.0042	369	0	369	150	150	440
666	Zhang et al.[43]	0.75/0.75/6P	600	527	160	750	1.42315	38	0.0143	495	0.0042	369	0	369	150	150	307
667	Zhang et al.[43]	0.45/1.05/P	600	527	160	1050	1.99241	38	0.0143	495	0.0042	369	0	0	150	150	292
668	Zhang et al.[43]	0.45/1.05/2P	600	527	160	450	0.85389	38	0.0143	495	0.0042	369	0	0	150	150	553
669	Zhang et al.[43]	0.30/1.20/P	600	527	160	1200	2.27704	38	0.0143	495	0.0042	369	0	369	150	150	267
670	Zhang et al.[43]	0.30/1.20/2P	600	527	160	300	0.56926	38	0.0143	495	0.0042	369	0	369	150	150	665
671	Zhang&Tan [44]	1DB35bw	350	313	80	344	1.09904	26	0.0125	469	0.004	426	0	0	53	53	100
672	Zhang&Tan [44]	1DB50bw	500	454	115	499	1.09912	27	0.0128	507	0.0039	426	0	0	75	75	187
673	Zhang&Tan [44]	1DB70bw	700	642	160	706	1.09969	28	0.0122	522	0.0045	370	0	0	105	105	427
674	Zhang&Tan [44]	1DB100bw	1000	904	230	994	1.09956	29	0.012	521	0.0041	455	0	0	150	150	775
675	Zhang&Tan [44]	2DB35	350	314	80	345	1.09873	27	0.0125	469	0	0	0	0	53	53	85
676	Zhang&Tan [44]	2DB50	500	459	80	505	1.10022	32	0.0115	501	0	0	0	0	75	75	136
677	Zhang&Tan [44]	2DB70	700	650	80	715	1.1	25	0.0128	507	0	0	0	0	105	105	156
678	Zhang&Tan [44]	2DB100	1000	926	80	1019	1.10043	31	0.0126	511	0	0	0	0	150	150	242
679	Zhang&Tan [44]	3DB35b	350	314	80	345	1.09873	27	0.0125	469	0	0	0	0	53	53	85
680	Zhang&Tan [44]	3DB50b	500	454	115	499	1.09912	28	0.0128	507	0	0	0	0	75	75	167
681	Zhang&Tan [44]	3DB70b	700	642	160	706	1.09969	29	0.0122	522	0	0	0	0	105	105	361
682	Zhang&Tan [44]	3DB100b	1000	904	230	994	1.09956	29	0.012	521	0	0	0	0	150	150	672
