# Supplementary material for: Prediction and reliability analysis of shear strength of RC deep beams
Source: Sci Rep. 2024 Jun 25;14:14590. doi: 10.1038/s41598-024-64386-w (PMC11199521; doi:10.1038/s41598-024-64386-w)
Supplement: Supplementary file 1 — Supplementary Information. [file 41598_2024_64386_MOESM1_ESM.zip › Sup data/Excel Results/AS_shear.xlsx]

## Sheet: Sheet1
Author	h	d	b	a	fck	rho	fy	rho_v	fyv	rho_h	fyh	w_tp	w_bp	V	V_exp	V_pred
Kong&Rangan [57]	350	292	250	580	89.4	0.028	452	0.0016	569	0	0	100	100	476.7	381	249.951
Kong&Rangan [57]	350	292	250	510	89.4	0.028	452	0.0016	569	0	0	100	100	573.4	425	249.881
Shin_et_al. [123]	250	215	125	323	52	0.0377	414	0.0045	414	0	0	45	45	156.4	285	102.244
Shin_et_al. [123]	250	215	125	323	52	0.0377	414	0.0091	414	0	0	45	45	208	283	233.146
Shin_et_al. [123]	250	215	125	323	52	0.0377	414	0.0136	414	0	0	45	45	239.7	1029	1902
Shin_et_al. [123]	250	215	125	323	52	0.0377	414	0.0181	414	0	0	45	45	257.5	131	59.5959
Shin_et_al. [123]	250	215	125	430	52	0.0377	414	0.0032	414	0	0	45	45	110.7	156	132.462
Shin_et_al. [123]	250	215	125	430	52	0.0377	414	0.0065	414	0	0	45	45	173.9	976	799.381
Shin_et_al. [123]	250	215	125	430	52	0.0377	414	0.0097	414	0	0	45	45	185.4	1246	1028.95
Shin_et_al. [123]	250	215	125	430	52	0.0377	414	0.0129	414	0	0	45	45	193.2	185.4	70.2405
Shin_et_al. [123]	250	215	125	323	73	0.0377	414	0.0045	414	0	0	45	45	214.2	500	336.317
Shin_et_al. [123]	250	215	125	323	73	0.0377	414	0.0091	414	0	0	45	45	246.2	709	722.661
Shin_et_al. [123]	250	215	125	323	73	0.0377	414	0.0136	414	0	0	45	45	265.8	211	151.811
Shin_et_al. [123]	250	215	125	323	73	0.0377	414	0.0181	414	0	0	45	45	280.3	440	151.743
Shin_et_al. [123]	250	215	125	430	73	0.0377	414	0.0032	414	0	0	45	45	142.7	150	64.7714
Shin_et_al. [123]	250	215	125	430	73	0.0377	414	0.0065	414	0	0	45	45	195.9	255	135.473
Shin_et_al. [123]	250	215	125	430	73	0.0377	414	0.0097	414	0	0	45	45	230.1	354	394.597
Shin_et_al. [123]	250	215	125	430	73	0.0377	414	0.0129	414	0	0	45	45	242.1	70.8	63.5137
Pendyala&Mendis [125]	160	140	80	280	33	0.0202	410	0.005	370	0	0	10	10	34	554	480.042
Pendyala&Mendis [125]	160	140	80	280	69	0.0202	410	0.005	370	0	0	10	10	48.5	133	54.5824
Pendyala&Mendis [125]	160	140	80	280	32	0.0202	410	0.0034	370	0	0	10	10	43	922	302.784
Pendyala&Mendis [125]	160	140	80	280	61	0.0202	410	0.0034	370	0	0	10	10	44	1150	948.949
Pendyala&Mendis [125]	160	140	80	280	91	0.0202	410	0.0034	370	0	0	10	10	46	1266	1632.3
Pendyala&Mendis [125]	160	140	80	280	83	0.0202	410	0.0034	370	0	0	10	10	44	530	498.777
Pendyala&Mendis [125]	160	140	80	280	36	0.0202	410	0.005	370	0	0	10	10	46.5	400	315.171
Tan_et_al. [32]	500	444	140	375	30.7	0.026	530	0.0038	250	0.0082	511	150	150	335.5	284	181.654
Tan_et_al. [32]	1000	884	140	750	37.6	0.026	530	0.0038	250	0.008	511	150	150	801.5	588	549.118
Tan_et_al. [32]	1400	1243	140	1050	37.2	0.026	530	0.0041	250	0.0084	511	150	150	1052	357	145.649
Tan_et_al. [32]	1750	1559	140	1313	35.3	0.026	530	0.0038	250	0.0089	511	150	150	1305	246	210.174
Roller&Russell [175]	635	559	356	1397	120.1	0.015879	472	0.0074	407	0	0	150	200	297.8	2095	632.094
Roller&Russell [175]	679	559	356	1397	120.1	0.028884	431	0.0043	448	0	0	150	200	1099.3	233	150.321
Roller&Russell [175]	718	559	356	1397	120.1	0.043326	431	0.0088	458	0	0	150	200	1657.9	85	67.958
Roller&Russell [175]	718	559	356	1397	120.1	0.057768	431	0.0125	458	0	0	150	200	1943.4	380	255.511
Roller&Russell [175]	743	559	356	1397	120.1	0.066994	460	0.0175	458	0	0	150	200	2238.5	1337	987.194
Shin_et_al. [123]	250	215	125	538	52	0.037693	414	0.0025	414	0	0	45	45	98.6	242.1	93.8224
Shin_et_al. [123]	250	215	125	538	52	0.037693	414	0.0047	414	0	0	45	45	138.7	90.1	87.6722
Shin_et_al. [123]	250	215	125	538	52	0.037693	414	0.0071	414	0	0	45	45	159.4	347	249.951
Shin_et_al. [123]	250	215	125	538	52	0.037693	414	0.0094	414	0	0	45	45	164.2	268	98.5475
Shin_et_al. [123]	250	215	125	538	73	0.037693	414	0.0024	414	0	0	45	45	115.6	240	159.126
Shin_et_al. [123]	250	215	125	538	73	0.037693	414	0.0047	414	0	0	45	45	148.9	2269	1247.97
Shin_et_al. [123]	250	215	125	538	73	0.037693	414	0.0071	414	0	0	45	45	166.9	578.7	337.844
Shin_et_al. [123]	250	215	125	538	73	0.037693	414	0.0094	414	0	0	45	45	183.8	435	214.353
Morrow&Viest [106]	410	375	305	356	12.7	0.0057	483	0	0	0	0	102	102	278	350	326.049
Morrow&Viest [106]	406	362	305	356	22.6	0.025	483	0	0	0	0	102	102	511.5	700	442.237
Morrow&Viest [106]	406	368	305	356	26.3	0.0185	483	0	0	0	0	102	102	500.4	175	92.7528
Morrow&Viest [106]	406	368	305	356	28.9	0.0124	483	0	0	0	0	102	102	511.5	89.5	55.9766
Morrow&Viest [106]	406	356	305	356	45.4	0.0383	483	0	0	0	0	102	102	900.7	1156	987.194
Morrow&Viest [106]	406	368	305	356	46.8	0.0185	483	0	0	0	0	102	102	778.4	500	535.141
Morrow&Viest [106]	406	367	305	533	13.9	0.0186	483	0	0	0	0	102	102	238.5	402	249.951
Morrow&Viest [106]	406	375	305	533	11.3	0.0057	483	0	0	0	0	102	102	211.7	455	642.5
Morrow&Viest [106]	406	368	305	533	29.8	0.0246	483	0	0	0	0	102	102	523.1	850	760.457
Morrow&Viest [106]	406	368	305	533	27.1	0.0185	483	0	0	0	0	102	102	396.4	359	365.998
Morrow&Viest [106]	406	365	305	533	24.2	0.0124	483	0	0	0	0	102	102	423	98.6	57.7211
Morrow&Viest [106]	406	368	305	533	31.9	0.0124	483	0	0	0	0	102	102	434.2	590	541.283
Morrow&Viest [106]	406	370	305	533	31.4	0.0117	483	0	0	0	0	102	102	467.6	140	99.7831
Morrow&Viest [106]	406	356	305	533	45.3	0.0383	483	0	0	0	0	102	102	578.8	706	722.661
Morrow&Viest [106]	406	375	305	533	45.5	0.0182	483	0	0	0	0	102	102	578.7	148	67.7914
Morrow&Viest [106]	406	362	305	711	14.7	0.0188	483	0	0	0	0	102	102	201.2	2082	632.094
Morrow&Viest [106]	406	372	305	711	13.7	0.0057	483	0	0	0	0	102	102	130	366	329.414
Morrow&Viest [106]	406	368	305	711	27.5	0.0246	483	0	0	0	0	102	102	323.5	332	90.5001
Morrow&Viest [106]	406	368	305	711	32.3	0.0185	483	0	0	0	0	102	102	256.8	204	137.995
Morrow&Viest [106]	406	368	305	711	33.1	0.0124	483	0	0	0	0	102	102	267.9	345	364.185
Morrow&Viest [106]	406	368	305	711	43.9	0.0185	483	0	0	0	0	102	102	323.5	159.5	123.601
Chang&Kesler [107]	152	137	102	254	14.9	0.0237	328	0	0	0	0	64	64	20.7	418	547.359
Rodriqez_et_al. [109]	368	318	152	432	22.1	0.0159	483	0	0	0	0	102	102	211.1	371	227.344
Rodriqez_et_al. [109]	368	318	154	432	17.9	0.0159	483	0	0	0	0	102	102	162.5	500	600.893
Rodriqez_et_al. [109]	368	318	154	432	22.7	0.0159	483	0	0	0	0	102	102	184.6	322	109.565
Rodriqez_et_al. [109]	368	321	156	432	26.1	0.0159	483	0	0	0	0	102	102	210.4	778.4	662.986
Rodriqez_et_al. [109]	368	318	152	432	22.1	0.0159	483	0	0	0	0	102	102	151.8	257	176.198
Rodriqez_et_al. [109]	368	314	154	432	21.7	0.0159	483	0	0	0	0	102	102	184.8	85	67.958
Leonhardt&Walther [53]	320	270	190	270	32.4	0.0207	465	0	0	0	0	100	100	388.5	48.5	30.492
Leonhardt&Walther [53]	320	270	190	400	32.4	0.0207	465	0	0	0	0	100	100	260	566	202.559
Leonhardt&Walther [53]	320	270	190	540	32.4	0.0207	465	0	0	0	0	100	100	147.2	200	161.414
Leonhardt&Walther [53]	320	270	190	500	22.3	0.0182	439	0	0	0	0	100	100	89.5	162.5	67.8188
Leonhardt&Walther [53]	320	270	190	500	22.3	0.0178	490	0	0	0	0	100	100	106	192	154.488
Leonhardt&Walther [53]	320	270	190	500	26.1	0.0247	426	0	0	0	0	100	100	143.6	317	193.855
de_Pavia&Siess [112]	330	305	51	203	24.6	0.0083	463	0	0	0	0	98	98	89.8	470	241.197
de_Pavia&Siess [112]	229	203	76	203	23.3	0.0167	463	0	0	0	0	98	98	85.3	1469	569.985
de_Pavia&Siess [112]	229	203	76	203	35.2	0.0167	463	0	0	0	0	98	98	109.8	523.1	237.32
de_Pavia&Siess [112]	178	152	102	203	24.2	0.0167	463	0	0	0	0	98	98	76.9	750	782.977
de_Pavia&Siess [112]	178	152	102	203	37	0.0167	463	0	0	0	0	98	98	83.6	480	527.08
Ramakrishnan&Ananthanarayana [114]	381	343	76	241	21.5	0.0076	320	0	0	0	0	76	76	90.1	256.8	162.309
Ramakrishnan&Ananthanarayana [114]	381	343	79	345	13.7	0.0026	320	0	0	0	0	76	76	39.4	553	455.901
Niwa&Maekawa [118]	300	228	100	200	35.8	0.06	364	0	0	0	0	140	140	314.5	520	332.664
Niwa&Maekawa [118]	600	507	100	200	54.7	0.03	389	0	0	0	0	100	100	514	481	364.004
Niwa&Maekawa [118]	300	228	100	200	13.1	0.03	364	0	0	0	0	100	100	114	1493	772.69
Niwa&Maekawa [118]	600	507	100	150	13.1	0.03	389	0	0	0	0	140	140	212.5	131	46.1716
Niwa&Maekawa [118]	600	507	100	200	66.6	0.06	389	0	0	0	0	140	140	881.5	427	284.076
Niwa&Maekawa [118]	600	507	100	150	35.8	0.06	389	0	0	0	0	100	100	577.5	230	89.8298
Niwa&Maekawa [118]	300	228	100	150	59.9	0.06	364	0	0	0	0	100	100	446	290	228.775
Smith&Vantsiotis [1]	356	305	102	235	20.5	0.0193	431	0	0	0	0	102	102	159.5	116.1	74.7866
Smith&Vantsiotis [1]	356	305	102	235	20.9	0.0193	431	0	0	0	0	102	102	156.1	222	74.464
Smith&Vantsiotis [1]	356	305	102	308	21.7	0.0193	431	0	0	0	0	102	102	149	175	72.5916
Smith&Vantsiotis [1]	356	305	102	408	20.7	0.0193	431	0	0	0	0	102	102	115.7	301	98.5475
Mphonde&Frantz [49]	337	298	152	448	23.1	0.0334	414	0	0	0	0	50	50	116.1	276	253.081
Mphonde & Frantz [49]	337	298	152	448	79.5	0.0334	414	0	0	0	0	50	50	275.7	363	249.951
Rogowsky & MacGregor [119]	1000	950	200	1000	26.1	0.0095	380	0	0	0	0	200	200	699	114	57.7894
Rogowsky & MacGregor [119]	1000	950	200	1000	26.4	0.0095	367	0	0	0	0	200	200	600	237	121.92
Rogowsky & MacGregor [119]	800	535	200	1000	42.4	0.0112	455	0	0	0	0	200	200	303	347	211.971
Lehwalter [122]	1000	930	250	465	16.8	0.0066	420	0	0	0	0	232	232	849	1071	520.363
Lehwalter [122]	1000	930	250	465	15.8	0.0066	420	0	0	0	0	232	232	642	478	169.758
Lehwalter [122]	1000	930	250	930	20.4	0.0108	420	0	0	0	0	232	232	588	980	720.685
Lehwalter [122]	1000	930	250	930	15.4	0.0108	420	0	0	0	0	232	232	430	208	179.166
Lehwalter [122]	1000	930	250	1395	17	0.0169	420	0	0	0	0	232	232	369	591	389.343
Lehwalter [122]	1000	930	250	1395	16.9	0.0169	420	0	0	0	0	232	232	387	374	402.662
Lehwalter [122]	1000	930	250	1395	15	0.0169	420	0	0	0	0	232	232	375	505	540.008
Lehwalter [122]	200	160	250	80	19.9	0.0085	420	0	0	0	0	40	40	221	1300	1296.28
Lehwalter [122]	200	160	250	240	20.6	0.019	420	0	0	0	0	40	40	140	756	540.743
Walraven & Lehwaalter [26]	400	360	250	360	16.1	0.0113	420	0	0	0	0	90	90	226	925	1180.04
Walraven & Lehwaalter [26]	400	360	250	360	21.8	0.0113	420	0	0	0	0	90	90	322	247	119.213
Walraven & Lehwaalter [26]	400	360	250	360	22.1	0.0113	420	0	0	0	0	90	90	344	1754	811.106
Walraven & Lehwaalter [26]	400	360	250	360	24.3	0.0113	420	0	0	0	0	90	90	425	156.1	117.584
Walraven & Lehwaalter [26]	400	360	250	360	13.9	0.0113	420	0	0	0	0	90	90	220	140	53.4656
Walraven & Lehwaalter [26]	400	360	250	360	20.1	0.0113	420	0	0	0	0	90	90	347	278	120.375
Walraven & Lehwaalter [26]	400	360	250	360	25.2	0.0113	420	0	0	0	0	90	90	396	211.7	73.2128
Walraven & Lehwaalter [26]	400	360	250	360	20	0.0113	420	0	0	0	0	90	90	323	1600	1722.31
Walraven & Lehwaalter [26]	400	360	250	360	18.2	0.0113	420	0	0	0	0	90	90	318	1985	1169.96
Walraven & Lehwaalter [26]	400	360	250	360	19.8	0.0113	420	0	0	0	0	90	90	246	211	121.92
Walraven & Lehwaalter [26]	400	360	250	360	26.4	0.0113	420	0	0	0	0	90	90	437	400	169.039
Walraven & Lehwaalter [26]	200	160	250	160	18.1	0.0152	420	0	0	0	0	40	40	165	323.5	154.773
Walraven & Lehwaalter [26]	400	360	250	360	19.9	0.0113	420	0	0	0	0	90	90	270	312	207.972
Walraven & Lehwaalter [26]	600	560	250	560	19.8	0.0112	420	0	0	0	0	140	140	350	437	169.758
Walraven & Lehwaalter [26]	800	740	250	740	19.4	0.011	420	0	0	0	0	185	185	395	208	94.805
Walraven & Lehwaalter [26]	1000	930	250	930	20	0.0108	420	0	0	0	0	233	233	505	975	898.958
Adebar [124]	1090	1000	250	2000	19.5	0.0084	550	0	0	0	0	150	150	330	230.1	93.8224
Adebar [124]	1090	1000	250	1750	19.5	0.0084	550	0	0	0	0	150	150	409	3745	1578.66
Adebar [124]	1090	962	250	1751	20.3	0.0175	550	0	0	0	0	150	150	330	514	873.54
Adebar [124]	1090	1000	250	1430	20.3	0.0084	550	0	0	0	0	150	150	380	538	310.587
Lertsrisakulrat et al. [126]	250	200	150	200	38.4	0.0191	1026	0	0	0	0	50	50	214.2	311	130.459
Lertsrisakulrat et al. [126]	450	400	150	400	35.5	0.0169	1004	0	0	0	0	100	100	285.3	432	453.687
Lertsrisakulrat et al. [126]	650	600	150	600	40.8	0.0176	1006	0	0	0	0	150	150	424.5	223	171.669
Tan et al. [29]	500	444	140	750	41.8	0.026	620	0	0	0	0	150	150	340	784	348.541
Tan et al. [29]	1000	884	140	1500	39.4	0.026	620	0	0	0	0	150	150	470	157	56.0511
Tan et al. [29]	1400	1243	140	2100	44.1	0.026	620	0	0	0	0	150	150	690	153	38.971
Tan et al. [29]	1750	1559	140	2625	43.4	0.026	620	0	0	0	0	150	150	470	221	170.504
Seliem et al. [127]	915	850	460	1640	51	0.0072	468	0	0	0	0	230	230	744.1	44	35.5211
Seliem et al. [127]	915	850	460	1640	51	0.0044	865	0	0	0	0	230	230	788.6	184.8	77.3084
Seliem et al. [127]	915	850	460	1640	38	0.0044	865	0	0	0	0	230	230	690.6	124	42.5955
Tan et al. [32]	500	444	140	375	42.5	0.026	530	0	0	0	0	150	150	700	980	620.673
Tan et al. [32]	1000	884	140	750	32.7	0.026	530	0	0	0	0	150	150	650	661	508.148
Tan et al. [32]	1400	1243	140	1050	36.2	0.026	530	0	0	0	0	150	150	950	349	344.167
Tan et al. [32]	1750	1559	140	1313	40.4	0.026	530	0	0	0	0	150	150	1240	284	246.526
De_Cassio&Seiss [110]	305	252	152	508	21	0.0336	303	0	0	0	0	152	152	116.1	165	94.3192
De_Cassio&Seiss [110]	305	252	152	508	21	0.0336	303	0	0	0	0	152	152	164.6	211	146.449
De_Cassio&Seiss [110]	305	252	152	508	28.1	0.0098	459	0	0	0	0	305	305	73.4	492	354.763
De_Cassio&Seiss [110]	305	252	152	559	26.6	0.0101	461	0	0	0	0	152	152	73.5	374	318.589
De_Cassio&Seiss [110]	305	252	152	559	32.1	0.0101	462	0	0	0	0	152	152	76.9	154	77.7564
De_Cassio&Seiss [110]	305	252	152	559	39.7	0.0101	586	0	0	0	0	152	152	90.5	379	165.338
Thorenfeldt&Drangshold [158]	251	221	151	508	54	0.0182	500	0	0	0	0	25	25	70.8	250	71.2079
Thorenfeldt&Drangshold [158]	254	207	154	476	54	0.0324	500	0	0	0	0	25	25	107.1	270	211.073
Thorenfeldt&Drangshold [158]	250	221	150	508	78	0.0182	500	0	0	0	0	25	25	102.7	397	198.894
Thorenfeldt&Drangshold [158]	250	207	150	476	78	0.0324	500	0	0	0	0	25	25	175.8	460	173.002
Thorenfeldt&Drangshold [158]	250	207	150	476	86	0.0324	500	0	0	0	0	25	25	148.3	290	115.211
Thorenfeldt&Drangshold [158]	250	221	150	508	98	0.0182	500	0	0	0	0	25	25	77.7	199	101.626
Thorenfeldt&Drangshold [158]	250	207	150	476	98	0.0324	500	0	0	0	0	25	25	156.1	2829	792.273
Thorenfeldt&Drangshold [158]	500	442	300	1017	78	0.0182	500	0	0	0	0	25	25	438.7	201	105.497
Thorenfeldt&Drangshold [158]	500	414	300	952	78	0.0324	500	0	0	0	0	25	25	576.3	546	434.845
Thorenfeldt&Drangshold [158]	500	414	300	952	78	0.0324	500	0	0	0	0	25	25	710.3	246	112.117
Aguilar et al.[1]	915	791	305	915	32	0.0127	420	0.0031	450	0.0035	450	305	305	1357	292	124.777
Aguilar et al.[1]	915	718	305	915	32	0.014	420	0.0031	450	0.0013	450	305	305	1134	267.9	144.652
Aguilar et al.[1]	915	801	305	915	28	0.0125	420	0.0031	450	0.0006	450	305	305	1286	5018	1418.11
Aguilar et al.[1]	915	801	305	915	28	0.0125	420	0.001	450	0	450	305	305	1277	398	642.5
Amornpinyo [2]	450	420	200	630	22	0.0054	441	0.0022	420	0.00217	420	200	200	280	647	410.209
Amornpinyo [2]	450	420	200	630	24	0.0054	441	0.0011	420	0.0033	420	200	200	264	352	143.466
Amornpinyo [2]	450	420	200	630	23	0.0054	441	0.0033	420	0.0011	420	200	200	264	100	65.5749
Amornpinyo [2]	450	420	200	840	22	0.0054	441	0.0022	420	0.0022	420	200	200	205	371	394.597
Amornpinyo [2]	450	420	200	840	23	0.0054	441	0.0011	420	0.0033	420	200	200	178	280	212.712
Amornpinyo [2]	450	420	200	840	24	0.0054	441	0.0033	420	0.0011	420	200	200	189	744.1	584.597
Arabzadeh et al.[3]	400	370	80	400	59	0.0132	585	0	397	0	397	130	130	300	284	250.64
Arabzadeh et al.[3]	400	370	80	400	60	0.0132	585	0.0018	397	0	397	130	130	200	237	149.437
Arabzadeh et al.[3]	400	370	80	400	61	0.0132	585	0.0029	397	0	397	130	130	185	470	504.345
Arabzadeh et al.[3]	400	370	80	400	60	0.0132	585	0.0047	397	0	397	130	130	190	286	132.597
Arabzadeh et al.[3]	400	370	80	400	65	0.0132	585	0.0062	397	0	397	130	130	250	387	253.902
Arabzadeh et al.[3]	400	370	80	400	60	0.0166	585	0.0082	397	0	397	130	130	275	2531	920.507
Arabzadeh et al.[3]	400	370	80	400	63	0.0166	585	0.0018	397	0	397	130	130	190	665	677.209
Arabzadeh et al.[3]	400	370	80	400	59	0.0132	585	0.0029	397	0	397	130	130	200	201.2	81.3168
Arabzadeh et al.[3]	400	370	80	400	58	0.0132	585	0.0047	397	0	397	130	130	205	401	449.816
Arabzadeh et al.[3]	400	370	80	400	58	0.0132	585	0.0029	397	0.001	397	130	130	210	573	556.013
Arabzadeh et al.[3]	400	370	80	400	60	0.0132	585	0.0029	397	0.002	397	130	130	225	577	213.119
Arabzadeh et al.[3]	400	370	80	400	60	0.0132	585	0.0029	397	0.003	397	130	130	240	459	303.036
Arabzadeh et al.[3]	400	370	80	400	58	0.0132	585	0.0029	397	0.004	397	130	130	240	157	57.9189
Birrcher et al.[4]	1118	978	533	1799	36	0.0229	503	0.0029	462	0.0033	462	508	406	2531	303	134.147
Birrcher et al.[4]	1118	978	533	1799	37	0.0229	503	0.003	503	0.0033	462	508	406	2923	869	792.288
Birrcher et al.[4]	1118	978	533	1799	27	0.0229	503	0.002	462	0.002	462	508	406	2020	2224	632.094
Birrcher et al.[4]	1118	978	533	1799	29	0.0229	503	0.0021	503	0.002	462	508	406	2349	775	589.449
Birrcher et al.[4]	1067	980	533	1804	23	0.0231	441	0.0031	448	0.0045	448	508	254	2224	1040	773.141
Birrcher et al.[4]	1067	980	533	1804	32	0.0231	476	0.002	462	0.0019	427	254	254	1464	138.7	57.7211
Birrcher et al.[4]	1067	980	533	1804	30	0.0231	455	0.0031	490	0.0045	490	914	254	2829	670	364.338
Birrcher et al.[4]	1067	980	533	1804	29	0.0231	455	0.0031	490	0.0045	490	914	127	2660	224	112.305
Birrcher et al.[4]	1067	980	533	1804	33	0.0231	476	0.002	462	0.0019	427	508	127	2527	904	528.812
Birrcher et al.[4]	1067	980	533	1804	22	0.0231	455	0	0	0	0	508	406	1624	344	229.768
Birrcher et al.[4]	1067	980	533	1804	28	0.0231	476	0.002	441	0.0019	427	508	406	2171	183.8	77.1408
Birrcher et al.[4]	1067	980	533	1804	28	0.0231	476	0.0024	441	0.0014	503	508	406	2295	401	273.874
Birrcher et al.[4]	1067	980	533	1804	34	0.0231	476	0.0029	441	0.0029	434	508	406	1833	209	87.2869
Birrcher et al.[4]	1067	980	533	1804	23	0.0231	476	0.0031	427	0.0029	462	508	406	2095	941	613.054
Birrcher et al.[4]	1067	980	533	1804	23	0.0231	476	0.002	427	0.0019	427	508	406	2082	465	310.693
Birrcher et al.[4]	1067	980	533	1177	28	0.0231	455	0.002	414	0.0019	414	508	406	3763	226	176.314
Birrcher et al.[4]	1067	980	533	1177	29	0.0231	455	0.0031	469	0.0029	469	508	406	3688	403	356.042
Birrcher et al.[4]	1067	980	533	2441	32	0.0231	455	0.002	427	0.0019	427	508	406	1326	167	146.637
Birrcher et al.[4]	1067	980	533	2441	35	0.0231	455	0.0031	448	0.0029	448	508	406	2295	297	116.634
Birrcher et al.[4]	1905	1750	533	3238	34	0.0237	469	0.0021	455	0.0019	455	737	406	3394	123	39.8731
Birrcher et al.[4]	1905	1750	533	3238	34	0.0237	469	0.0031	455	0.0029	455	737	406	3745	476.7	276.79
Birrcher et al.[4]	1905	1750	533	4375	35	0.0237	469	0.0021	441	0.0021	441	610	406	2269	833	792.288
Birrcher et al.[4]	1905	1750	533	2100	35	0.0237	469	0.0021	441	0.0021	441	610	406	5440	1544	387.669
Birrcher et al.[4]	584	495	533	916	29	0.0232	455	0.003	455	0.003	441	419	406	1464	106	55.5886
Birrcher et al.[4]	584	495	533	916	29	0.0232	455	0.002	558	0.0017	455	419	406	1544	1286	639.204
Birrcher et al.[4]	584	495	533	594	32	0.0232	448	0.002	400	0.0017	441	457	406	2633	1700	896.232
Birrcher et al.[4]	1219	1016	914	1880	28	0.0293	462	0.0031	421	0.0027	421	610	406	5018	184.6	83.4803
Birrcher et al.[4]	1219	1016	914	1880	21	0.0293	448	0.0031	434	0.0027	434	203	406	4137	335	169.039
Birrcher et al.[4]	1219	1016	914	1880	28	0.0293	462	0.0086	421	0.0027	421	610	406	6294	707	472.546
Birrcher et al.[4]	1219	1016	914	1880	19	0.0293	448	0.0022	434	0.0022	434	610	406	4902	1002	612.772
Birrcher et al.[4]	1219	1016	914	1880	34	0.0293	469	0.0031	427	0.0027	427	610	406	4875	306	159.591
Brena&Roy [5]	635	581	165	610	33	0.0042	492	0.003	605	0.003	605	203	114	339	397	145.385
Brena&Roy [5]	635	581	173	610	32	0.004	492	0.003	605	0.003	605	203	114	372	1546	1877.18
Brena&Roy [5]	635	581	157	610	31	0.0044	492	0.003	605	0.003	605	203	114	365	274	162.529
Brena&Roy [5]	635	581	152	610	27	0.0045	492	0.003	605	0.003	605	203	114	334	126	56.8226
Brena&Roy [5]	635	581	155	610	30	0.0063	492	0.003	605	0.003	605	203	114	371	129	59.5959
Brena&Roy [5]	635	581	155	610	29	0.0063	492	0.003	605	0.003	605	203	114	321	1134	547.543
Brena&Roy [5]	457	405	152	610	33	0.0065	492	0.003	605	0.003	605	203	114	230	246	211.971
Brena&Roy [5]	457	405	152	610	34	0.0065	492	0.003	605	0.003	605	203	114	212	1277	639.204
Brena&Roy [5]	457	405	152	610	34	0.0065	492	0.003	605	0.003	605	203	114	214	746	722.661
Brena&Roy [5]	356	303	155	610	35	0.0085	492	0.003	605	0.003	605	203	114	157	136	89.0774
Brena&Roy [5]	356	303	155	610	33	0.0085	492	0.003	605	0.003	605	203	114	149	87	37.8167
Brena&Roy [5]	356	303	155	610	36	0.0085	492	0.003	605	0.003	605	203	114	133	338	307.507
Chen et al. [6]	210	180	200	160	30	0.018	541	0	0	0	0	80	60	274	164	92.5089
Chen et al. [6]	400	360	200	320	29	0.018	541	0	0	0	0	160	120	400	220	156.501
Chen et al. [6]	800	720	200	640	27	0.018	541	0	0	0	0	320	240	802	280.3	128.386
Chen et al. [6]	1600	1440	200	1280	32	0.018	541	0	0	0	0	640	480	1544	756	508.148
Chen et al. [6]	210	180	200	160	42	0.018	541	0	0	0	0	80	60	307	1162	628.483
Chen et al. [6]	400	360	200	320	38	0.018	541	0	0	0	0	160	120	561	291	225.095
Chen et al. [6]	800	720	200	640	41	0.018	541	0	0	0	0	320	240	1149	768	905.57
Chen et al. [6]	1600	1440	200	1280	43	0.018	541	0	0	0	0	640	480	1851	385	371.168
Clark [7]	457	389	203	914	25	0.031	321	0.0038	331	0	331	89	89	223	149	90.1606
Clark [7]	457	389	203	914	24	0.031	321	0.0038	331	0	331	89	89	209	409	196.698
Clark [7]	457	389	203	914	23	0.031	321	0.0038	331	0	331	89	89	223	396	257.656
Clark [7]	457	389	203	914	25	0.031	321	0.0038	331	0	331	89	89	245	647	620.674
Clark [7]	457	389	203	762	23	0.031	321	0.0037	331	0	331	89	89	279	141	42.5955
Clark [7]	457	389	203	762	25	0.031	321	0.0037	331	0	331	89	89	257	309	127
Clark [7]	457	389	203	762	24	0.031	321	0.0037	331	0	331	89	89	285	89.8	63.4057
Clark [7]	457	389	203	762	23	0.031	321	0.0037	331	0	331	89	89	268	267	111.335
Clark [7]	457	389	203	762	25	0.031	321	0.0037	331	0	331	89	89	241	165	48.4628
Clark [7]	457	389	203	762	23	0.031	321	0.0073	331	0	331	89	89	301	390	325.316
Clark [7]	457	389	203	762	26	0.031	321	0.0073	331	0	331	89	89	322	2527	858.842
Clark [7]	457	389	203	762	25	0.031	321	0.0073	331	0	331	89	89	335	292	144.813
Clark [7]	457	389	203	762	42	0.031	321	0.0037	331	0	331	89	89	379	470	261.925
Clark [7]	457	389	203	610	26	0.0207	321	0.0034	331	0	331	89	89	278	313	140.717
Clark [7]	457	389	203	610	26	0.0207	321	0.0034	331	0	331	89	89	311	159	77.7564
Clark [7]	457	389	203	610	24	0.0207	321	0.0034	331	0	331	89	89	246	720	778.467
Clark [7]	457	389	203	610	29	0.0207	321	0.0034	331	0	331	89	89	286	323	211.971
Clark [7]	457	389	203	610	24	0.0207	321	0.0069	331	0	331	89	89	290	311	120.375
Clark [7]	457	389	203	610	25	0.0207	321	0.0069	331	0	331	89	89	301	700	453.928
Clark [7]	457	389	203	610	27	0.0207	321	0.0069	331	0	331	89	89	288	539	187.502
Clark [7]	457	389	203	610	14	0.0207	321	0.0034	331	0	331	89	89	224	166.9	77.1408
Clark [7]	457	389	203	610	14	0.0207	321	0.0034	331	0	331	89	89	200	446	367.019
Clark [7]	457	389	203	610	14	0.0207	321	0.0034	331	0	331	89	89	188	490	642.5
Clark [7]	457	389	203	610	25	0.031	321	0.0034	331	0	331	89	89	309	570	259.278
Clark [7]	457	389	203	610	45	0.031	321	0.0034	331	0	331	89	89	424	151.8	80.4937
Clark [7]	457	389	203	610	45	0.031	321	0.0034	331	0	331	89	89	435	333	307.507
Clark [7]	457	389	203	610	48	0.031	321	0.0034	331	0	331	89	89	429	650	709.584
Clark [7]	457	395	203	457	26	0.0163	335	0.0046	331	0	331	89	89	301	172	85.3743
Clark [7]	457	395	203	457	25	0.0163	335	0.0046	331	0	331	89	89	257	437	267.945
Clark [7]	457	395	203	457	24	0.0163	335	0.0061	331	0	331	89	89	290	124	40.7896
Clark [7]	457	395	203	457	26	0.0163	335	0.0061	331	0	331	89	89	312	270	211.971
Clark [7]	457	395	203	457	28	0.0244	335	0.0092	331	0	331	89	89	395	158	80.9907
Clark [7]	457	395	203	457	23	0.0163	335	0.0122	331	0	331	89	89	312	235	200.22
Clark [7]	381	313	152	610	28	0.0342	335	0.0046	331	0	331	89	89	175	380	211.971
Clark [7]	381	313	152	610	28	0.0342	335	0.0046	331	0	331	89	89	179	721	628.483
Clark [7]	381	313	152	610	28	0.0342	335	0.0046	331	0	331	89	89	186	142.7	93.8224
Clark [7]	381	313	152	635	30	0.0342	321	0.0073	331	0	331	89	89	222	39.4	27.6255
Clark [7]	381	313	152	762	30	0.0342	321	0.0061	331	0	331	89	89	168	470	348.698
Clark [7]	381	313	152	762	28	0.0342	321	0.0061	331	0	331	89	89	157	840	243.417
Clark [7]	381	313	152	762	26	0.0342	321	0.0061	331	0	331	89	89	168	577.5	831.512
Clark [7]	381	313	152	762	27	0.0342	321	0.0049	331	0	331	89	89	168	250	174.989
Clark [7]	381	313	152	762	26	0.0342	321	0.0049	331	0	331	89	89	157	1474	1722.31
Clark [7]	381	313	152	762	22	0.0342	321	0.0049	331	0	331	89	89	165	369	255.232
Clark [7]	381	313	152	762	28	0.0342	321	0.0037	331	0	331	89	89	146	1809	986.938
Clark [7]	381	313	152	762	29	0.0342	321	0.0037	331	0	331	89	89	157	224	104.283
Clark [7]	381	313	152	762	27	0.0342	321	0.0037	331	0	331	89	89	157	511.5	389.719
Clark [7]	457	389	203	914	22	0.0098	370	0	0	0	0	89	89	100	810	1001.45
Clark [7]	457	389	203	914	26	0.0098	370	0	0	0	0	89	89	108	171	89.0774
Clark [7]	457	389	203	762	24	0.0098	370	0	0	0	0	89	89	121	470	360.044
Clark [7]	457	389	203	763	24	0.0098	370	0	0	0	0	89	89	106	161	81.6422
Clark [7]	457	389	203	762	24	0.0098	370	0	0	0	0	89	89	144	246.2	128.386
Clark [7]	457	389	203	610	25	0.0098	370	0	0	0	0	89	89	174	365	206.968
Clark [7]	457	389	203	610	24	0.0098	370	0	0	0	0	89	89	167	765	619.422
Clark [7]	457	389	203	457	26	0.0098	370	0	0	0	0	89	89	222	90.5	47.3567
Clark [7]	457	389	203	457	26	0.0098	370	0	0	0	0	89	89	223	180	101.546
Demir et al.[8]	500	384	200	600	18	0.022	482	0	0	0	0	250	200	323	153	62.3478
Demir et al.[8]	500	391	200	700	18	0.022	482	0	0	0	0	250	200	307	148	110.324
Demir et al.[8]	500	397	200	800	18	0.022	482	0	0	0	0	250	200	250	468	551.172
Demir et al.[8]	500	397	200	800	18	0.022	482	0.0029	421	0.0027	421	250	200	318	149	67.7914
Demir et al.[8]	550	442	200	800	18	0.0238	482	0	0	0	0	250	200	275	337	181.582
Demir et al.[8]	600	488	200	800	18	0.0211	482	0	0	0	0	250	200	305	275	176.252
Demir et al.[8]	600	504	200	1000	18	0.0211	482	0	0	0	0	250	200	265	828	580.511
Demir et al.[8]	600	504	200	1000	18	0.0211	482	0.0028	421	0.0032	421	250	200	332	802	594.164
Demir et al.[8]	400	289	200	600	18	0.0235	454	0	0	0	0	250	200	230	1657.9	910.258
Demir et al.[8]	400	289	200	600	25	0.0235	454	0	0	0	0	250	200	265	371	435.091
Demir et al.[8]	400	289	200	600	32	0.0235	454	0.003	421	0.0037	421	250	200	320	1303	1568.11
El-Sayed&Shuraim [9]	350	293	150	293	26	0.014	560	0	0	0	0	150	150	204	670	508.59
El-Sayed&Shuraim [9]	350	293	150	293	54	0.014	569	0	0	0	0	150	150	380	222	171.669
El-Sayed&Shuraim [9]	350	293	150	293	70	0.014	569	0	0	0	0	150	150	390	630	730.779
El-Sayed&Shuraim [9]	500	419	150	419	26	0.0147	565	0	0	0	0	150	150	235	425	247.277
El-Sayed&Shuraim [9]	500	419	150	419	54	0.0147	565	0	0	0	0	150	150	416	318	195.682
El-Sayed&Shuraim [9]	500	419	150	419	70	0.0147	565	0	0	0	0	150	150	441	293	285.618
El-Sayed&Shuraim [9]	700	615	150	615	26	0.0144	546	0	0	0	0	150	150	453	275.7	226.646
El-Sayed&Shuraim [9]	700	615	150	615	54	0.0144	546	0	0	0	0	150	150	590	129	38.971
El-Sayed&Shuraim [9]	700	615	150	615	70	0.0144	546	0	0	0	0	150	150	771	416	354.763
El-Sayed&Shuraim [9]	1000	910	150	910	26	0.0147	546	0	0	0	0	150	150	546	626	406.302
El-Sayed&Shuraim [9]	1000	910	150	910	54	0.0147	546	0	0	0	0	150	150	743	525	389.343
El-Sayed&Shuraim [9]	1000	910	150	910	70	0.0147	546	0	0	0	0	150	150	810	1371	651.662
Fang et.al.[10]	600	500	140	250	77	0.0434	552	0.0101	552	0.0076	552	150	150	1280	570	494.385
Fang et.al.[10]	600	500	140	500	78	0.0434	552	0.0101	552	0.0076	552	150	150	1040	323.5	209.719
Fang et.al.[10]	600	500	140	750	77	0.0434	552	0.0101	552	0.0076	552	150	150	766	1464	387.669
Fang et.al.[10]	600	500	140	500	29	0.0434	552	0.0101	552	0.0076	552	150	150	518	221	121.94
Fang et.al.[10]	600	500	140	500	52	0.0434	552	0.0101	552	0.0076	552	150	150	756	2349	766.689
Fang et.al.[10]	600	500	140	500	85	0.0434	552	0.0101	552	0.0076	552	150	150	994	156.1	125.667
Fang et.al.[10]	600	500	140	500	86	0.0434	552	0.0101	552	0.0076	552	150	150	1107	312	154.488
Fang et.al.[10]	600	500	140	500	83	0.0434	552	0.0101	552	0.0051	552	150	150	661	272	312.265
Fang et.al.[10]	600	500	140	500	72	0.0434	552	0.0101	552	0.0127	552	150	150	980	580	562.526
Fang et.al.[10]	600	500	140	250	84	0.0434	552	0.0101	552	0.0051	552	150	150	957	297.8	646.09
Fang et.al.[10]	600	500	140	250	79	0.0434	552	0.0101	552	0.0127	552	150	150	1266	467.6	208.228
Fang et.al.[10]	600	500	140	250	85	0.0434	552	0.0101	552	0.0051	552	150	150	943	826	657.54
Fang et.al.[10]	600	500	140	250	77	0.0434	552	0.0101	552	0.0076	552	150	150	1336	146	63.5314
Fang et.al.[10]	600	500	140	250	79	0.0434	552	0.0101	552	0.0076	552	150	150	1356	313	131.474
Fang et.al.[10]	600	500	140	250	81	0.0434	552	0.0101	552	0.0127	552	150	150	1399	76.9	39.8086
Fang et.al.[10]	600	500	140	250	76	0.0434	552	0	552	0	552	150	150	1145	157	53.3486
Fang et.al.[10]	600	500	140	500	86	0.0434	552	0	552	0	552	150	150	753	247	113.72
Fang et.al.[10]	600	500	140	500	30	0.0434	552	0	552	0	552	150	150	344	137	38.971
Fang et.al.[10]	600	500	140	500	70	0.0434	552	0	552	0	552	150	150	672	304	126.686
Foster&Gilbert [11]	1200	1124	124	850	80	0.0134	400	0.0067	427	0.0028	427	250	250	1303	207	135.473
Foster&Gilbert [11]	700	624	124	825	83	0.0241	400	0.0067	427	0.0037	427	250	250	796	205	55.407
Foster&Gilbert [11]	700	625	124	825	120	0.0241	400	0.0067	427	0.0037	427	250	250	826	899	928.58
Foster&Gilbert [11]	700	625	124	825	78	0.0241	400	0.0067	427	0.0037	427	250	250	701	83.6	42.2661
Foster&Gilbert [11]	700	625	124	825	93	0.0241	400	0.01	427	0	427	250	250	731	165	108.682
Foster&Gilbert [11]	700	625	124	825	104	0.0241	400	0.0067	427	0	427	250	250	721	1280	1597.21
Foster&Gilbert [11]	700	625	124	1175	80	0.0241	400	0.0067	427	0.0037	427	250	250	512	301	207.972
Foster&Gilbert [11]	700	625	124	1175	120	0.0241	400	0.0067	427	0.0037	427	250	250	527	1356	1632.3
Foster&Gilbert [11]	700	625	124	1175	77	0.0241	400	0.0067	427	0.0037	427	250	250	527	193.2	70.2405
Foster&Gilbert [11]	700	625	124	800	88	0.0241	400	0.0067	427	0.0037	427	250	250	777	821	792.288
Garay-Moran&Lubell [12]	607	501	300	600	46	0.0052	838	0.0033	405	0.0025	855	200	200	626	1563	1722.31
Garay-Moran&Lubell [12]	607	503	300	600	44	0.0113	870	0.0033	405	0.0045	838	200	200	1071	199	142.656
Garay-Moran&Lubell [12]	607	506	300	600	44	0.0229	880	0.0033	405	0.0024	855	200	200	1371	240	163.694
Garay-Moran&Lubell [12]	607	503	300	900	47	0.0113	870	0.0033	405	0.0045	838	200	200	716	1052	1121.58
Garay-Moran&Lubell [12]	607	506	300	900	43	0.0229	880	0.0033	405	0.0043	838	200	200	1028	245	154.608
Garay-Moran&Lubell [12]	607	503	300	1200	48	0.0113	870	0.0033	405	0.0045	838	200	200	577	208	173.547
Garay-Moran&Lubell [12]	607	507	300	600	23	0.0177	401	0.0033	405	0.0033	405	200	200	784	265	90.5001
Garay-Moran&Lubell [12]	607	507	300	900	25	0.0177	401	0.0033	405	0.0043	838	200	200	539	291	122.207
Garay-Moran&Lubell [12]	607	503	300	600	39	0.0113	870	0	0	0	0	200	200	784	257.5	94.805
Ismail et al.[13]	400	330	100	550	85	0.0362	364	0	0	0	0	100	100	177	3688	1526.41
Ismail et al.[13]	400	330	100	550	86	0.0362	364	0.0022	448	0.0056	577	100	100	211	675	751.226
Ismail et al.[13]	400	330	100	550	85	0.0362	364	0.0022	448	0.0126	577	100	100	233	303	312.134
Ismail et al.[13]	400	330	100	425	87	0.0362	364	0	448	0	577	100	100	246	1100	1278.18
Ismail et al.[13]	400	330	100	425	87	0.0362	364	0.0022	448	0.0056	577	100	100	282	290	194.075
Ismail et al.[13]	400	330	100	425	88	0.0362	364	0.0022	448	0.0134	577	100	100	284	320	185.506
Ismail et al.[13]	400	330	100	300	86	0.0362	364	0	448	0	577	100	100	371	395	421.135
Ismail et al.[13]	400	330	100	550	59	0.0362	364	0	448	0	577	100	100	148	665	395.885
Ismail et al.[13]	400	330	100	550	60	0.0362	364	0.0022	448	0.0056	577	100	100	187	115.6	77.1408
Ismail et al.[13]	400	330	100	550	58	0.0362	364	0.0022	448	0.0126	577	100	100	185	774	508.148
Ismail et al.[13]	400	330	100	425	58	0.0362	364	0	448	0	577	100	100	208	721	581.957
Ismail et al.[13]	400	330	100	425	59	0.0362	364	0.0022	448	0.0059	577	100	100	257	331	365.998
Ismail et al.[13]	400	330	100	425	59	0.0362	364	0.0022	448	0.0134	577	100	100	253	273	323.202
Ismail et al.[13]	400	330	100	300	61	0.0362	364	0	448	0	577	100	100	273	280	82.8824
Ismail et al.[13]	400	330	100	300	61	0.0362	364	0.0022	448	0.0067	577	100	100	353	210.4	98.1567
Ismail et al.[13]	400	330	100	300	60	0.0362	364	0.0022	448	0.0144	577	100	100	374	330	176.412
Ismail et al.[13]	400	330	100	550	31	0.0362	364	0.0022	448	0.0056	577	100	100	146	148.9	77.1408
Ismail et al.[13]	400	330	100	425	31	0.0362	364	0.0022	448	0.0059	577	100	100	186	239.7	94.805
Ismail et al.[13]	400	330	100	330	31	0.0362	364	0.0022	448	0.0067	577	100	100	245	2238.5	1032.04
Ismail et al.[13]	500	449	150	750	36	0.0139	525	0	0	0	0	80	80	188	207	91.9059
Ismail et al.[13]	375	328	150	540	36	0.0138	530	0	0	0	0	80	80	158	630	678.971
Ismail et al.[13]	250	219	150	360	36	0.0138	530	0	0	0	0	80	80	127	512	266.696
Kondalraj & Rao.[14]	500	432	200	230	44	0.0218	589	0	0	0	0	100	100	1150	121	71.0491
Kondalraj & Rao.[14]	500	432	200	430	54	0.0218	589	0	0	0	0	100	100	828	281	247.582
Kondalraj & Rao.[14]	750	675	200	795	47	0.0218	578	0	0	0	0	100	100	1002	849	785.201
Kondalraj & Rao.[14]	1000	899	200	1125	45	0.0216	581	0	0	0	0	200	200	1320	161	77.8795
Kondalraj & Rao.[14]	500	432	200	630	45	0.0218	589	0	0	0	0	100	100	390	123	44.3894
Kondalraj & Rao.[14]	750	675	200	1350	47	0.0218	578	0	0	0	0	100	100	401	279	98.5475
Kondalraj & Rao.[14]	1000	899	200	1800	49	0.0216	581	0	0	0	0	200	200	510	485	561.088
Kondalraj & Rao.[14]	500	452	200	430	51	0.0104	589	0	0	0	0	100	100	495	237	95.7582
Kondalraj & Rao.[14]	500	442	200	430	46	0.0142	589	0	0	0	0	100	100	528	535	545.446
Kong et al. [15-16]	762	724	76	254	22	0.0052	287	0.0245	280	0	0	76	76	239	840	220.501
Kong et al. [15-16]	635	597	76	254	25	0.0062	287	0.0245	280	0	0	76	76	224	277	225.095
Kong et al. [15-16]	508	470	76	254	21	0.0079	287	0.0245	280	0	0	76	76	190	330	312.265
Kong et al. [15-16]	381	343	76	254	21	0.0109	287	0.0245	280	0	0	76	76	164	108	41.4046
Kong et al. [15-16]	254	216	76	254	22	0.0173	287	0.0245	280	0	0	76	76	90	484	329.393
Kong et al. [15-16]	762	724	76	254	19	0.0052	287	0.0086	303	0	0	76	76	249	224	180.3
Kong et al. [15-16]	635	597	76	254	19	0.0063	287	0.0086	303	0	0	76	76	224	282	248.141
Kong et al. [15-16]	381	343	76	254	23	0.0109	287	0.0086	303	0	0	76	76	140	597	672.598
Kong et al. [15-16]	254	216	76	254	20	0.0173	287	0.0086	303	0	0	76	76	100	290	224.783
Kong et al. [15-16]	762	724	76	254	23	0.0052	287	0	0	0.0245	280	76	76	276	265.8	128.386
Kong et al. [15-16]	635	597	76	254	21	0.0062	287	0	0	0.0245	280	76	76	226	1464	836.776
Kong et al. [15-16]	508	470	76	254	19	0.0079	287	0	0	0.0245	280	76	76	208	189	60.8141
Kong et al. [15-16]	381	343	76	254	22	0.0109	287	0	0	0.0245	280	76	76	159	207	118.879
Kong et al. [15-16]	254	216	76	254	23	0.0173	287	0	0	0.0245	280	76	76	87	157	39.8731
Kong et al. [15-16]	762	724	76	254	22	0.0052	287	0	0	0.0086	303	76	76	242	390	251.664
Kong et al. [15-16]	635	597	76	254	21	0.0062	287	0	0	0.0086	303	76	76	201	257	201.046
Kong et al. [15-16]	508	470	76	254	20	0.0079	287	0	0	0.0086	303	76	76	181	291	130.969
Kong et al. [15-16]	381	343	76	254	22	0.0109	287	0	0	0.0086	303	76	76	110	731	528.845
Kong et al. [15-16]	254	216	76	254	23	0.0173	287	0	0	0.0086	303	76	76	96	77.7	103.135
Kong et al. [15-16]	762	724	76	254	19	0.0052	287	0.0061	280	0.0061	280	76	76	240	110	96.1617
Kong et al. [15-16]	635	597	76	254	19	0.0062	287	0.0061	280	0.0061	280	76	76	208	257	159.591
Kong et al. [15-16]	508	470	76	254	20	0.0079	287	0.0061	280	0.0061	280	76	76	173	453	292.09
Kong et al. [15-16]	381	343	76	254	22	0.0109	287	0.0061	280	0.0061	280	76	76	127	3394	1578.66
Kong et al. [15-16]	254	216	76	254	23	0.0173	287	0.0061	280	0.0061	280	76	76	78	201	194.141
Kunopas [17]	450	420	200	420	25	0.0054	528	0.0022	405	0.0022	405	100	100	320	499	371.168
Kunopas [17]	450	420	200	420	28	0.004	528	0.0011	405	0.0033	405	100	100	337	1320	703.29
Kunopas [17]	450	420	200	420	28	0.0054	528	0.0033	405	0.0011	405	100	100	342	644	500.186
Kunopas [17]	450	420	200	420	23	0.004	528	0.0022	405	0.0022	405	100	100	225	109.8	66.0701
Kunopas [17]	450	420	200	420	22	0.0054	528	0.0014	405	0.0028	405	100	100	195	766	362.676
Kunopas [17]	450	420	200	420	22	0.004	528	0.0028	405	0.0014	405	100	100	237	135	52.9886
Lee [18]	1000	900	200	1400	34	0.0189	498	0.005	529	0	529	300	200	968	162	81.6422
Lee [18]	1000	863	200	1400	29	0.0197	498	0.005	529	0	529	300	200	968	278	158.752
Lee [18]	1000	825	200	1400	28	0.0206	498	0.005	529	0	529	300	200	840	823	1160.3
Lee [18]	1000	788	200	1400	27	0.0216	498	0.005	529	0	529	300	200	840	690	406.491
Lu et al.[19]	1000	900	200	750	35	0.0169	439	0	0	0	0	300	200	1141	2695	1482.86
Lu et al.[19]	1000	900	200	750	35	0.0169	439	0.0057	463	0.0063	463	300	200	1337	226	194.141
Lu et al.[19]	1000	900	170	550	59	0.0199	439	0	0	0	0	300	200	1546	542	868.487
Lu et al.[19]	1000	900	170	550	59	0.0199	439	0	0	0.0032	463	300	200	1678	520	355.739
Lu et al.[19]	1000	900	170	550	59	0.0199	439	0	0	0.0063	463	300	200	1870	773	508.148
Lu et al.[19]	1000	900	200	750	68	0.0169	439	0	0	0	0	300	200	1606	301	116.258
Lu et al.[19]	1000	900	200	750	68	0.0169	439	0	0	0.0063	463	300	200	1765	208	145.093
Lu et al.[19]	1000	900	200	750	68	0.0169	439	0.0057	463	0	0	300	200	1722	1958	2234.66
Lu et al.[19]	1000	900	200	750	35	0.0169	439	0	0	0	0	300	200	1156	289	130.969
Lu et al.[19]	1000	900	200	750	35	0.0169	439	0.0057	463	0.0063	463	300	200	1375	2295	747.245
Lu et al.[19]	1000	900	170	550	59	0.0199	439	0	0	0	0	300	200	1542	214	92.0824
Lu et al.[19]	1000	900	170	550	59	0.0199	439	0	0	0.0032	463	300	200	1859	588	543.114
Lu et al.[19]	1000	900	170	550	59	0.0199	439	0	0	0.0063	463	300	200	2018	701	620.674
Lu et al.[19]	1000	900	200	750	68	0.0169	439	0	0	0	0	300	200	1474	221	95.7582
Lu et al.[19]	1000	900	200	750	68	0.0169	439	0	0	0.0063	463	300	200	1600	166	65.0793
Lu et al.[19]	1000	900	200	750	68	0.0169	439	0.0057	463	0	0	300	200	1563	1099.3	799.145
Mathey [20]	457	403	203	610	25	0.0305	267	0	0	0	0	89	89	313	235	121.92
Mathey [20]	457	403	203	610	23	0.0305	267	0	0	0	0	89	89	311	224	111.35
Mathey [20]	457	403	203	610	22	0.0188	466	0	0	0	0	89	89	262	181	141.763
Mathey [20]	457	403	203	610	26	0.0188	466	0	0	0	0	89	89	313	710.3	388.137
Mathey [20]	457	403	203	610	26	0.0185	490	0	0	0	0	89	89	289	140	89.0774
Mathey [20]	457	403	203	610	26	0.0185	490	0	0	0	0	89	89	291	168	57.9189
Mathey [20]	457	403	203	610	24	0.0186	443	0	0	0	0	89	89	291	785	612.348
Mathey [20]	457	403	203	610	25	0.0186	443	0	0	0	0	89	89	304	410	547.359
Mathey [20]	457	403	203	610	23	0.0116	698	0	0	0	0	89	89	224	771	672.141
Mathey [20]	457	403	203	610	27	0.0116	698	0	0	0	0	89	89	268	260	225.095
Mathey [20]	457	403	203	610	25	0.0117	698	0	0	0	0	89	89	224	116	42.5955
Mathey [20]	457	403	203	610	26	0.0117	698	0	0	0	0	89	89	268	430	432.692
Mathey [20]	457	403	203	610	22	0.0075	712	0	0	0	0	89	89	222	423	162.565
Mathey [20]	457	403	203	610	27	0.0075	712	0	0	0	0	89	89	224	576.3	388.137
Mathey [20]	457	403	203	610	26	0.0075	712	0	0	0	0	89	89	180	733	728.067
Mathey [20]	457	403	203	610	23	0.0075	712	0	0	0	0	89	89	189	78	37.8167
Mihaylov et al.[21]	1200	1095	400	1700	34	0.0069	652	0	0	0	0	300	150	721	291	307.507
Mihaylov et al.[21]	1200	1095	400	1700	34	0.0069	652	0	0	0	0	300	150	1162	600	495.049
Mihaylov et al.[21]	1200	1095	400	2500	29	0.0069	652	0	0	0	0	300	150	416	532	410.043
Mihaylov et al.[21]	1200	1095	400	2500	29	0.0069	652	0	0	0	0	300	150	492	214.2	143.936
Mihaylov et al.[21]	1200	1095	400	1700	33	0.0069	652	0.001	490	0	0	300	150	941	528	469.85
Mihaylov et al.[21]	1200	1095	400	1700	33	0.0069	652	0.001	490	0	0	300	150	943	210	159.126
Mihaylov et al.[21]	1200	1095	400	2500	38	0.0069	652	0.001	490	0	0	300	150	663	784	470.277
Moody [22]	609	533	178	813	18	0.0272	315	0	0	0	0	203	203	297	344	230.65
Moody [22]	609	533	178	813	21	0.0272	315	0	0	0	0	203	203	303	159	62.3478
Moody [22]	609	533	178	813	24	0.0346	313	0	0	0	0	203	203	268	239	244.305
Moody [22]	609	533	178	813	17	0.0346	313	0	0	0	0	203	203	290	2171	747.245
Moody [22]	609	533	178	813	22	0.0425	302	0	0	0	0	203	203	421	1765	1722.31
Moody [22]	609	533	178	813	21	0.0425	302	0	0	0	0	203	203	397	456	268.159
Moody [22]	609	533	178	813	21	0.0272	315	0	0	0	0	203	203	348	1028	319.96
Moody [22]	609	533	178	813	23	0.0272	315	0	0	0	0	203	203	357	141	70.2551
Moody [22]	609	533	178	813	23	0.0346	313	0	0	0	0	203	203	303	116.1	44.0242
Moody [22]	609	533	178	813	22	0.0346	313	0	0	0	0	203	203	341	190	101.663
Moody [22]	609	533	178	813	22	0.0425	302	0	0	0	0	203	203	390	110.7	70.2405
Moody [22]	609	533	178	813	25	0.0425	302	0	0	0	0	203	203	437	468	303.036
Moody [22]	609	533	178	813	25	0.0425	302	0.0052	326	0	0	203	203	478	186	72.5916
Moody [22]	609	533	178	813	22	0.0425	302	0.0095	303	0	0	203	203	507	87	23.6552
Oh and Shin [23]	560	500	130	425	24	0.0156	414	0	414	0	414	130	130	265	257	105.916
Oh and Shin [23]	560	500	130	425	24	0.0156	414	0.0012	414	0.0043	414	130	130	284	581	186.751
Oh and Shin [23]	560	500	130	425	24	0.0156	414	0.0022	414	0.0043	414	130	130	377	173	141.763
Oh and Shin [23]	560	500	130	425	24	0.0156	414	0.0034	414	0.0043	414	130	130	358	90	36.3822
Oh and Shin [23]	560	500	130	250	49	0.0156	414	0	414	0	414	130	130	642	130	54.0466
Oh and Shin [23]	560	500	130	250	49	0.0156	414	0.0012	414	0.0043	414	130	130	713	150	71.0601
Oh and Shin [23]	560	500	130	250	49	0.0156	414	0.0022	414	0.0043	414	130	130	706	223	90.4269
Oh and Shin [23]	560	500	130	250	49	0.0156	414	0.0034	414	0.0043	414	130	130	709	396	255.932
Oh and Shin [23]	560	500	130	425	49	0.0156	414	0	414	0	414	130	130	401	545	508.968
Oh and Shin [23]	560	500	130	425	49	0.0156	414	0.0012	414	0.0043	414	130	130	488	224	104.814
Oh and Shin [23]	560	500	130	425	49	0.0156	414	0.0022	414	0.0043	414	130	130	456	5440	3239.75
Oh and Shin [23]	560	500	130	425	49	0.0156	414	0.0034	414	0.0043	414	130	130	421	115	38.971
Oh and Shin [23]	560	500	130	625	49	0.0156	414	0	414	0	414	130	130	337	167	92.4105
Oh and Shin [23]	560	500	130	625	49	0.0156	414	0.0012	414	0.0043	414	130	130	347	303	167.352
Oh and Shin [23]	560	500	130	625	49	0.0156	414	0.0022	414	0.0043	414	130	130	381	156.4	94.805
Oh and Shin [23]	560	500	130	625	49	0.0156	414	0.0034	414	0.0043	414	130	130	402	307	198.894
Oh and Shin [23]	560	500	130	1000	49	0.0156	414	0.0012	414	0.0043	414	130	130	211	568	449.816
Oh and Shin [23]	560	500	130	1000	49	0.0156	414	0.0022	414	0.0043	414	130	130	237	321	221.11
Oh and Shin [23]	560	500	130	1000	49	0.0156	414	0.0034	414	0.0043	414	130	130	235	253	176.198
Oh and Shin [23]	560	500	120	250	51	0.0129	414	0.0013	414	0	414	130	130	347	900.7	722.776
Oh and Shin [23]	560	500	120	250	51	0.0129	414	0.0013	414	0.0023	414	130	130	398	904	928.58
Oh and Shin [23]	560	500	120	250	51	0.0129	414	0.0013	414	0.0047	414	130	130	490	1375	987.194
Oh and Shin [23]	560	500	120	250	51	0.0129	414	0.0013	414	0.0094	414	130	130	455	400	315.788
Oh and Shin [23]	560	500	120	425	51	0.0129	414	0.0013	414	0.0047	414	130	130	392	34	16.4778
Oh and Shin [23]	560	500	120	425	51	0.0129	414	0.0024	414	0.0047	414	130	130	361	300	161.414
Oh and Shin [23]	560	500	120	425	51	0.0129	414	0.0037	414	0.0047	414	130	130	374	307	216.301
Oh and Shin [23]	560	500	120	625	51	0.0129	414	0.0013	414	0	414	130	130	214	305	102.481
Oh and Shin [23]	560	500	120	625	51	0.0129	414	0.0013	414	0.0023	414	130	130	260	495	486.288
Oh and Shin [23]	560	500	120	625	51	0.0129	414	0.0013	414	0.0047	414	130	130	277	228	135.473
Oh and Shin [23]	560	500	120	625	51	0.0129	414	0.0013	414	0.0094	414	130	130	291	96	37.8167
Oh and Shin [23]	560	500	120	1000	51	0.0129	414	0.0013	414	0.0046	414	130	130	165	1544	1373.76
Oh and Shin [23]	560	500	120	250	74	0.0129	414	0.0013	414	0	414	130	130	438	875	1024.92
Oh and Shin [23]	560	500	120	250	74	0.0129	414	0.0013	414	0.0023	414	130	130	542	119	38.971
Oh and Shin [23]	560	500	120	250	74	0.0129	414	0.0013	414	0.0047	414	130	130	548	672	703.057
Oh and Shin [23]	560	500	120	250	74	0.0129	414	0.0013	414	0.0094	414	130	130	547	174	95.6853
Oh and Shin [23]	560	500	120	425	74	0.0129	414	0.0013	414	0.0047	414	130	130	418	467	360.585
Oh and Shin [23]	560	500	120	425	74	0.0129	414	0.0024	414	0.0047	414	130	130	410	152	38.971
Oh and Shin [23]	560	500	120	425	74	0.0129	414	0.0037	414	0.0047	414	130	130	408	155	59.5959
Oh and Shin [23]	560	500	120	625	74	0.0129	414	0.0013	414	0	414	130	130	291	265	120.184
Oh and Shin [23]	560	500	120	625	74	0.0129	414	0.0013	414	0.0023	414	130	130	310	115.7	52.8609
Oh and Shin [23]	560	500	120	625	74	0.0129	414	0.0013	414	0.0047	414	130	130	338	372	225.54
Oh and Shin [23]	560	500	120	625	74	0.0129	414	0.0013	414	0.0094	414	130	130	333	429	227.066
Oh and Shin [23]	560	500	120	1000	74	0.0129	414	0.0013	414	0.0047	414	130	130	214	527	258.355
Oh and Shin [23]	560	500	130	625	24	0.0156	414	0.0012	414	0.0043	414	130	130	228	2018	1877.18
Oh and Shin [23]	560	500	130	625	24	0.0156	414	0.0012	414	0.0043	414	130	130	255	275	88.7098
Oh and Shin [23]	560	500	130	625	24	0.0156	414	0.0012	414	0.0043	414	130	130	207	251	95.7582
Oh and Shin [23]	560	500	130	250	49	0.0156	414	0.0012	414	0.0043	414	130	130	746	270	228.775
Oh and Shin [23]	560	500	130	425	49	0.0156	414	0.0012	414	0.0043	414	130	130	530	323	211.971
Oh and Shin [23]	560	500	130	625	49	0.0156	414	0.0012	414	0.0043	414	130	130	378	1357	695.461
Oh and Shin [23]	560	500	130	250	49	0.0156	414	0.0012	414	0.0043	414	130	130	702	136	111.51
Oh and Shin [23]	560	500	130	425	49	0.0156	414	0.0012	414	0.0043	414	130	130	568	220	155.545
Oh and Shin [23]	560	500	130	625	49	0.0156	414	0.0012	414	0.0043	414	130	130	363	159.4	57.7211
Proestos et al.[24]	610	508	241	610	38	0.0735	457	0	0	0	0	457	305	1469	375	228.404
Proestos et al.[24]	622	508	241	610	62	0.0735	457	0	0	0	0	457	305	1700	353	323.202
Proestos et al.[24]	648	508	139	610	91	0.1133	457	0	0	0	0	457	305	1393	186	99.0735
Quintero-Febres et al.[25]	460	370	150	525	22	0.0279	462	0.0024	407	0.0012	407	150	150	251	222	88.2295
Quintero-Febres et al.[25]	460	370	150	525	22	0.0279	462	0.0024	407	0.0012	407	150	150	237	246	248.141
Quintero-Febres et al.[25]	460	370	150	525	22	0.0279	462	0	407	0	407	150	150	221	425	198.894
Quintero-Febres et al.[25]	460	370	150	525	22	0.0279	462	0	407	0	407	150	150	196	290	112.117
Quintero-Febres et al.[25]	460	370	150	335	32	0.0205	427	0.0013	407	0.0012	407	150	150	456	752	368.856
Quintero-Febres et al.[25]	460	370	150	335	32	0.0205	427	0.0013	407	0.0012	407	150	150	426	458	438.083
Quintero-Febres et al.[25]	460	370	150	305	32	0.0205	427	0	407	0	407	150	150	468	225	154.91
Quintero-Febres et al.[25]	460	370	150	305	32	0.0205	427	0	407	0	407	150	150	459	491	181.654
Quintero-Febres et al.[25]	460	380	100	595	50	0.0407	434	0.0032	407	0.0017	407	150	150	265	264	85.9975
Quintero-Febres et al.[25]	460	380	100	545	50	0.0407	434	0	407	0	407	150	150	292	318	193.855
Quintero-Febres et al.[25]	460	380	100	340	50	0.0407	434	0.0075	407	0.0017	407	150	150	484	560	490.706
Quintero-Febres et al.[25]	460	380	100	310	50	0.0407	434	0	407	0	407	150	150	460	740	760.985
Sagaseta&Vollum [26]	500	438	135	553	80	0.0332	580	0.0022	550	0	550	210	125	563	314.5	164.008
Sagaseta&Vollum [26]	500	438	135	553	80	0.0332	580	0.0034	550	0	550	210	125	655	666	620.674
Sagaseta&Vollum [26]	500	438	135	518	80	0.0332	580	0.0045	550	0	550	210	125	707	230	51.4844
Sagaseta&Vollum [26]	500	438	135	553	68	0.0332	580	0	550	0	550	210	125	366	388.5	217.592
Sagaseta&Vollum [26]	500	438	135	518	68	0.0332	580	0.0022	550	0	550	210	125	532	513	176.1
Sagaseta&Vollum [26]	500	438	135	553	68	0.0332	580	0.0034	550	0	550	210	125	481	350	328.835
Sagaseta&Vollum [26]	500	438	135	553	68	0.0332	580	0.0045	550	0	550	210	125	602	360	351.482
Sahoo et al.[27]	450	400	100	175	45	0.0113	400	0	0	0	0	100	100	371	380	292.505
Sahoo et al.[27]	450	400	100	175	41	0.0113	400	0.002	260	0.002	260	100	100	359	1175	1533.74
Sahoo et al.[27]	450	400	100	175	43	0.0113	400	0.0025	260	0.0021	260	100	100	371	573.4	307.61
Sahoo et al.[27]	450	400	100	175	38	0.0113	400	0.003	260	0.003	260	100	100	349	775	905.57
Sahoo et al.[27]	450	400	100	175	41	0.0113	400	0.003	260	0	260	100	100	331	602	364.004
Sahoo et al.[27]	450	400	100	175	39	0.0113	400	0	0	0.003	260	100	100	349	743	806.319
Sahoo et al.[27]	450	400	100	175	39	0.0113	400	0	0	0.0048	260	100	100	360	968	267.948
Sahoo et al.[27]	450	400	100	175	43	0.0113	400	0.0066	260	0	260	100	100	303	190	163.694
Sahoo et al.[27]	450	400	100	175	45	0.0113	400	0	0	0.0034	260	100	100	360	1870	1877.18
Sahoo et al.[27]	450	400	100	175	45	0.0113	400	0.0032	260	0.0017	260	100	100	354	122	44.3894
Sahoo et al.[27]	450	400	100	175	36	0.0113	400	0.002	440	0.002	440	100	100	366	303	152.138
Salamy et al.[28]	475	400	240	200	36	0.0202	376	0	376	0	0	100	100	775	470	248.972
Salamy et al.[28]	475	400	240	200	36	0.0202	376	0.004	376	0	0	100	100	768	1542	1877.18
Salamy et al.[28]	475	400	240	200	31	0.0202	376	0.008	376	0	0	100	100	976	994	833.577
Salamy et al.[28]	475	400	240	400	31	0.0202	376	0	376	0	0	100	100	525	510	376.218
Salamy et al.[28]	475	400	240	400	31	0.0202	376	0.004	376	0	0	100	100	591	196	95.7582
Salamy et al.[28]	475	400	240	400	38	0.0202	376	0.008	376	0	0	100	100	751	537	202.559
Salamy et al.[28]	475	400	240	600	29	0.0202	376	0	376	0	0	100	100	308	268	119.682
Salamy et al.[28]	475	400	240	600	23	0.0202	376	0	376	0	0	100	100	352	168	85.3743
Salamy et al.[28]	475	400	240	600	29	0.0202	376	0.004	376	0	0	100	100	513	102.7	85.4988
Salamy et al.[28]	475	400	240	600	31	0.0202	376	0.008	376	0	0	100	100	581	672	589.449
Salamy et al.[28]	675	600	360	900	38	0.0211	388	0	388	0	0	100	150	980	751	463.871
Salamy et al.[28]	675	600	360	900	31	0.0211	372	0	372	0	0	100	150	894	220	113.068
Salamy et al.[28]	905	800	480	1200	32	0.0207	398	0	398	0	0	100	200	1493	968	346.024
Salamy et al.[28]	905	800	480	1200	24	0.0207	398	0	398	0	0	100	200	1129	164.6	44.0242
Salamy et al.[28]	1105	1000	600	1500	31	0.0204	398	0	398	0	0	100	250	1985	426	268.159
Salamy et al.[28]	1105	1000	600	1500	29	0.0204	398	0.004	398	0	0	100	250	2607	849	508.148
Salamy et al.[28]	1305	1200	720	1800	27	0.0199	402	0	402	0	0	100	300	2695	358	241.197
Salamy et al.[28]	1505	1400	840	2100	27	0.0205	394	0	394	0	0	100	350	2988	4137	1106.77
Salamy et al.[28]	1505	1400	840	2100	24	0.0205	398	0.004	398	0	0	100	350	4198	268	116.153
Sarsam&Al-Musawi [29]	270	235	180	588	39	0.0223	495	0.0009	820	0	0	100	100	189	340	138.797
Sarsam&Al-Musawi [29]	270	232	180	580	76	0.0226	495	0.0009	820	0	0	100	100	201	224	223.215
Sarsam&Al-Musawi [29]	270	235	180	588	40	0.0223	495	0.0014	820	0	0	100	100	199	190	183.65
Sarsam&Al-Musawi [29]	270	235	180	588	72	0.0223	495	0.0014	820	0	0	100	100	199	563	419.682
Sarsam&Al-Musawi [29]	270	233	180	583	74	0.0282	495	0.0009	820	0	0	100	100	224	157	59.7758
Sarsam&Al-Musawi [29]	270	233	180	583	73	0.0282	495	0.0014	820	0	0	100	100	228	195	167.1
Sarsam&Al-Musawi [29]	270	233	180	583	80	0.0282	495	0.0019	820	0	0	100	100	207	443	275.571
Sarsam&Al-Musawi [29]	270	233	180	583	70	0.0351	495	0.0009	820	0	0	100	100	247	505	540.008
Sarsam&Al-Musawi [29]	270	233	180	583	74	0.0351	495	0.0014	820	0	0	100	100	247	700	449.39
Sarsam&Al-Musawi [29]	270	233	180	583	76	0.0351	495	0.0019	820	0	0	100	100	221	396.4	204.168
Senturk&Higgins [30]	1829	1778	406	2438	27	0.0056	490	0.0044	429	0	429	203	610	2253	146	59.7758
Senturk&Higgins [30]	1829	1778	406	2438	26	0.0056	470	0.0029	348	0	348	203	610	1809	894	928.58
Senturk&Higgins [30]	1829	1778	406	2438	28	0.0028	470	0.0044	429	0	429	203	610	1754	716	266.777
Senturk&Higgins [30]	1829	1778	406	2438	24	0.0028	478	0.0029	346	0	346	203	610	1307	424	214.353
Senturk&Higgins [30]	1219	1168	406	2438	25	0.0042	469	0.0029	349	0	349	203	610	922	2923	942.022
Shuraim & El-Sayed [31]	700	612	250	1224	58	0.0073	569	0	0	0	0	100	100	281	390	317.197
Shuraim & El-Sayed [31]	700	612	250	1224	58	0.0121	569	0	0	0	0	100	100	499	104	38.971
Shuraim & El-Sayed [31]	700	612	250	1224	58	0.0183	569	0	0	0	0	100	100	470	241	105.916
Shuraim & El-Sayed [31]	700	612	250	918	58	0.0073	569	0	0	0	0	100	100	504	1149	847.741
Shuraim & El-Sayed [31]	700	612	250	918	58	0.0121	569	0	0	0	0	100	100	700	753	842.147
Shuraim & El-Sayed [31]	700	612	250	918	58	0.0183	569	0	0	0	0	100	100	644	348	134.147
Shuraim & El-Sayed [31]	700	612	250	612	58	0.0073	569	0	0	0	0	100	100	722	507	151.451
Shuraim & El-Sayed [31]	700	612	250	612	58	0.0121	569	0	0	0	0	100	100	975	264	89.0868
Shuraim & El-Sayed [31]	700	612	250	612	58	0.0183	569	0	0	0	0	100	100	1246	189	59.4285
Shuraim & El-Sayed [31]	400	355	250	670	55	0.0074	569	0	0	0	0	55	55	208	73.5	34.1222
Shuraim & El-Sayed [31]	400	355	250	670	55	0.0122	569	0	0	0	0	55	55	226	2633	842.738
Shuraim & El-Sayed [31]	400	355	250	670	55	0.0182	569	0	0	0	0	55	55	372	547	868.487
Shuraim & El-Sayed [31]	400	355	250	503	55	0.0074	569	0	0	0	0	55	55	283	2660	769.827
Shuraim & El-Sayed [31]	400	355	250	503	55	0.0122	569	0	0	0	0	55	55	443	1399	1667.23
Shuraim & El-Sayed [31]	400	355	250	503	55	0.0182	569	0	0	0	0	55	55	538	731	466.643
Shuraim & El-Sayed [31]	400	355	250	335	55	0.0074	569	0	0	0	0	55	55	432	250	159.591
Shuraim & El-Sayed [31]	400	355	250	335	55	0.0122	569	0	0	0	0	55	55	588	228	110.084
Shuraim & El-Sayed [31]	400	355	250	335	55	0.0182	569	0	0	0	0	55	55	765	76.9	29.2518
Smith&Vantsiotis [32]	356	305	102	305	21	0.0194	431	0	484	0	484	102	102	140	173	101.663
Smith&Vantsiotis [32]	356	305	102	305	21	0.0194	431	0	484	0	484	102	102	136	141	59.2535
Smith&Vantsiotis [32]	356	305	102	305	19	0.0194	431	0.0028	484	0.0023	484	102	102	161	561	397.443
Smith&Vantsiotis [32]	356	305	102	305	18	0.0194	431	0.0028	484	0.0045	484	102	102	148	160	42.5955
Smith&Vantsiotis [32]	356	305	102	305	16	0.0194	431	0.0028	484	0.0068	484	102	102	141	642	747.149
Smith&Vantsiotis [32]	356	305	102	305	21	0.0194	431	0.0028	484	0.0068	484	102	102	171	318	71.2079
Smith&Vantsiotis [32]	356	305	102	305	21	0.0194	431	0.0028	484	0.0091	484	102	102	184	189	91.5971
Smith&Vantsiotis [32]	356	305	102	305	22	0.0194	431	0.0063	484	0.0023	484	102	102	175	544	427.108
Smith&Vantsiotis [32]	356	305	102	305	20	0.0194	431	0.0063	484	0.0045	484	102	102	171	434.2	211.208
Smith&Vantsiotis [32]	356	305	102	305	20	0.0194	431	0.0063	484	0.0068	484	102	102	172	159	96.1617
Smith&Vantsiotis [32]	356	305	102	305	19	0.0194	431	0.0063	484	0.0091	484	102	102	162	933	928.58
Smith&Vantsiotis [32]	356	305	102	305	18	0.0194	431	0.0125	484	0.0023	484	102	102	161	361	292.641
Smith&Vantsiotis [32]	356	305	102	305	19	0.0194	431	0.0125	484	0.0045	484	102	102	173	288	124.471
Smith&Vantsiotis [32]	356	305	102	305	21	0.0194	431	0.0125	484	0.0068	484	102	102	179	548	868.487
Smith&Vantsiotis [32]	356	305	102	305	20	0.0194	431	0.0125	484	0.0091	484	102	102	168	488	449.816
Smith&Vantsiotis [32]	356	305	102	368	22	0.0194	431	0	484	0	484	102	102	149	168	56.0511
Smith&Vantsiotis [32]	356	305	102	368	22	0.0194	431	0.0024	484	0.0023	484	102	102	148	500.4	405.168
Smith&Vantsiotis [32]	356	305	102	368	20	0.0194	431	0.0024	484	0.0045	484	102	102	144	347	212.868
Smith&Vantsiotis [32]	356	305	102	368	21	0.0194	431	0.0024	484	0.0068	484	102	102	140	46.5	17.7277
Smith&Vantsiotis [32]	356	305	102	368	20	0.0194	431	0.0024	484	0.0091	484	102	102	153	4875	1674.69
Smith&Vantsiotis [32]	356	305	102	368	19	0.0194	431	0.0042	484	0.0023	484	102	102	129	144	62.3478
Smith&Vantsiotis [32]	356	305	102	368	19	0.0194	431	0.0042	484	0.0045	484	102	102	131	200	163.694
Smith&Vantsiotis [32]	356	305	102	368	18	0.0194	431	0.0042	484	0.0068	484	102	102	126	722	749.972
Smith&Vantsiotis [32]	356	305	102	368	22	0.0194	431	0.0042	484	0.0068	484	102	102	150	240	106.78
Smith&Vantsiotis [32]	356	305	102	368	20	0.0194	431	0.0042	484	0.0091	484	102	102	145	372	202.731
Smith&Vantsiotis [32]	356	305	102	368	16	0.0194	431	0.0063	484	0.0023	484	102	102	131	1393	786.837
Smith&Vantsiotis [32]	356	305	102	368	20	0.0194	431	0.0077	484	0.0023	484	102	102	159	1943.4	990.659
Smith&Vantsiotis [32]	356	305	102	368	19	0.0194	431	0.0077	484	0.0045	484	102	102	158	171	85.3743
Smith&Vantsiotis [32]	356	305	102	368	19	0.0194	431	0.0077	484	0.0068	484	102	102	155	322	228.002
Smith&Vantsiotis [32]	356	305	102	368	21	0.0194	431	0.0077	484	0.0091	484	102	102	166	788.6	478.547
Smith&Vantsiotis [32]	356	305	102	368	17	0.0194	431	0.0125	484	0.0023	484	102	102	154	796	477.416
Smith&Vantsiotis [32]	356	305	102	457	21	0.0194	431	0	484	0	484	102	102	116	149	50.859
Smith&Vantsiotis [32]	356	305	102	457	19	0.0194	431	0.0018	484	0.0023	484	102	102	119	1305	1349.68
Smith&Vantsiotis [32]	356	305	102	457	22	0.0194	431	0.0018	484	0.0045	484	102	102	123	323	86.0681
Smith&Vantsiotis [32]	356	305	102	457	23	0.0194	431	0.0018	484	0.0068	484	102	102	131	578.8	341.832
Smith&Vantsiotis [32]	356	305	102	457	22	0.0194	431	0.0018	484	0.0091	484	102	102	122	588	465.34
Smith&Vantsiotis [32]	356	305	102	457	20	0.0194	431	0.0031	484	0.0023	484	102	102	124	171	74.8038
Smith&Vantsiotis [32]	356	305	102	457	19	0.0194	431	0.0031	484	0.0045	484	102	102	104	238.5	112.22
Smith&Vantsiotis [32]	356	305	102	457	19	0.0194	431	0.0031	484	0.0045	484	102	102	115	134	59.2535
Smith&Vantsiotis [32]	356	305	102	457	20	0.0194	431	0.0031	484	0.0068	484	102	102	125	440	198.894
Smith&Vantsiotis [32]	356	305	102	457	21	0.0194	431	0.0031	484	0.0091	484	102	102	124	125	40.7896
Smith&Vantsiotis [32]	356	305	102	457	21	0.0194	431	0.0056	484	0.0023	484	102	102	141	349	351.482
Smith&Vantsiotis [32]	356	305	102	457	17	0.0194	431	0.0056	484	0.0045	484	102	102	125	421	449.816
Smith&Vantsiotis [32]	356	305	102	457	18	0.0194	431	0.0056	484	0.0068	484	102	102	128	303	380.367
Smith&Vantsiotis [32]	356	305	102	457	19	0.0194	431	0.0056	484	0.0091	484	102	102	137	20.7	11.6682
Smith&Vantsiotis [32]	356	305	102	457	20	0.0194	431	0.0077	484	0.0023	484	102	102	147	1141	987.194
Smith&Vantsiotis [32]	356	305	102	457	19	0.0194	431	0.0063	484	0.0045	484	102	102	129	249	217.427
Smith&Vantsiotis [32]	356	305	102	457	19	0.0194	431	0.0077	484	0.0045	484	102	102	152	324	100.846
Smith&Vantsiotis [32]	356	305	102	457	19	0.0194	431	0.0077	484	0.0068	484	102	102	153	1336	1597.21
Smith&Vantsiotis [32]	356	305	102	457	21	0.0194	431	0.0077	484	0.0091	484	102	102	160	663	441.304
Smith&Vantsiotis [32]	356	305	102	635	20	0.0194	431	0	484	0	484	102	102	73	665	469.282
Smith&Vantsiotis [32]	356	305	102	635	16	0.0194	431	0.0042	484	0.0023	484	102	102	87	223	84.126
Subedi et al.[33]	500	450	100	190	30	0.0089	580	0.0024	550	0.0051	550	100	150	375	308	176.1
Subedi et al.[33]	500	450	100	690	30	0.0089	580	0.0022	550	0.0051	550	100	150	150	390	151.451
Subedi et al.[33]	900	850	100	390	25	0.0027	580	0.0021	550	0.0035	550	100	150	293	1859	1877.18
Subedi et al.[33]	900	850	100	390	28	0.0115	580	0.0021	550	0.0035	550	100	150	485	598	410.209
Subedi et al.[33]	900	850	100	1290	33	0.0115	580	0.002	550	0.0035	550	100	150	211	441	461.107
Subedi et al.[33]	500	450	100	190	23	0.0089	580	0.0024	550	0.0051	550	100	150	308	539	465.34
Subedi et al.[33]	900	850	100	390	28	0.0027	580	0.0021	550	0.0035	550	100	150	303	212	92.0824
Subedi et al.[33]	900	850	100	1290	32	0.0115	580	0.002	550	0.0035	550	100	150	199	1403	1064.48
Tan et al.[34]	500	463	110	125	59	0.0123	505	0.0048	375	0	0	150	150	675	265	68.2059
Tan et al.[34]	500	463	110	125	52	0.0123	505	0.0048	375	0	0	150	150	630	44	27.5308
Tan et al.[34]	500	463	110	125	54	0.0123	505	0.0048	375	0	0	150	150	640	1722	1722.31
Tan et al.[34]	500	463	110	125	57	0.0123	505	0.0048	375	0	0	150	150	630	1145	1579.6
Tan et al.[34]	500	463	110	250	56	0.0123	505	0.0048	375	0	0	150	150	468	2295	695.694
Tan et al.[34]	500	463	110	250	46	0.0123	505	0.0048	375	0	0	150	150	445	943	613.054
Tan et al.[34]	500	463	110	250	54	0.0123	505	0.0048	375	0	0	150	150	500	690.6	378.951
Tan et al.[34]	500	463	110	250	53	0.0123	505	0.0048	375	0	0	150	150	480	366	364.004
Tan et al.[34]	500	463	110	375	51	0.0123	505	0.0048	375	0	0	150	150	403	128	37.139
Tan et al.[34]	500	463	110	375	44	0.0123	505	0.0048	375	0	0	150	150	400	131	51.2068
Tan et al.[34]	500	463	110	500	48	0.0123	505	0.0048	375	0	0	150	150	270	339	224.724
Tan et al.[34]	500	463	110	500	44	0.0123	505	0.0048	375	0	0	150	150	280	994	995.838
Tan et al.[34]	500	463	110	500	47	0.0123	505	0.0048	375	0	0	150	150	290	447	341.778
Tan et al.[34]	500	463	110	500	48	0.0123	505	0.0048	375	0	0	150	150	290	437	264.525
Tan et al.[34]	500	463	110	750	51	0.0123	505	0.0048	375	0	0	150	150	220	310	307.507
Tan et al.[34]	500	463	110	750	45	0.0123	505	0.0048	375	0	0	150	150	190	775	503.918
Tan et al.[34]	500	463	110	750	45	0.0123	505	0.0048	375	0	0	150	150	173	1851	1765.19
Tan et al.[34]	500	463	110	1000	41	0.0123	505	0.0048	375	0	0	150	150	150	342	203.468
Tan et al.[35]	500	443	110	375	80	0.0258	499	0	0	0	0	150	100	500	2988	2032.41
Tan et al.[35]	500	443	110	375	63	0.0258	499	0	0	0.0159	353	150	100	560	661	816.389
Tan et al.[35]	500	443	110	375	74	0.0258	499	0	0	0.0159	447	150	100	580	2020	721.586
Tan et al.[35]	500	443	110	375	65	0.0258	499	0.0286	447	0.0159	447	150	100	775	751	508.148
Tan et al.[35]	500	443	110	500	71	0.0258	499	0.0143	353	0	0	150	100	520	570	188.663
Tan et al.[35]	500	443	110	500	64	0.0258	499	0	0	0.0159	353	150	100	390	184	89.0774
Tan et al.[35]	500	443	110	500	72	0.0258	499	0	0	0.0317	447	150	100	470	150	67.7914
Tan et al.[35]	500	443	110	500	73	0.0258	499	0.0143	353	0.0159	447	150	100	670	347	642.5
Tan et al.[35]	500	443	110	750	71	0.0258	499	0.0143	353	0	0	150	100	335	100	56.6301
Tan et al.[35]	500	443	110	750	71	0.0258	499	0.0143	447	0	0	150	100	400	158	59.5959
Tan et al.[35]	500	443	110	750	73	0.0258	499	0.0143	353	0.0159	447	150	100	460	43	16.0566
Tan et al.[36]	500	446	110	375	71	0.02	538	0.0048	385	0	0	150	100	545	185	165.966
Tan et al.[36]	500	446	110	500	71	0.02	538	0.0048	385	0	0	150	100	500	127	96.1617
Tan et al.[36]	500	448	110	750	72	0.02	538	0.0048	385	0	0	150	100	250	365	413.773
Tan et al.[36]	500	446	110	125	70	0.0258	499	0.0048	353	0	0	150	100	835	2607	1103.2
Tan et al.[36]	500	446	110	250	65	0.0258	499	0.0048	353	0	0	150	100	740	205	159.126
Tan et al.[36]	500	441	110	375	65	0.0258	499	0.0048	353	0	0	150	100	530	344	330.762
Tan et al.[36]	500	417	110	125	70	0.0408	499	0.0048	353	0	0	150	100	925	1326	644.816
Tan et al.[36]	500	417	110	250	65	0.0408	499	0.0048	353	0	0	150	100	720	642	722.661
Tan et al.[36]	500	421	110	375	65	0.0408	499	0.0048	353	0	0	150	100	670	853	792.288
Tan et al.[36]	500	420	110	500	68	0.0408	499	0.0048	353	0	0	150	100	520	250	160.003
Tan et al.[37]	500	444	140	250	49	0.026	520	0	0	0	0	250	250	850	179	72.5916
Tan et al.[37]	500	444	140	375	43	0.026	520	0	0	0	0	250	250	700	173	81.6422
Tan et al.[37]	500	444	140	500	37	0.026	520	0	0	0	0	250	250	570	214	225.095
Tan et al.[37]	1000	884	140	500	31	0.026	520	0.0012	240	0.0012	240	250	250	875	424.5	443.909
Tan et al.[37]	1400	1251	140	705	33	0.026	520	0.0012	240	0.0012	240	250	250	1175	777	534.261
Tan et al.[37]	1750	1559	140	880	43	0.026	520	0.0012	240	0.0012	240	250	250	1636	464	181.654
Tanimura & Sato [38]	450	400	300	200	23	0.0214	458	0	0	0	0	100	100	853	392	402.662
Tanimura & Sato [38]	450	400	300	200	23	0.0214	458	0.0021	370	0	0	100	100	821	199	62.1259
Tanimura & Sato [38]	450	400	300	200	23	0.0214	458	0.0048	388	0	0	100	100	833	148	77.8795
Tanimura & Sato [38]	450	400	300	200	23	0.0214	458	0.0084	368	0	0	100	100	869	1833	880.789
Tanimura & Sato [38]	450	400	300	400	29	0.0214	458	0	0	0	0	100	100	632	950	1095.53
Tanimura & Sato [38]	450	400	300	400	29	0.0214	458	0.0021	370	0	0	100	100	731	1678	1877.18
Tanimura & Sato [38]	450	400	300	400	29	0.0214	458	0.0048	388	0	0	100	100	750	308	239.285
Tanimura & Sato [38]	450	400	300	400	29	0.0214	458	0.0084	368	0	0	100	100	804	456	449.816
Tanimura & Sato [38]	450	400	300	600	23	0.0214	458	0	0	0	0	100	100	284	750	466.643
Tanimura & Sato [38]	450	400	300	600	23	0.0214	458	0.0021	370	0	0	100	100	464	148.3	105.357
Tanimura & Sato [38]	450	400	300	600	23	0.0214	458	0.0048	388	0	0	100	100	491	2584	1877.13
Tanimura & Sato [38]	450	400	300	600	24	0.0214	458	0.0084	368	0	0	100	100	570	214.2	128.386
Tanimura & Sato [38]	450	400	300	400	32	0.0214	458	0	0	0	0	100	100	661	168	63.4586
Tanimura & Sato [38]	450	400	300	400	32	0.0214	458	0.0021	370	0	0	100	100	751	699	490.339
Tanimura & Sato [38]	450	400	300	400	32	0.0214	458	0.0048	388	0	0	100	100	774	4902	1014.9
Tanimura & Sato [38]	450	400	300	400	32	0.0214	458	0.0084	368	0	0	100	100	849	187	142.178
Tanimura & Sato [38]	450	400	300	400	31	0.0214	458	0.0021	370	0	0	100	100	570	4198	1831.16
Tanimura & Sato [38]	450	400	300	400	32	0.0214	458	0.0048	388	0	0	100	100	773	360	394.597
Tanimura & Sato [38]	450	400	300	400	32	0.0214	458	0.0084	368	0	0	100	100	756	375	256.448
Tanimura & Sato [38]	450	400	300	400	24	0.0214	702	0.0048	952	0	0	100	100	665	460	372.446
Tanimura & Sato [38]	450	400	300	400	27	0.0214	702	0.0084	1051	0	0	100	100	661	665	412.858
Tanimura & Sato [38]	450	400	300	600	26	0.0214	702	0.0048	952	0	0	100	100	537	701	454.664
Tanimura & Sato [38]	450	400	300	600	26	0.0214	702	0.0084	1051	0	0	100	100	566	143.6	70.1763
Tanimura & Sato [38]	450	400	300	200	80	0.0214	702	0	0	0	0	100	100	1958	632	466.643
Tanimura & Sato [38]	450	400	300	400	76	0.0214	702	0	0	0	0	100	100	1403	85.3	46.4139
Tanimura & Sato [38]	450	400	300	600	78	0.0214	702	0	0	0	0	100	100	904	395	246.042
Tanimura & Sato [38]	450	400	300	800	78	0.0214	702	0	0	0	0	100	100	752	242	225.281
Tanimura & Sato [38]	450	400	300	300	26	0.0214	458	0.0048	388	0	0	100	100	647	107.1	72.9527
Tanimura & Sato [38]	450	400	300	300	26	0.0214	458	0.0084	368	0	0	100	100	666	580	338.175
Tanimura & Sato [38]	450	400	300	300	26	0.0214	458	0.0088	389	0	0	100	100	701	378	249.951
Tanimura & Sato [38]	450	400	300	800	27	0.0214	702	0.0048	388	0	0	100	100	416	582	896.186
Tanimura & Sato [38]	450	400	300	800	27	0.0214	702	0.0084	368	0	0	100	100	440	358	246.526
Tanimura & Sato [38]	450	400	300	400	25	0.0214	458	0.0095	388	0	0	100	100	647	1129	599.244
Tanimura & Sato [38]	450	400	300	400	25	0.0214	458	0.0095	375	0	0	100	100	598	341	146.065
Tanimura & Sato [38]	450	400	300	200	25	0.0042	1330	0	0	0	0	100	100	588	200	69.1757
Tanimura & Sato [38]	450	400	300	200	25	0.0042	1330	0.0048	388	0	0	100	100	539	127	54.2552
Tanimura & Sato [38]	450	400	300	200	26	0.0042	1330	0.0084	368	0	0	100	100	554	943	1736.64
Tanimura & Sato [38]	450	400	300	400	25	0.0042	1330	0	0	0	0	100	100	358	835	1094.46
Tanimura & Sato [38]	450	400	300	400	25	0.0042	1330	0.0048	388	0	0	100	100	470	175.8	97.0343
Tanimura & Sato [38]	450	400	300	400	26	0.0042	1330	0.0084	368	0	0	100	100	470	1010	1431.89
Tanimura & Sato [38]	450	400	300	1000	21	0.0214	750	0.0048	388	0	0	100	100	324	416	371.261
Tanimura & Sato [38]	450	400	300	1000	21	0.0214	750	0.0084	368	0	0	100	100	376	1624	608.569
Tanimura & Sato [38]	450	400	300	1000	97	0.0214	750	0	0	0	0	100	100	345	499	300.677
Tanimura & Sato [38]	450	400	300	400	98	0.0214	750	0.0021	957	0	0	100	100	1243	177	150.321
Tanimura & Sato [38]	450	400	300	400	96	0.0214	750	0.0048	953	0	0	100	100	1300	335	105.916
Tanimura & Sato [38]	450	400	300	600	95	0.0214	750	0.0021	957	0	0	100	100	932	881.5	1278.53
Tanimura & Sato [38]	450	400	300	600	94	0.0214	750	0.0048	953	0	0	100	100	980	1243	1318.95
Tanimura & Sato [38]	1050	1000	200	1000	31	0.004	1016	0.0029	389	0	0	200	200	665	375	296.57
Tanimura & Sato [38]	2100	2000	400	2000	31	0.004	1016	0.0029	375	0	0	400	400	2584	226	175.381
Tasenhod [39]	400	350	150	438	22	0.0065	357	0.0008	248	0.0047	248	150	150	159	1606	1722.31
Tasenhod [39]	400	350	150	438	21	0.0065	357	0.0022	248	0.0022	248	150	150	171	307	77.4237
Tasenhod [39]	400	350	150	438	22	0.0065	357	0.0042	248	0.001	248	150	150	154	147	40.7896
Tasenhod [39]	400	350	150	525	24	0.0065	357	0.0007	248	0.0047	248	150	150	141	178	57.427
Tasenhod [39]	400	350	150	525	24	0.0065	357	0.0022	248	0.0022	248	150	150	134	226	175.736
Tasenhod [39]	400	350	150	525	21	0.0065	357	0.0038	248	0.0011	248	150	150	135	479	545.446
Tasenhod [39]	400	350	150	613	21	0.0065	357	0.0006	248	0.0054	248	150	150	157	438.7	341.702
Tasenhod [39]	400	350	150	613	22	0.0065	357	0.0022	248	0.0022	248	150	150	108	187	111.913
Tasenhod [39]	400	350	150	613	21	0.0065	357	0.0038	248	0.0011	248	150	150	123	190	147.5
Walraven&Lehwalter [40]	400	360	250	360	16	0.0113	420	0	0	0	0	90	90	226	108	64.9725
Walraven&Lehwalter [40]	400	360	250	360	22	0.0113	420	0	0	0	0	90	90	322	330	242.887
Walraven&Lehwalter [40]	400	360	250	360	22	0.0113	420	0	0	0	0	90	90	344	1636	2387.79
Walraven&Lehwalter [40]	400	360	250	360	24	0.0113	420	0	0	0	0	90	90	425	46	38.3196
Walraven&Lehwalter [40]	400	360	250	360	14	0.0113	420	0	0	0	0	90	90	220	179	89.0774
Walraven&Lehwalter [40]	400	360	250	360	20	0.0113	420	0	0	0	0	90	90	347	640	699.817
Walraven&Lehwalter [40]	400	360	250	360	25	0.0113	420	0	0	0	0	90	90	396	144	71.0491
Walraven&Lehwalter [40]	400	360	250	360	20	0.0113	420	0	0	0	0	90	90	323	713	722.661
Walraven&Lehwalter [40]	400	360	250	360	18	0.0113	420	0	0	0	0	90	90	318	416	151.743
Walraven&Lehwalter [40]	400	360	250	360	20	0.0113	420	0	0	0	0	90	90	246	188	108.868
Walraven&Lehwalter [40]	400	360	250	360	26	0.0113	420	0	0	0	0	90	90	437	335.5	339.42
Walraven&Lehwalter [40]	400	360	250	360	20	0.0113	420	0	0	0	0	90	90	270	3763	1480.04
Walraven&Lehwalter [40]	600	560	250	560	20	0.0112	420	0	0	0	0	140	140	350	211.1	80.4937
Walraven&Lehwalter [40]	800	740	250	740	19	0.011	420	0	0	0	0	185	185	365	195.9	93.8224
Walraven&Lehwalter [40]	1000	930	250	930	20	0.0108	420	0	0	0	0	233	233	505	265	246.526
Walraven&Lehwalter [40]	400	360	250	360	18	0.0113	420	0.0013	420	0	420	90	90	317	320	84.136
Walraven&Lehwalter [40]	600	560	250	565	19	0.0112	420	0.0014	420	0	420	140	140	465	140	65.0793
Walraven&Lehwalter [40]	800	760	250	740	17	0.0078	420	0.0017	420	0	420	190	190	467	527	373.024
Walraven&Lehwalter [40]	400	360	250	360	20	0.0113	420	0.0035	420	0	420	90	90	380	801.5	800.54
Walraven&Lehwalter [40]	600	560	250	565	21	0.0112	420	0.0033	420	0	420	140	140	580	504	373.58
Walraven&Lehwalter [40]	800	760	250	740	20	0.0078	420	0.0033	420	0	420	190	190	665	511.5	368.579
Yang et al.[41]	400	355	160	200	31	0.01	408	0	0	0	0	100	100	447	438	868.487
Yang et al.[41]	600	555	160	300	31	0.0098	408	0	0	0	0	100	100	535	702	722.661
Yang et al.[41]	600	555	160	300	31	0.0098	408	0	0	0	0	100	100	479	769	923.221
Yang et al.[41]	750	685	160	375	31	0.01	408	0	0	0	0	100	100	597	980	507.818
Yang et al.[41]	1000	935	160	500	31	0.009	408	0	0	0	0	100	100	582	268	158.181
Yang et al.[41]	400	355	160	400	31	0.01	408	0	0	0	0	100	100	192	100	33.482
Yang et al.[41]	400	355	160	400	31	0.01	408	0	0	0	0	100	100	312	260	107.094
Yang et al.[41]	600	555	160	600	31	0.0098	408	0	0	0	0	100	100	375	371	380.367
Yang et al.[41]	750	685	160	750	31	0.01	408	0	0	0	0	100	100	272	421	151.451
Yang et al.[41]	750	685	160	750	31	0.01	408	0	0	0	0	100	100	330	154	54.0267
Yang et al.[41]	1000	935	160	1000	31	0.009	408	0	0	0	0	100	100	544	262	113.446
Yang et al.[41]	400	355	160	200	79	0.01	408	0	0	0	0	100	100	733	145	62.3478
Yang et al.[41]	600	555	160	300	79	0.0098	408	0	0	0	0	100	100	823	73	28.6072
Yang et al.[41]	750	685	160	375	79	0.01	408	0	0	0	0	100	100	1010	661	438.592
Yang et al.[41]	1000	935	160	500	79	0.009	408	0	0	0	0	100	100	1029	312	187.056
Yang et al.[41]	400	355	160	375	79	0.01	408	0	0	0	0	100	100	499	6294	1418.11
Yang et al.[41]	400	355	160	375	79	0.01	408	0	0	0	0	100	100	385	1107	842.147
Yang et al.[41]	600	555	160	600	79	0.0098	408	0	0	0	0	100	100	573	530	449.816
Yang et al.[41]	1000	935	160	1000	79	0.009	408	0	0	0	0	100	100	769	518	320.811
Zhang et al.[42]	600	532	200	160	48	0.0118	654	0.0034	457	0.0034	457	80	80	1100	655	419.682
Zhang et al.[42]	600	532	200	319	48	0.0118	654	0.0034	457	0.0034	457	80	80	904	957	1719.34
Zhang et al.[42]	600	532	200	479	48	0.0118	654	0.0034	457	0.0034	457	80	80	785	173.9	70.2405
Zhang et al.[42]	600	532	200	320	48	0.0076	670	0.0034	457	0.0034	457	80	80	750	242	244.305
Zhang et al.[42]	600	532	200	319	48	0.0143	630	0.0034	457	0.0034	457	80	80	994	1240	1516.13
Zhang et al.[42]	600	532	200	319	48	0.0118	654	0.005	457	0.0034	457	80	80	933	212.5	288.548
Zhang et al.[42]	600	532	200	319	48	0.0118	654	0.0025	457	0.0034	457	80	80	899	337	249.951
Zhang et al.[42]	600	532	200	319	48	0.0118	654	0	457	0.0034	457	80	80	894	408	547.359
Zhang et al.[43]	500	428	150	600	41	0.0124	484	0.0035	328	0	328	150	150	250	932	626.322
Zhang et al.[43]	500	428	150	600	41	0.0124	484	0.0035	328	0	328	150	150	306	334	180.7
Zhang et al.[43]	500	428	150	600	41	0.0124	484	0.0035	328	0	328	150	150	257	2253	1018.19
Zhang et al.[43]	500	428	150	750	41	0.0124	484	0.0035	328	0	328	150	150	240	894	424.581
Zhang et al.[43]	500	428	150	900	41	0.0124	484	0.0035	328	0	328	150	150	207	240	217.427
Zhang et al.[43]	500	428	150	300	41	0.0124	484	0.0035	328	0	0	150	150	458	445	469.732
Zhang et al.[43]	600	527	160	750	38	0.0143	495	0.0042	369	0	369	150	150	425	361	402.662
Zhang et al.[43]	600	527	160	750	38	0.0143	495	0.0042	369	0	369	150	150	397	224	69.1757
Zhang et al.[43]	600	527	160	750	38	0.0143	495	0.0042	369	0	369	150	150	440	377	246.526
Zhang et al.[43]	600	527	160	750	38	0.0143	495	0.0042	369	0	369	150	150	307	185	108.731
Zhang et al.[43]	600	527	160	1050	38	0.0143	495	0.0042	369	0	0	150	150	292	188	69.1757
Zhang et al.[43]	600	527	160	450	38	0.0143	495	0.0042	369	0	0	150	150	553	157	61.6222
Zhang et al.[43]	600	527	160	1200	38	0.0143	495	0.0042	369	0	369	150	150	267	225	163.694
Zhang et al.[43]	600	527	160	300	38	0.0143	495	0.0042	369	0	369	150	150	665	106	70.9718
Zhang&Tan [44]	350	313	80	344	26	0.0125	469	0.004	426	0	0	53	53	100	208	135.967
Zhang&Tan [44]	500	454	115	499	27	0.0128	507	0.0039	426	0	0	75	75	187	214	147.237
Zhang&Tan [44]	700	642	160	706	28	0.0122	522	0.0045	370	0	0	105	105	427	376	100.846
Zhang&Tan [44]	1000	904	230	994	29	0.012	521	0.0041	455	0	0	150	150	775	1307	716.386
Zhang&Tan [44]	350	314	80	345	27	0.0125	469	0	0	0	0	53	53	85	285.3	259.729
Zhang&Tan [44]	500	459	80	505	32	0.0115	501	0	0	0	0	75	75	136	73.4	38.2971
Zhang&Tan [44]	700	650	80	715	25	0.0128	507	0	0	0	0	105	105	156	125	35.2929
Zhang&Tan [44]	1000	926	80	1019	31	0.0126	511	0	0	0	0	150	150	242	804	466.643
Zhang&Tan [44]	350	314	80	345	27	0.0125	469	0	0	0	0	53	53	85	322	229.768
Zhang&Tan [44]	500	454	115	499	28	0.0128	507	0	0	0	0	75	75	167	147.2	74.8948
Zhang&Tan [44]	700	642	160	706	29	0.0122	522	0	0	0	0	105	105	361	245	90.4269
Zhang&Tan [44]	1000	904	230	994	29	0.012	521	0	0	0	0	150	150	672	164.2	57.7211
