# Supplementary material for: Prediction and reliability analysis of shear strength of RC deep beams
Source: Sci Rep. 2024 Jun 25;14:14590. doi: 10.1038/s41598-024-64386-w (PMC11199521; doi:10.1038/s41598-024-64386-w)
Supplement: Supplementary file 1 — Supplementary Information. [file 41598_2024_64386_MOESM1_ESM.zip › Sup data/Excel Results/Cat_shear.xlsx]

## Sheet: Sheet1
h	d	b	a	fck	rho	fy	rho_v	fyv	rho_h	fyh	w_tp	w_bp	V_exp	V_pred
560	500	130	625	49	0.0156	414	0.0022	414	0.0043	414	130	130	381	372.112
400	360	250	360	24.3	0.0113	420	0	0	0	0	90	90	425	395.881
457	389	203	762	24	0.031	321	0.0037	331	0	331	89	89	285	255.543
400	355	250	503	55	0.0074	569	0	0	0	0	55	55	283	338.602
1000	935	160	500	79	0.009	408	0	0	0	0	100	100	1029	1081.34
356	305	102	368	19	0.0194	431	0.0042	484	0.0045	484	102	102	131	134.196
700	650	80	715	25	0.0128	507	0	0	0	0	105	105	156	147.394
475	400	240	200	31	0.0202	376	0.008	376	0	0	100	100	976	815.676
700	612	250	612	58	0.0183	569	0	0	0	0	100	100	1246	1034.96
250	215	125	430	52	0.0377	414	0.0097	414	0	0	45	45	185.4	191.262
500	446	110	500	71	0.02	538	0.0048	385	0	0	150	100	500	420.283
560	500	130	250	49	0.0156	414	0.0034	414	0.0043	414	130	130	709	648.95
400	330	100	550	86	0.0362	364	0.0022	448	0.0056	577	100	100	211	214.36
450	400	300	800	27	0.0214	702	0.0084	368	0	0	100	100	440	481.581
500	450	100	690	30	0.0089	580	0.0022	550	0.0051	550	100	150	150	163.292
560	500	130	625	24	0.0156	414	0.0012	414	0.0043	414	130	130	255	236.546
450	400	100	175	45	0.0113	400	0.0032	260	0.0017	260	100	100	354	342.534
251	221	151	508	54	0.0182	500	0	0	0	0	25	25	70.8	79.1694
450	400	300	200	26	0.0042	1330	0.0084	368	0	0	100	100	554	620.493
356	303	155	610	36	0.0085	492	0.003	605	0.003	605	203	114	133	156.448
1219	1168	406	2438	25	0.0042	469	0.0029	349	0	349	203	610	922	1035.92
500	432	200	230	44	0.0218	589	0	0	0	0	100	100	1150	895.868
600	500	140	250	79	0.0434	552	0.0101	552	0.0127	552	150	150	1266	1373.39
500	441	110	375	65	0.0258	499	0.0048	353	0	0	150	100	530	608.59
500	463	110	375	44	0.0123	505	0.0048	375	0	0	150	150	400	361.542
450	400	300	600	23	0.0214	458	0	0	0	0	100	100	284	436.464
1000	930	250	930	20.4	0.0108	420	0	0	0	0	232	232	588	556.147
609	533	178	813	23	0.0272	315	0	0	0	0	203	203	357	326.901
400	360	250	360	19.8	0.0113	420	0	0	0	0	90	90	246	302.392
1067	980	533	1804	23	0.0231	476	0.0031	427	0.0029	462	508	406	2095	1959.34
400	330	100	550	85	0.0362	364	0.0022	448	0.0126	577	100	100	233	207.467
350	314	80	345	27	0.0125	469	0	0	0	0	53	53	85	103.383
350	293	150	293	54	0.014	569	0	0	0	0	150	150	380	348.972
1000	900	200	750	35	0.0169	439	0.0057	463	0.0063	463	300	200	1337	1371.19
250	215	125	430	73	0.0377	414	0.0129	414	0	0	45	45	242.1	220.222
381	343	76	241	21.5	0.0076	320	0	0	0	0	76	76	90.1	120.019
560	500	130	625	49	0.0156	414	0.0012	414	0.0043	414	130	130	347	376.329
457	389	203	762	23	0.031	321	0.0037	331	0	331	89	89	268	263.053
400	370	80	400	58	0.0132	585	0.0029	397	0.004	397	130	130	240	227.627
1905	1750	533	4375	35	0.0237	469	0.0021	441	0.0021	441	610	406	2269	4089.41
406	375	305	533	45.5	0.0182	483	0	0	0	0	102	102	578.7	537.435
457	389	203	610	45	0.031	321	0.0034	331	0	331	89	89	435	403.582
600	560	250	560	19.8	0.0112	420	0	0	0	0	140	140	350	373.233
700	612	250	918	58	0.0121	569	0	0	0	0	100	100	700	588.793
356	305	102	305	22	0.0194	431	0.0063	484	0.0023	484	102	102	175	180.368
320	270	190	500	22.3	0.0182	439	0	0	0	0	100	100	89.5	127.074
1000	900	200	750	35	0.0169	439	0	0	0	0	300	200	1156	1058.26
500	463	110	250	54	0.0123	505	0.0048	375	0	0	150	150	500	494.833
560	500	130	625	49	0.0156	414	0.0034	414	0.0043	414	130	130	402	367.352
560	500	120	250	51	0.0129	414	0.0013	414	0.0094	414	130	130	455	499.223
500	444	140	250	49	0.026	520	0	0	0	0	250	250	850	896.202
450	400	100	175	41	0.0113	400	0.002	260	0.002	260	100	100	359	342.426
250	215	125	538	52	0.037693	414	0.0025	414	0	0	45	45	98.6	99.9106
700	615	150	615	54	0.0144	546	0	0	0	0	150	150	590	647.4
381	343	76	254	23	0.0109	287	0.0086	303	0	0	76	76	140	152.713
560	500	130	250	49	0.0156	414	0.0022	414	0.0043	414	130	130	706	668.925
356	305	102	368	22	0.0194	431	0.0024	484	0.0023	484	102	102	148	153.956
1067	980	533	1804	23	0.0231	476	0.002	427	0.0019	427	508	406	2082	1882.68
450	400	100	175	36	0.0113	400	0.002	440	0.002	440	100	100	366	327.457
600	504	200	1000	18	0.0211	482	0.0028	421	0.0032	421	250	200	332	353.22
350	293	150	293	26	0.014	560	0	0	0	0	150	150	204	206.5
450	400	300	1000	97	0.0214	750	0	0	0	0	100	100	345	528.569
356	305	102	235	20.5	0.0193	431	0	0	0	0	102	102	159.5	155.929
560	500	120	425	74	0.0129	414	0.0013	414	0.0047	414	130	130	418	415.91
635	581	155	610	30	0.0063	492	0.003	605	0.003	605	203	114	371	348.625
500	443	110	375	80	0.0258	499	0	0	0	0	150	100	500	657.051
457	389	203	762	26	0.031	321	0.0073	331	0	331	89	89	322	322.438
406	368	305	356	46.8	0.0185	483	0	0	0	0	102	102	778.4	760.791
400	330	100	425	59	0.0362	364	0.0022	448	0.0059	577	100	100	257	246.968
350	314	80	345	27	0.0125	469	0	0	0	0	53	53	85	103.383
160	140	80	280	69	0.0202	410	0.005	370	0	0	10	10	48.5	54.6997
450	400	300	600	26	0.0214	702	0.0084	1051	0	0	100	100	566	564.132
400	370	80	400	59	0.0132	585	0.0029	397	0	397	130	130	200	218.881
368	318	154	432	17.9	0.0159	483	0	0	0	0	102	102	162.5	153.783
400	355	160	400	31	0.01	408	0	0	0	0	100	100	192	277.512
400	360	250	360	18	0.0113	420	0.0013	420	0	420	90	90	317	328.88
450	400	300	400	25	0.0042	1330	0.0048	388	0	0	100	100	470	371.579
610	508	241	610	38	0.0735	457	0	0	0	0	457	305	1469	1201.57
406	368	305	533	29.8	0.0246	483	0	0	0	0	102	102	523.1	484.024
600	532	200	320	48	0.0076	670	0.0034	457	0.0034	457	80	80	750	884.66
500	463	110	250	53	0.0123	505	0.0048	375	0	0	150	150	480	485.503
406	368	305	711	32.3	0.0185	483	0	0	0	0	102	102	256.8	352.461
600	527	160	450	38	0.0143	495	0.0042	369	0	0	150	150	553	527.186
500	420	110	500	68	0.0408	499	0.0048	353	0	0	150	100	520	511.984
500	438	135	553	68	0.0332	580	0.0034	550	0	550	210	125	481	542.47
905	800	480	1200	32	0.0207	398	0	398	0	0	100	200	1493	1498.2
356	305	102	457	23	0.0194	431	0.0018	484	0.0068	484	102	102	131	128.438
700	642	160	706	28	0.0122	522	0.0045	370	0	0	105	105	427	381.507
457	405	152	610	33	0.0065	492	0.003	605	0.003	605	203	114	230	211.973
500	463	110	500	48	0.0123	505	0.0048	375	0	0	150	150	290	284.599
337	298	152	448	23.1	0.0334	414	0	0	0	0	50	50	116.1	140.339
381	313	152	635	30	0.0342	321	0.0073	331	0	331	89	89	222	218.273
381	313	152	610	28	0.0342	335	0.0046	331	0	331	89	89	175	181.068
457	389	203	762	23	0.031	321	0.0073	331	0	331	89	89	301	311.665
762	724	76	254	23	0.0052	287	0	0	0.0245	280	76	76	276	282.6
560	500	130	625	49	0.0156	414	0.0012	414	0.0043	414	130	130	363	376.329
300	228	100	200	13.1	0.03	364	0	0	0	0	100	100	114	91.2785
560	500	130	1000	49	0.0156	414	0.0022	414	0.0043	414	130	130	237	246.898
400	360	250	360	20	0.0113	420	0	0	0	0	90	90	347	305.447
607	503	300	600	44	0.0113	870	0.0033	405	0.0045	838	200	200	1071	961.045
609	533	178	813	25	0.0425	302	0.0052	326	0	0	203	203	478	484.796
600	500	140	500	72	0.0434	552	0.0101	552	0.0127	552	150	150	980	997.872
635	597	76	254	19	0.0062	287	0.0061	280	0.0061	280	76	76	208	205.594
475	400	240	400	31	0.0202	376	0.004	376	0	0	100	100	591	565.618
560	500	120	425	51	0.0129	414	0.0037	414	0.0047	414	130	130	374	371.164
1000	930	250	930	20	0.0108	420	0	0	0	0	233	233	505	535.437
450	400	300	400	96	0.0214	750	0.0048	953	0	0	100	100	1300	1427.5
600	500	140	500	52	0.0434	552	0.0101	552	0.0076	552	150	150	756	779.271
500	417	110	125	70	0.0408	499	0.0048	353	0	0	150	100	925	903.846
270	233	180	583	74	0.0351	495	0.0014	820	0	0	100	100	247	223.893
1829	1778	406	2438	28	0.0028	470	0.0044	429	0	429	203	610	1754	2048.18
250	207	150	476	98	0.0324	500	0	0	0	0	25	25	156.1	156.284
200	160	250	240	20.6	0.019	420	0	0	0	0	40	40	140	140.428
457	389	203	610	26	0.0207	321	0.0034	331	0	331	89	89	278	291.562
406	375	305	533	11.3	0.0057	483	0	0	0	0	102	102	211.7	168.872
1000	900	200	750	68	0.0169	439	0	0	0.0063	463	300	200	1600	1850.86
1105	1000	600	1500	31	0.0204	398	0	398	0	0	100	250	1985	2313.99
560	500	130	1000	49	0.0156	414	0.0012	414	0.0043	414	130	130	211	255.6
500	443	110	750	71	0.0258	499	0.0143	447	0	0	150	100	400	348.336
406	368	305	711	27.5	0.0246	483	0	0	0	0	102	102	323.5	362.415
457	395	203	457	26	0.0163	335	0.0061	331	0	331	89	89	312	298.526
609	533	178	813	25	0.0425	302	0	0	0	0	203	203	437	417.9
250	215	125	323	52	0.0377	414	0.0091	414	0	0	45	45	208	223.216
700	612	250	612	58	0.0121	569	0	0	0	0	100	100	975	914.985
250	215	125	430	73	0.0377	414	0.0097	414	0	0	45	45	230.1	212.463
1905	1750	533	3238	34	0.0237	469	0.0031	455	0.0029	455	737	406	3745	3671.73
600	507	100	200	54.7	0.03	389	0	0	0	0	100	100	514	647.657
400	355	250	503	55	0.0182	569	0	0	0	0	55	55	538	462.635
457	403	203	610	23	0.0305	267	0	0	0	0	89	89	311	294.389
400	355	250	335	55	0.0074	569	0	0	0	0	55	55	432	573.519
457	389	203	457	26	0.0098	370	0	0	0	0	89	89	223	234.081
607	507	300	600	23	0.0177	401	0.0033	405	0.0033	405	200	200	784	738.359
381	313	152	762	26	0.0342	321	0.0049	331	0	331	89	89	157	162.044
356	305	102	457	19	0.0194	431	0.0077	484	0.0068	484	102	102	153	143.328
200	160	250	80	19.9	0.0085	420	0	0	0	0	40	40	221	175.371
160	140	80	280	83	0.0202	410	0.0034	370	0	0	10	10	44	44.9404
368	314	154	432	21.7	0.0159	483	0	0	0	0	102	102	184.8	172.676
356	305	102	457	21	0.0194	431	0.0031	484	0.0091	484	102	102	124	131.007
450	400	300	600	94	0.0214	750	0.0048	953	0	0	100	100	980	1023.18
450	400	300	400	32	0.0214	458	0	0	0	0	100	100	661	727.056
450	400	100	175	38	0.0113	400	0.003	260	0.003	260	100	100	349	332.865
560	500	130	425	24	0.0156	414	0.0012	414	0.0043	414	130	130	284	313.993
200	160	250	160	18.1	0.0152	420	0	0	0	0	40	40	165	167.472
900	850	100	1290	33	0.0115	580	0.002	550	0.0035	550	100	150	211	200.652
1200	1095	400	2500	29	0.0069	652	0	0	0	0	300	150	492	440.258
400	330	100	300	60	0.0362	364	0.0022	448	0.0144	577	100	100	374	356.473
400	350	150	438	22	0.0065	357	0.0042	248	0.001	248	150	150	154	145.909
457	389	203	762	42	0.031	321	0.0037	331	0	331	89	89	379	346.87
500	397	200	800	18	0.022	482	0	0	0	0	250	200	250	260.668
400	360	250	360	19.9	0.0113	420	0	0	0	0	90	90	270	303.92
600	527	160	750	38	0.0143	495	0.0042	369	0	369	150	150	397	389.154
500	443	110	750	73	0.0258	499	0.0143	353	0.0159	447	150	100	460	492.862
609	533	178	813	17	0.0346	313	0	0	0	0	203	203	290	265.114
270	235	180	588	72	0.0223	495	0.0014	820	0	0	100	100	199	224.123
1067	980	533	1804	30	0.0231	455	0.0031	490	0.0045	490	914	254	2829	2602.94
270	232	180	580	76	0.0226	495	0.0009	820	0	0	100	100	201	237.964
1000	910	150	910	26	0.0147	546	0	0	0	0	150	150	546	471.908
457	389	203	610	24	0.0207	321	0.0034	331	0	331	89	89	246	279.094
600	527	160	1050	38	0.0143	495	0.0042	369	0	0	150	150	292	292.206
406	368	305	711	33.1	0.0124	483	0	0	0	0	102	102	267.9	304.494
1219	1016	914	1880	28	0.0293	462	0.0031	421	0.0027	421	610	406	5018	5298.93
560	500	120	250	51	0.0129	414	0.0013	414	0.0023	414	130	130	398	464.385
450	400	300	400	25	0.0214	458	0.0095	388	0	0	100	100	647	627.313
475	400	240	600	23	0.0202	376	0	376	0	0	100	100	352	319.548
350	313	80	344	26	0.0125	469	0.004	426	0	0	53	53	100	100.387
450	400	100	175	45	0.0113	400	0	0	0	0	100	100	371	351.56
500	463	110	500	44	0.0123	505	0.0048	375	0	0	150	150	280	264.227
915	850	460	1640	51	0.0072	468	0	0	0	0	230	230	744.1	821.964
400	330	100	425	88	0.0362	364	0.0022	448	0.0134	577	100	100	284	297.122
450	420	200	420	22	0.004	528	0.0028	405	0.0014	405	100	100	237	225.477
1750	1559	140	2625	43.4	0.026	620	0	0	0	0	150	150	470	526.417
457	389	203	610	29	0.0207	321	0.0034	331	0	331	89	89	286	310.036
1000	930	250	1395	16.9	0.0169	420	0	0	0	0	232	232	387	390.289
1118	978	533	1799	36	0.0229	503	0.0029	462	0.0033	462	508	406	2531	2636.02
600	527	160	300	38	0.0143	495	0.0042	369	0	369	150	150	665	646.805
406	362	305	711	14.7	0.0188	483	0	0	0	0	102	102	201.2	196.223
560	500	130	425	49	0.0156	414	0	414	0	414	130	130	401	436.292
600	555	160	600	79	0.0098	408	0	0	0	0	100	100	573	513.961
607	503	300	1200	48	0.0113	870	0.0033	405	0.0045	838	200	200	577	564.053
460	370	150	305	32	0.0205	427	0	407	0	407	150	150	459	456.548
381	313	152	762	27	0.0342	321	0.0037	331	0	331	89	89	157	148.858
609	533	178	813	21	0.0272	315	0	0	0	0	203	203	303	322.549
450	400	300	200	23	0.0214	458	0.0084	368	0	0	100	100	869	851.011
1067	980	533	1804	23	0.0231	441	0.0031	448	0.0045	448	508	254	2224	2259.68
1000	904	230	994	29	0.012	521	0.0041	455	0	0	150	150	775	808.639
600	500	140	500	78	0.0434	552	0.0101	552	0.0076	552	150	150	1040	1047.79
250	215	125	538	52	0.037693	414	0.0047	414	0	0	45	45	138.7	128.25
500	443	110	500	73	0.0258	499	0.0143	353	0.0159	447	150	100	670	657.926
457	403	203	610	25	0.0117	698	0	0	0	0	89	89	224	239.773
450	400	300	600	78	0.0214	702	0	0	0	0	100	100	904	958.175
400	360	250	360	22	0.0113	420	0	0	0	0	90	90	344	347.135
250	215	125	538	73	0.037693	414	0.0094	414	0	0	45	45	183.8	186.992
750	675	200	1350	47	0.0218	578	0	0	0	0	100	100	401	481.035
457	389	203	914	24	0.031	321	0.0038	331	0	331	89	89	209	224.314
1200	1095	400	1700	33	0.0069	652	0.001	490	0	0	300	150	941	991.057
600	560	250	565	19	0.0112	420	0.0014	420	0	420	140	140	465	460.766
400	360	250	360	16.1	0.0113	420	0	0	0	0	90	90	226	238.72
500	463	110	375	51	0.0123	505	0.0048	375	0	0	150	150	403	404.374
500	454	115	499	28	0.0128	507	0	0	0	0	75	75	167	173.99
609	533	178	813	18	0.0272	315	0	0	0	0	203	203	297	289.072
400	350	150	613	21	0.0065	357	0.0038	248	0.0011	248	150	150	123	127.145
350	292	250	580	89.4	0.028	452	0.0016	569	0	0	100	100	476.7	496.216
450	400	300	200	23	0.0214	458	0.0048	388	0	0	100	100	833	826.376
584	495	533	916	29	0.0232	455	0.002	558	0.0017	455	419	406	1544	1563.03
320	270	190	500	22.3	0.0178	490	0	0	0	0	100	100	106	124.123
915	801	305	915	28	0.0125	420	0.0031	450	0.0006	450	305	305	1286	1281.49
622	508	241	610	62	0.0735	457	0	0	0	0	457	305	1700	1707.35
368	318	154	432	22.7	0.0159	483	0	0	0	0	102	102	184.6	179.96
500	443	110	750	71	0.0258	499	0.0143	353	0	0	150	100	335	350.561
500	438	135	518	80	0.0332	580	0.0045	550	0	550	210	125	707	685.469
750	675	200	795	47	0.0218	578	0	0	0	0	100	100	1002	875.511
500	428	150	600	41	0.0124	484	0.0035	328	0	328	150	150	306	280.706
609	533	178	813	21	0.0425	302	0	0	0	0	203	203	397	390.156
1000	900	170	550	59	0.0199	439	0	0	0	0	300	200	1546	1585.79
210	180	200	160	30	0.018	541	0	0	0	0	80	60	274	267.974
356	305	102	368	18	0.0194	431	0.0042	484	0.0068	484	102	102	126	129.619
356	305	102	368	19	0.0194	431	0.0042	484	0.0023	484	102	102	129	136.285
915	718	305	915	32	0.014	420	0.0031	450	0.0013	450	305	305	1134	1213.08
400	360	250	360	20	0.0113	420	0	0	0	0	90	90	246	305.447
915	801	305	915	28	0.0125	420	0.001	450	0	450	305	305	1277	1222.36
560	500	130	250	49	0.0156	414	0.0012	414	0.0043	414	130	130	746	703.62
356	305	102	305	21	0.0194	431	0	484	0	484	102	102	136	143.899
254	216	76	254	23	0.0173	287	0	0	0.0245	280	76	76	87	91.6784
560	500	120	625	74	0.0129	414	0.0013	414	0.0047	414	130	130	338	324.827
381	343	76	254	21	0.0109	287	0.0245	280	0	0	76	76	164	159.519
400	360	250	360	14	0.0113	420	0	0	0	0	90	90	220	216.185
250	215	125	323	73	0.0377	414	0.0181	414	0	0	45	45	280.3	284.556
450	400	300	400	32	0.0214	458	0.0084	368	0	0	100	100	756	820.757
1200	1095	400	1700	34	0.0069	652	0	0	0	0	300	150	1162	926.122
560	500	120	625	51	0.0129	414	0.0013	414	0.0094	414	130	130	291	286.745
475	400	240	200	36	0.0202	376	0.004	376	0	0	100	100	768	792.758
400	355	160	375	79	0.01	408	0	0	0	0	100	100	385	466.617
356	305	102	308	21.7	0.0193	431	0	0	0	0	102	102	149	147.431
1090	1000	250	1750	19.5	0.0084	550	0	0	0	0	150	150	409	368.618
400	360	250	360	25.2	0.0113	420	0	0	0	0	90	90	396	405.207
450	400	300	300	26	0.0214	458	0.0048	388	0	0	100	100	647	678.433
356	305	102	457	21	0.0194	431	0.0056	484	0.0023	484	102	102	141	142.954
457	389	203	610	25	0.031	321	0.0034	331	0	331	89	89	309	298.499
330	305	51	203	24.6	0.0083	463	0	0	0	0	98	98	89.8	89.8581
600	527	160	1200	38	0.0143	495	0.0042	369	0	369	150	150	267	276.585
381	313	152	762	22	0.0342	321	0.0049	331	0	331	89	89	165	157.65
500	443	110	500	64	0.0258	499	0	0	0.0159	353	150	100	390	406.861
1067	980	533	1804	33	0.0231	476	0.002	462	0.0019	427	508	127	2527	2329.45
460	380	100	545	50	0.0407	434	0	407	0	407	150	150	292	290.426
1000	884	140	1500	39.4	0.026	620	0	0	0	0	150	150	470	459.874
457	403	203	610	25	0.0305	267	0	0	0	0	89	89	313	307.475
400	350	150	438	22	0.0065	357	0.0008	248	0.0047	248	150	150	159	162.562
500	417	110	250	65	0.0408	499	0.0048	353	0	0	150	100	720	735.679
400	360	250	360	20	0.0113	420	0	0	0	0	90	90	323	305.447
457	389	203	610	26	0.0207	321	0.0034	331	0	331	89	89	311	291.562
500	444	140	375	43	0.026	520	0	0	0	0	250	250	700	722.973
607	507	300	900	25	0.0177	401	0.0033	405	0.0043	838	200	200	539	554.547
250	215	125	538	73	0.037693	414	0.0071	414	0	0	45	45	166.9	176.939
300	228	100	150	59.9	0.06	364	0	0	0	0	100	100	446	441.98
560	500	120	250	51	0.0129	414	0.0013	414	0.0047	414	130	130	490	491.548
500	444	140	500	37	0.026	520	0	0	0	0	250	250	570	537.97
368	318	152	432	22.1	0.0159	483	0	0	0	0	102	102	151.8	178.327
560	500	120	625	74	0.0129	414	0.0013	414	0.0094	414	130	130	333	340.382
1000	884	140	750	32.7	0.026	530	0	0	0	0	150	150	650	662.652
356	305	102	305	20	0.0194	431	0.0063	484	0.0068	484	102	102	172	167.562
400	360	250	360	26.4	0.0113	420	0	0	0	0	90	90	437	424.145
356	305	102	457	20	0.0194	431	0.0031	484	0.0023	484	102	102	124	121.257
400	360	250	360	20	0.0113	420	0	0	0	0	90	90	270	305.447
375	328	150	540	36	0.0138	530	0	0	0	0	80	80	158	163.294
500	419	150	419	26	0.0147	565	0	0	0	0	150	150	235	258.484
400	360	250	360	20	0.0113	420	0.0035	420	0	420	90	90	380	374.926
1200	1095	400	1700	34	0.0069	652	0	0	0	0	300	150	721	926.122
250	215	125	430	73	0.0377	414	0.0032	414	0	0	45	45	142.7	134.467
381	343	79	345	13.7	0.0026	320	0	0	0	0	76	76	39.4	39.419
700	612	250	1224	58	0.0183	569	0	0	0	0	100	100	470	505.78
1000	825	200	1400	28	0.0206	498	0.005	529	0	529	300	200	840	873.082
600	507	100	150	35.8	0.06	389	0	0	0	0	100	100	577.5	581.821
400	370	80	400	65	0.0132	585	0.0062	397	0	397	130	130	250	238.404
1000	900	200	750	68	0.0169	439	0	0	0	0	300	200	1474	1502.53
1000	930	250	1395	17	0.0169	420	0	0	0	0	232	232	369	392.599
1829	1778	406	2438	26	0.0056	470	0.0029	348	0	348	203	610	1809	1782.12
457	403	203	610	23	0.0116	698	0	0	0	0	89	89	224	227.107
406	368	305	356	28.9	0.0124	483	0	0	0	0	102	102	511.5	542.773
1000	910	150	910	70	0.0147	546	0	0	0	0	150	150	810	858.311
356	305	102	305	21	0.0194	431	0.0028	484	0.0068	484	102	102	171	170.604
500	443	110	500	72	0.0258	499	0	0	0.0317	447	150	100	470	459.17
356	305	102	305	19	0.0194	431	0.0028	484	0.0023	484	102	102	161	156.555
250	215	125	323	73	0.0377	414	0.0091	414	0	0	45	45	246.2	254.995
635	581	157	610	31	0.0044	492	0.003	605	0.003	605	203	114	365	355.771
400	355	250	335	55	0.0182	569	0	0	0	0	55	55	765	713.221
305	252	152	559	39.7	0.0101	586	0	0	0	0	152	152	90.5	82.7556
457	403	203	610	26	0.0075	712	0	0	0	0	89	89	180	208.063
356	305	102	368	20	0.0194	431	0.0024	484	0.0091	484	102	102	153	148.351
400	330	100	550	59	0.0362	364	0	448	0	577	100	100	148	146.417
500	463	110	250	56	0.0123	505	0.0048	375	0	0	150	150	468	494.523
356	305	102	368	22	0.0194	431	0	484	0	484	102	102	149	138.706
450	420	200	420	28	0.004	528	0.0011	405	0.0033	405	100	100	337	313.167
400	370	80	400	60	0.0166	585	0.0082	397	0	397	130	130	275	266.743
500	432	200	430	54	0.0218	589	0	0	0	0	100	100	828	758.966
800	720	200	640	27	0.018	541	0	0	0	0	320	240	802	801.676
718	559	356	1397	120.1	0.043326	431	0.0088	458	0	0	150	200	1657.9	1678.3
400	330	100	300	86	0.0362	364	0	448	0	577	100	100	371	353.061
1200	1124	124	850	80	0.0134	400	0.0067	427	0.0028	427	250	250	1303	1293.08
500	421	110	375	65	0.0408	499	0.0048	353	0	0	150	100	670	655.236
457	389	203	457	26	0.0098	370	0	0	0	0	89	89	222	234.081
500	463	110	125	57	0.0123	505	0.0048	375	0	0	150	150	630	645.929
400	360	250	360	24	0.0113	420	0	0	0	0	90	90	425	387.643
400	360	250	360	18.2	0.0113	420	0	0	0	0	90	90	318	301.724
900	850	100	390	25	0.0027	580	0.0021	550	0.0035	550	100	150	293	291.422
337	298	152	448	79.5	0.0334	414	0	0	0	0	50	50	275.7	282.469
356	305	102	457	19	0.0194	431	0.0063	484	0.0045	484	102	102	129	133.125
1200	1095	400	2500	29	0.0069	652	0	0	0	0	300	150	416	440.258
607	501	300	600	46	0.0052	838	0.0033	405	0.0025	855	200	200	626	666.42
475	400	240	400	31	0.0202	376	0	376	0	0	100	100	525	518.162
607	506	300	600	44	0.0229	880	0.0033	405	0.0024	855	200	200	1371	1334.52
450	400	300	400	31	0.0214	458	0.0021	370	0	0	100	100	570	701.502
406	368	305	711	43.9	0.0185	483	0	0	0	0	102	102	323.5	345.793
584	495	533	916	29	0.0232	455	0.003	455	0.003	441	419	406	1464	1480.34
270	233	180	583	76	0.0351	495	0.0019	820	0	0	100	100	221	226.25
1118	978	533	1799	29	0.0229	503	0.0021	503	0.002	462	508	406	2349	2287.31
356	305	102	235	20.9	0.0193	431	0	0	0	0	102	102	156.1	159.461
400	355	160	400	31	0.01	408	0	0	0	0	100	100	312	277.512
750	685	160	750	31	0.01	408	0	0	0	0	100	100	272	324.536
500	443	110	375	74	0.0258	499	0	0	0.0159	447	150	100	580	596.482
635	559	356	1397	120.1	0.015879	472	0.0074	407	0	0	150	200	297.8	337.78
406	370	305	533	31.4	0.0117	483	0	0	0	0	102	102	467.6	441.214
700	625	124	825	120	0.0241	400	0.0067	427	0.0037	427	250	250	826	866.748
400	330	100	550	31	0.0362	364	0.0022	448	0.0056	577	100	100	146	149.893
457	403	203	610	26	0.0188	466	0	0	0	0	89	89	313	301.468
305	252	152	559	32.1	0.0101	462	0	0	0	0	152	152	76.9	75.5826
356	303	155	610	35	0.0085	492	0.003	605	0.003	605	203	114	157	152.957
270	233	180	583	70	0.0351	495	0.0009	820	0	0	100	100	247	238.375
356	305	102	457	19	0.0194	431	0.0056	484	0.0091	484	102	102	137	135.305
457	403	203	610	25	0.0186	443	0	0	0	0	89	89	304	291.298
560	500	130	625	24	0.0156	414	0.0012	414	0.0043	414	130	130	207	236.546
450	420	200	840	22	0.0054	441	0.0022	420	0.0022	420	200	200	205	200.911
600	532	200	319	48	0.0118	654	0.0025	457	0.0034	457	80	80	899	917.524
178	152	102	203	37	0.0167	463	0	0	0	0	98	98	83.6	88.4894
560	500	120	1000	51	0.0129	414	0.0013	414	0.0046	414	130	130	165	169.533
600	500	140	250	77	0.0434	552	0.0101	552	0.0076	552	150	150	1280	1310.7
457	395	203	457	26	0.0163	335	0.0046	331	0	331	89	89	301	287.807
600	500	140	250	79	0.0434	552	0.0101	552	0.0076	552	150	150	1356	1328.7
250	215	125	430	52	0.0377	414	0.0129	414	0	0	45	45	193.2	198.012
450	400	300	200	23	0.0214	458	0.0021	370	0	0	100	100	821	830.067
1000	900	200	750	68	0.0169	439	0.0057	463	0	0	300	200	1563	1660.73
900	850	100	1290	32	0.0115	580	0.002	550	0.0035	550	100	150	199	205.119
400	370	80	400	60	0.0132	585	0.0029	397	0.003	397	130	130	240	228.198
1400	1243	140	1050	37.2	0.026	530	0.0041	250	0.0084	511	150	150	1052	1060.66
400	330	100	330	31	0.0362	364	0.0022	448	0.0067	577	100	100	245	237.284
400	330	100	425	58	0.0362	364	0	448	0	577	100	100	208	205.32
600	504	200	1000	18	0.0211	482	0	0	0	0	250	200	265	266.08
457	403	203	610	24	0.0186	443	0	0	0	0	89	89	291	280.529
250	215	125	323	52	0.0377	414	0.0181	414	0	0	45	45	257.5	246.426
1067	980	533	1177	29	0.0231	455	0.0031	469	0.0029	469	508	406	3688	3651.72
500	463	110	125	59	0.0123	505	0.0048	375	0	0	150	150	675	673.051
900	850	100	390	28	0.0027	580	0.0021	550	0.0035	550	100	150	303	320.031
600	532	200	160	48	0.0118	654	0.0034	457	0.0034	457	80	80	1100	1116.35
457	395	203	457	24	0.0163	335	0.0061	331	0	331	89	89	290	289.376
450	420	200	420	25	0.0054	528	0.0022	405	0.0022	405	100	100	320	300.691
800	740	250	740	19.4	0.011	420	0	0	0	0	185	185	395	391.569
450	400	300	400	24	0.0214	702	0.0048	952	0	0	100	100	665	643.332
250	215	125	538	73	0.037693	414	0.0024	414	0	0	45	45	115.6	109.646
450	400	300	400	32	0.0214	458	0.0048	388	0	0	100	100	774	764.936
700	625	124	825	104	0.0241	400	0.0067	427	0	427	250	250	721	747.208
450	400	100	175	41	0.0113	400	0.003	260	0	260	100	100	331	322.059
400	330	100	300	61	0.0362	364	0	448	0	577	100	100	273	288.41
450	420	200	630	22	0.0054	441	0.0022	420	0.00217	420	200	200	280	263.397
368	321	156	432	26.1	0.0159	483	0	0	0	0	102	102	210.4	199.229
1090	1000	250	2000	19.5	0.0084	550	0	0	0	0	150	150	330	328.634
250	215	125	538	73	0.037693	414	0.0047	414	0	0	45	45	148.9	145.634
250	215	125	323	52	0.0377	414	0.0136	414	0	0	45	45	239.7	233.583
743	559	356	1397	120.1	0.066994	460	0.0175	458	0	0	150	200	2238.5	2197.51
500	428	150	900	41	0.0124	484	0.0035	328	0	328	150	150	207	186.645
500	463	110	125	52	0.0123	505	0.0048	375	0	0	150	150	630	603.912
700	625	124	1175	80	0.0241	400	0.0067	427	0.0037	427	250	250	512	529.417
457	389	203	762	24	0.0098	370	0	0	0	0	89	89	121	120.846
700	612	250	1224	58	0.0073	569	0	0	0	0	100	100	281	286.358
1000	930	250	465	16.8	0.0066	420	0	0	0	0	232	232	849	794.345
356	305	102	305	18	0.0194	431	0.0125	484	0.0023	484	102	102	161	164.438
356	305	102	457	22	0.0194	431	0.0018	484	0.0045	484	102	102	123	124.62
457	389	203	762	23	0.031	321	0.0037	331	0	331	89	89	279	263.053
900	850	100	390	28	0.0115	580	0.0021	550	0.0035	550	100	150	485	465.063
460	370	150	525	22	0.0279	462	0.0024	407	0.0012	407	150	150	237	241.072
600	555	160	300	31	0.0098	408	0	0	0	0	100	100	535	511.993
1000	788	200	1400	27	0.0216	498	0.005	529	0	529	300	200	840	850.536
560	500	120	625	51	0.0129	414	0.0013	414	0.0047	414	130	130	277	274.327
750	685	160	750	31	0.01	408	0	0	0	0	100	100	330	324.536
400	350	150	613	22	0.0065	357	0.0022	248	0.0022	248	150	150	108	122.35
460	380	100	340	50	0.0407	434	0.0075	407	0.0017	407	150	150	484	483.51
635	597	76	254	19	0.0063	287	0.0086	303	0	0	76	76	224	223.805
400	330	100	425	87	0.0362	364	0.0022	448	0.0056	577	100	100	282	283.778
750	685	160	375	31	0.01	408	0	0	0	0	100	100	597	586.734
500	463	110	500	47	0.0123	505	0.0048	375	0	0	150	150	290	282
250	215	125	323	73	0.0377	414	0.0136	414	0	0	45	45	265.8	267.831
1067	980	533	1804	32	0.0231	476	0.002	462	0.0019	427	254	254	1464	1564.57
270	235	180	588	39	0.0223	495	0.0009	820	0	0	100	100	189	185.381
270	233	180	583	80	0.0282	495	0.0019	820	0	0	100	100	207	230.506
400	350	150	613	21	0.0065	357	0.0006	248	0.0054	248	150	150	157	142.32
500	432	200	630	45	0.0218	589	0	0	0	0	100	100	390	471.447
457	395	203	457	25	0.0163	335	0.0046	331	0	331	89	89	257	277.356
457	403	203	610	26	0.0185	490	0	0	0	0	89	89	291	285.135
700	625	124	825	93	0.0241	400	0.01	427	0	427	250	250	731	733.467
250	221	150	508	98	0.0182	500	0	0	0	0	25	25	77.7	76.8748
381	343	76	254	22	0.0109	287	0	0	0.0086	303	76	76	110	122.684
500	428	150	600	41	0.0124	484	0.0035	328	0	328	150	150	257	280.706
700	615	150	615	26	0.0144	546	0	0	0	0	150	150	453	415.516
1905	1750	533	3238	34	0.0237	469	0.0021	455	0.0019	455	737	406	3394	3486.78
635	597	76	254	21	0.0062	287	0	0	0.0086	303	76	76	201	202.107
400	355	160	375	79	0.01	408	0	0	0	0	100	100	499	466.617
1000	899	200	1125	45	0.0216	581	0	0	0	0	200	200	1320	1196.98
700	612	250	918	58	0.0183	569	0	0	0	0	100	100	644	696.101
229	203	76	203	35.2	0.0167	463	0	0	0	0	98	98	109.8	111.909
600	500	140	750	77	0.0434	552	0.0101	552	0.0076	552	150	150	766	793.885
400	350	150	525	21	0.0065	357	0.0038	248	0.0011	248	150	150	135	136.602
356	305	102	305	19	0.0194	431	0.0063	484	0.0091	484	102	102	162	164.719
410	375	305	356	12.7	0.0057	483	0	0	0	0	102	102	278	266.39
600	555	160	300	79	0.0098	408	0	0	0	0	100	100	823	817.498
1400	1243	140	2100	44.1	0.026	620	0	0	0	0	150	150	690	639.17
1305	1200	720	1800	27	0.0199	402	0	402	0	0	100	300	2695	2543.23
635	597	76	254	21	0.0062	287	0	0	0.0245	280	76	76	226	235.11
560	500	120	250	74	0.0129	414	0.0013	414	0.0023	414	130	130	542	512.26
500	443	110	500	71	0.0258	499	0.0143	353	0	0	150	100	520	517.871
450	400	300	400	32	0.0214	458	0.0048	388	0	0	100	100	773	764.936
457	389	203	610	25	0.0207	321	0.0069	331	0	331	89	89	301	301.014
400	355	250	670	55	0.0074	569	0	0	0	0	55	55	208	210.144
450	400	300	200	80	0.0214	702	0	0	0	0	100	100	1958	1991.73
457	403	203	610	26	0.0185	490	0	0	0	0	89	89	289	285.135
1067	980	533	1804	28	0.0231	476	0.0024	441	0.0014	503	508	406	2295	2278.58
457	405	152	610	34	0.0065	492	0.003	605	0.003	605	203	114	214	214.002
400	355	250	335	55	0.0122	569	0	0	0	0	55	55	588	634.045
450	400	300	300	26	0.0214	458	0.0088	389	0	0	100	100	701	686.771
460	370	150	525	22	0.0279	462	0	407	0	407	150	150	221	214.976
356	305	102	368	21	0.0194	431	0.0077	484	0.0091	484	102	102	166	169.85
679	559	356	1397	120.1	0.028884	431	0.0043	448	0	0	150	200	1099.3	1109.97
560	500	130	1000	49	0.0156	414	0.0034	414	0.0043	414	130	130	235	242.396
270	233	180	583	74	0.0282	495	0.0009	820	0	0	100	100	224	226.834
508	470	76	254	20	0.0079	287	0	0	0.0086	303	76	76	181	177.373
500	414	300	952	78	0.0324	500	0	0	0	0	25	25	710.3	639.211
356	305	102	305	21	0.0194	431	0	484	0	484	102	102	140	143.899
381	313	152	762	27	0.0342	321	0.0049	331	0	331	89	89	168	162.91
600	532	200	479	48	0.0118	654	0.0034	457	0.0034	457	80	80	785	727.037
560	500	120	425	74	0.0129	414	0.0024	414	0.0047	414	130	130	410	420.775
700	615	150	615	70	0.0144	546	0	0	0	0	150	150	771	758.385
560	500	120	625	51	0.0129	414	0.0013	414	0.0023	414	130	130	260	253.366
356	305	102	457	21	0.0194	431	0	484	0	484	102	102	116	107.473
1000	930	250	930	15.4	0.0108	420	0	0	0	0	232	232	430	416.277
406	365	305	533	24.2	0.0124	483	0	0	0	0	102	102	423	376.375
500	414	300	952	78	0.0324	500	0	0	0	0	25	25	576.3	639.211
400	355	160	200	79	0.01	408	0	0	0	0	100	100	733	711.302
254	216	76	254	23	0.0173	287	0.0061	280	0.0061	280	76	76	78	79.4011
560	500	120	625	74	0.0129	414	0.0013	414	0	414	130	130	291	256.823
1000	950	200	1000	26.4	0.0095	367	0	0	0	0	200	200	600	613.665
500	438	135	518	68	0.0332	580	0.0022	550	0	550	210	125	532	507.806
250	200	150	200	38.4	0.0191	1026	0	0	0	0	50	50	214.2	211.324
500	442	200	430	46	0.0142	589	0	0	0	0	100	100	528	520.03
400	370	80	400	58	0.0132	585	0.0029	397	0.001	397	130	130	210	213.625
607	503	300	600	39	0.0113	870	0	0	0	0	200	200	784	779.91
400	360	250	360	22.1	0.0113	420	0	0	0	0	90	90	344	349.674
356	305	102	368	20	0.0194	431	0.0077	484	0.0023	484	102	102	159	163.248
762	724	76	254	22	0.0052	287	0.0245	280	0	0	76	76	239	239.772
1067	980	533	1804	28	0.0231	476	0.002	441	0.0019	427	508	406	2171	2108.74
1000	900	200	750	68	0.0169	439	0	0	0.0063	463	300	200	1765	1850.86
460	370	150	335	32	0.0205	427	0.0013	407	0.0012	407	150	150	456	445.106
607	506	300	900	43	0.0229	880	0.0033	405	0.0043	838	200	200	1028	1024.21
356	305	102	305	16	0.0194	431	0.0028	484	0.0068	484	102	102	141	139.551
305	252	152	508	21	0.0336	303	0	0	0	0	152	152	116.1	139.864
500	463	110	750	45	0.0123	505	0.0048	375	0	0	150	150	190	187.54
250	215	125	430	52	0.0377	414	0.0032	414	0	0	45	45	110.7	123.684
460	370	150	305	32	0.0205	427	0	407	0	407	150	150	468	456.548
381	313	152	610	28	0.0342	335	0.0046	331	0	331	89	89	186	181.068
356	305	102	635	16	0.0194	431	0.0042	484	0.0023	484	102	102	87	86.1684
457	389	203	762	25	0.031	321	0.0037	331	0	331	89	89	257	259.598
475	400	240	600	31	0.0202	376	0.008	376	0	0	100	100	581	564.748
508	470	76	254	20	0.0079	287	0.0061	280	0.0061	280	76	76	173	176.097
254	216	76	254	22	0.0173	287	0.0245	280	0	0	76	76	90	92.9017
406	372	305	711	13.7	0.0057	483	0	0	0	0	102	102	130	141.305
500	463	110	1000	41	0.0123	505	0.0048	375	0	0	150	150	150	149.68
457	389	203	914	25	0.031	321	0.0038	331	0	331	89	89	223	227.589
400	360	250	360	25	0.0113	420	0	0	0	0	90	90	396	401.307
500	446	110	375	71	0.02	538	0.0048	385	0	0	150	100	545	549.834
457	403	203	610	27	0.0075	712	0	0	0	0	89	89	224	216.346
1905	1750	533	2100	35	0.0237	469	0.0021	441	0.0021	441	610	406	5440	5269.61
356	305	102	457	19	0.0194	431	0.0031	484	0.0045	484	102	102	115	116.465
457	389	203	610	24	0.0098	370	0	0	0	0	89	89	167	175.528
800	535	200	1000	42.4	0.0112	455	0	0	0	0	200	200	303	371.758
250	215	125	323	52	0.0377	414	0.0045	414	0	0	45	45	156.4	174.504
600	527	160	750	38	0.0143	495	0.0042	369	0	369	150	150	307	389.154
560	500	130	425	49	0.0156	414	0.0012	414	0.0043	414	130	130	568	514.82
635	581	155	610	29	0.0063	492	0.003	605	0.003	605	203	114	321	342.722
400	330	100	425	59	0.0362	364	0.0022	448	0.0134	577	100	100	253	247.598
406	356	305	356	45.4	0.0383	483	0	0	0	0	102	102	900.7	882.05
600	532	200	319	48	0.0118	654	0.0034	457	0.0034	457	80	80	904	914.16
1000	900	200	750	35	0.0169	439	0.0057	463	0.0063	463	300	200	1375	1371.19
400	360	200	320	29	0.018	541	0	0	0	0	160	120	400	421.713
160	140	80	280	33	0.0202	410	0.005	370	0	0	10	10	34	38.781
400	370	80	400	59	0.0132	585	0	397	0	397	130	130	300	254.953
210	180	200	160	42	0.018	541	0	0	0	0	80	60	307	315.704
600	488	200	800	18	0.0211	482	0	0	0	0	250	200	305	314.042
500	452	200	430	51	0.0104	589	0	0	0	0	100	100	495	521.693
560	500	130	625	24	0.0156	414	0.0012	414	0.0043	414	130	130	228	236.546
254	216	76	254	23	0.0173	287	0	0	0.0086	303	76	76	96	90.3103
1600	1440	200	1280	32	0.018	541	0	0	0	0	640	480	1544	1515.77
1000	884	140	500	31	0.026	520	0.0012	240	0.0012	240	250	250	875	895.783
356	305	102	457	19	0.0194	431	0.0018	484	0.0023	484	102	102	119	113.885
600	500	140	500	70	0.0434	552	0	552	0	552	150	150	672	657.475
457	389	203	610	25	0.0098	370	0	0	0	0	89	89	174	186.257
800	760	250	740	17	0.0078	420	0.0017	420	0	420	190	190	467	487.683
356	305	102	457	19	0.0194	431	0.0077	484	0.0045	484	102	102	152	144.242
356	305	102	368	19	0.0194	431	0.0077	484	0.0068	484	102	102	155	156.669
460	380	100	595	50	0.0407	434	0.0032	407	0.0017	407	150	150	265	275.273
356	305	102	408	20.7	0.0193	431	0	0	0	0	102	102	115.7	115.682
635	581	173	610	32	0.004	492	0.003	605	0.003	605	203	114	372	370.196
457	389	203	610	48	0.031	321	0.0034	331	0	331	89	89	429	429.398
700	625	124	1175	77	0.0241	400	0.0067	427	0.0037	427	250	250	527	522.621
1000	900	170	550	59	0.0199	439	0	0	0.0063	463	300	200	2018	1910.44
550	442	200	800	18	0.0238	482	0	0	0	0	250	200	275	285.966
460	370	150	525	22	0.0279	462	0.0024	407	0.0012	407	150	150	251	241.072
500	463	110	500	48	0.0123	505	0.0048	375	0	0	150	150	270	284.599
400	360	250	360	20	0.0113	420	0	0	0	0	90	90	323	305.447
915	791	305	915	32	0.0127	420	0.0031	450	0.0035	450	305	305	1357	1324.83
500	459	80	505	32	0.0115	501	0	0	0	0	75	75	136	136.445
400	360	250	360	13.9	0.0113	420	0	0	0	0	90	90	220	214.644
250	215	125	538	52	0.037693	414	0.0071	414	0	0	45	45	159.4	156.531
1000	930	250	1395	15	0.0169	420	0	0	0	0	232	232	375	351.181
400	330	100	300	61	0.0362	364	0.0022	448	0.0067	577	100	100	353	354.222
400	330	100	425	31	0.0362	364	0.0022	448	0.0059	577	100	100	186	184.915
457	403	203	610	22	0.0075	712	0	0	0	0	89	89	222	195.582
400	330	100	425	87	0.0362	364	0	448	0	577	100	100	246	245.81
600	527	160	750	38	0.0143	495	0.0042	369	0	369	150	150	425	389.154
457	389	203	610	24	0.0207	321	0.0069	331	0	331	89	89	290	298.506
450	400	300	800	78	0.0214	702	0	0	0	0	100	100	752	756.968
500	428	150	300	41	0.0124	484	0.0035	328	0	0	150	150	458	468.152
450	420	200	420	23	0.004	528	0.0022	405	0.0022	405	100	100	225	246.869
450	400	300	600	23	0.0214	458	0.0048	388	0	0	100	100	491	500.782
450	420	200	630	23	0.0054	441	0.0033	420	0.0011	420	200	200	264	264.28
400	360	250	360	18	0.0113	420	0	0	0	0	90	90	318	299.497
500	443	110	375	63	0.0258	499	0	0	0.0159	353	150	100	560	551.374
500	446	110	250	65	0.0258	499	0.0048	353	0	0	150	100	740	694.483
300	228	100	200	35.8	0.06	364	0	0	0	0	140	140	314.5	310.027
450	400	300	300	26	0.0214	458	0.0084	368	0	0	100	100	666	703.835
400	289	200	600	18	0.0235	454	0	0	0	0	250	200	230	221.285
320	270	190	270	32.4	0.0207	465	0	0	0	0	100	100	388.5	363.46
475	400	240	600	29	0.0202	376	0.004	376	0	0	100	100	513	451.049
600	560	250	560	20	0.0112	420	0	0	0	0	140	140	350	377.003
450	400	100	175	39	0.0113	400	0	0	0.0048	260	100	100	360	351.936
1090	1000	250	1430	20.3	0.0084	550	0	0	0	0	150	150	380	400.791
1400	1251	140	705	33	0.026	520	0.0012	240	0.0012	240	250	250	1175	1175.05
350	292	250	510	89.4	0.028	452	0.0016	569	0	0	100	100	573.4	540.517
475	400	240	200	36	0.0202	376	0	376	0	0	100	100	775	787.202
500	438	135	553	68	0.0332	580	0.0045	550	0	550	210	125	602	574.522
1000	910	150	910	54	0.0147	546	0	0	0	0	150	150	743	740.778
1000	863	200	1400	29	0.0197	498	0.005	529	0	529	300	200	968	925.221
400	370	80	400	60	0.0132	585	0.0047	397	0	397	130	130	190	209.369
1000	900	170	550	59	0.0199	439	0	0	0.0063	463	300	200	1870	1910.44
356	305	102	457	22	0.0194	431	0.0018	484	0.0091	484	102	102	122	127.453
609	533	178	813	23	0.0346	313	0	0	0	0	203	203	303	312.662
450	400	300	400	26	0.0042	1330	0.0084	368	0	0	100	100	470	456.938
1000	900	170	550	59	0.0199	439	0	0	0	0	300	200	1542	1585.79
600	500	140	500	85	0.0434	552	0.0101	552	0.0076	552	150	150	994	996.556
1000	899	200	1800	49	0.0216	581	0	0	0	0	200	200	510	594.063
460	370	150	525	22	0.0279	462	0	407	0	407	150	150	196	214.976
450	400	300	600	26	0.0214	702	0.0048	952	0	0	100	100	537	538.638
457	403	203	610	27	0.0116	698	0	0	0	0	89	89	268	254.372
356	305	102	305	20	0.0194	431	0.0125	484	0.0091	484	102	102	168	172.97
250	221	150	508	78	0.0182	500	0	0	0	0	25	25	102.7	94.0865
1000	904	230	994	29	0.012	521	0	0	0	0	150	150	672	682.902
475	400	240	400	38	0.0202	376	0.008	376	0	0	100	100	751	735.053
500	463	110	750	51	0.0123	505	0.0048	375	0	0	150	150	220	199.454
1000	900	200	1400	34	0.0189	498	0.005	529	0	529	300	200	968	961.107
305	252	152	508	21	0.0336	303	0	0	0	0	152	152	164.6	139.864
460	370	150	335	32	0.0205	427	0.0013	407	0.0012	407	150	150	426	445.106
450	400	300	400	32	0.0214	458	0.0084	368	0	0	100	100	849	820.757
450	400	300	400	25	0.0042	1330	0	0	0	0	100	100	358	356.979
1219	1016	914	1880	21	0.0293	448	0.0031	434	0.0027	434	203	406	4137	4183.66
457	403	203	610	26	0.0117	698	0	0	0	0	89	89	268	248.027
500	444	140	750	41.8	0.026	620	0	0	0	0	150	150	340	339.047
635	597	76	254	25	0.0062	287	0.0245	280	0	0	76	76	224	219.622
400	370	80	400	63	0.0166	585	0.0018	397	0	397	130	130	190	208.344
500	438	135	553	80	0.0332	580	0.0022	550	0	550	210	125	563	588.825
381	313	152	762	28	0.0342	321	0.0061	331	0	331	89	89	157	167.767
450	420	200	420	22	0.0054	528	0.0014	405	0.0028	405	100	100	195	226.458
400	355	250	503	55	0.0122	569	0	0	0	0	55	55	443	398.597
1000	930	250	930	20	0.0108	420	0	0	0	0	233	233	505	535.437
500	444	140	375	42.5	0.026	530	0	0	0	0	150	150	700	629.664
406	368	305	533	27.1	0.0185	483	0	0	0	0	102	102	396.4	407.188
381	313	152	762	28	0.0342	321	0.0037	331	0	331	89	89	146	152.219
600	532	200	319	48	0.0118	654	0	457	0.0034	457	80	80	894	918.043
607	503	300	900	47	0.0113	870	0.0033	405	0.0045	838	200	200	716	701.354
457	389	203	610	45	0.031	321	0.0034	331	0	331	89	89	424	403.582
1118	978	533	1799	37	0.0229	503	0.003	503	0.0033	462	508	406	2923	2818
350	293	150	293	70	0.014	569	0	0	0	0	150	150	390	397.436
356	305	102	457	19	0.0194	431	0.0031	484	0.0045	484	102	102	104	116.465
457	389	203	762	25	0.031	321	0.0037	331	0	331	89	89	241	259.598
800	720	200	640	41	0.018	541	0	0	0	0	320	240	1149	1158.75
600	500	140	500	86	0.0434	552	0	552	0	552	150	150	753	751.915
609	533	178	813	21	0.0272	315	0	0	0	0	203	203	348	322.549
609	533	178	813	22	0.0425	302	0.0095	303	0	0	203	203	507	508.043
450	420	200	630	24	0.0054	441	0.0011	420	0.0033	420	200	200	264	258.816
450	420	200	840	24	0.0054	441	0.0033	420	0.0011	420	200	200	189	203.71
305	252	152	559	26.6	0.0101	461	0	0	0	0	152	152	73.5	70.2893
584	495	533	594	32	0.0232	448	0.002	400	0.0017	441	457	406	2633	2577.32
560	500	120	250	74	0.0129	414	0.0013	414	0.0094	414	130	130	547	556.185
1067	980	533	1804	29	0.0231	455	0.0031	490	0.0045	490	914	127	2660	2695.14
600	500	140	250	81	0.0434	552	0.0101	552	0.0127	552	150	150	1399	1386.93
450	400	300	400	29	0.0214	458	0.0021	370	0	0	100	100	731	665.757
500	428	150	600	41	0.0124	484	0.0035	328	0	328	150	150	250	280.706
270	233	180	583	73	0.0282	495	0.0014	820	0	0	100	100	228	222.259
178	152	102	203	24.2	0.0167	463	0	0	0	0	98	98	76.9	74.4758
500	463	110	750	45	0.0123	505	0.0048	375	0	0	150	150	173	187.54
400	350	150	525	24	0.0065	357	0.0007	248	0.0047	248	150	150	141	144.457
400	360	200	320	38	0.018	541	0	0	0	0	160	120	561	537.773
356	305	102	457	21	0.0194	431	0.0077	484	0.0091	484	102	102	160	155.131
1000	930	250	465	15.8	0.0066	420	0	0	0	0	232	232	642	687.026
500	397	200	800	18	0.022	482	0.0029	421	0.0027	421	250	200	318	314.844
457	403	203	610	23	0.0075	712	0	0	0	0	89	89	189	198.032
1000	935	160	1000	31	0.009	408	0	0	0	0	100	100	544	508.052
406	368	305	533	31.9	0.0124	483	0	0	0	0	102	102	434.2	442.086
381	343	76	254	22	0.0109	287	0	0	0.0245	280	76	76	159	149.963
600	532	200	319	48	0.0118	654	0.005	457	0.0034	457	80	80	933	941.076
700	642	160	706	29	0.0122	522	0	0	0	0	105	105	361	352.891
457	389	203	610	27	0.0207	321	0.0069	331	0	331	89	89	288	314.915
560	500	120	250	74	0.0129	414	0.0013	414	0.0047	414	130	130	548	546.506
560	500	130	425	49	0.0156	414	0.0012	414	0.0043	414	130	130	488	514.82
381	313	152	762	26	0.0342	321	0.0061	331	0	331	89	89	168	162.86
406	368	305	356	26.3	0.0185	483	0	0	0	0	102	102	500.4	531.303
400	360	250	360	20.1	0.0113	420	0	0	0	0	90	90	347	312.068
160	140	80	280	36	0.0202	410	0.005	370	0	0	10	10	46.5	42.6058
1219	1016	914	1880	34	0.0293	469	0.0031	427	0.0027	427	610	406	4875	5004.68
356	305	102	368	20	0.0194	431	0.0024	484	0.0045	484	102	102	144	142.399
400	370	80	400	60	0.0132	585	0.0018	397	0	397	130	130	200	208.911
700	612	250	612	58	0.0073	569	0	0	0	0	100	100	722	785.439
500	428	150	750	41	0.0124	484	0.0035	328	0	328	150	150	240	222.807
400	355	250	670	55	0.0182	569	0	0	0	0	55	55	372	345.788
648	508	139	610	91	0.1133	457	0	0	0	0	457	305	1393	1392.48
718	559	356	1397	120.1	0.057768	431	0.0125	458	0	0	150	200	1943.4	1887.88
356	305	102	305	20	0.0194	431	0.0063	484	0.0045	484	102	102	171	166.905
400	360	250	360	21.8	0.0113	420	0	0	0	0	90	90	322	341.473
915	850	460	1640	51	0.0044	865	0	0	0	0	230	230	788.6	708.424
700	624	124	825	83	0.0241	400	0.0067	427	0.0037	427	250	250	796	715.894
356	303	155	610	33	0.0085	492	0.003	605	0.003	605	203	114	149	146.722
1750	1559	140	1313	35.3	0.026	530	0.0038	250	0.0089	511	150	150	1305	1266
500	384	200	600	18	0.022	482	0	0	0	0	250	200	323	326.653
406	356	305	533	45.3	0.0383	483	0	0	0	0	102	102	578.8	614.004
450	400	300	200	25	0.0042	1330	0	0	0	0	100	100	588	588.707
400	350	150	438	21	0.0065	357	0.0022	248	0.0022	248	150	150	171	161.851
406	367	305	533	13.9	0.0186	483	0	0	0	0	102	102	238.5	242.255
400	350	150	525	24	0.0065	357	0.0022	248	0.0022	248	150	150	134	137.693
600	527	160	750	38	0.0143	495	0.0042	369	0	369	150	150	440	389.154
356	305	102	457	20	0.0194	431	0.0031	484	0.0068	484	102	102	125	121.962
450	400	100	175	39	0.0113	400	0	0	0.003	260	100	100	349	346.78
560	500	130	425	49	0.0156	414	0.0034	414	0.0043	414	130	130	421	480.507
450	400	100	175	43	0.0113	400	0.0066	260	0	260	100	100	303	316.912
152	137	102	254	14.9	0.0237	328	0	0	0	0	64	64	20.7	21.3602
1000	900	200	750	35	0.0169	439	0	0	0	0	300	200	1141	1058.26
762	724	76	254	19	0.0052	287	0.0086	303	0	0	76	76	249	251.317
450	400	300	1000	21	0.0214	750	0.0048	388	0	0	100	100	324	325.11
600	500	140	250	77	0.0434	552	0.0101	552	0.0076	552	150	150	1336	1310.7
1200	1095	400	2500	38	0.0069	652	0.001	490	0	0	300	150	663	586.098
1050	1000	200	1000	31	0.004	1016	0.0029	389	0	0	200	200	665	668.416
457	389	203	914	23	0.031	321	0.0038	331	0	331	89	89	223	233.124
475	400	240	600	29	0.0202	376	0	376	0	0	100	100	308	367.693
609	533	178	813	22	0.0425	302	0	0	0	0	203	203	390	406.657
1000	900	170	550	59	0.0199	439	0	0	0.0032	463	300	200	1859	1775.49
450	400	300	400	25	0.0214	458	0.0095	375	0	0	100	100	598	624.891
500	419	150	419	70	0.0147	565	0	0	0	0	150	150	441	466.735
450	400	300	200	25	0.0042	1330	0.0048	388	0	0	100	100	539	549.934
457	405	152	610	34	0.0065	492	0.003	605	0.003	605	203	114	212	214.002
450	400	300	400	76	0.0214	702	0	0	0	0	100	100	1403	1304.66
400	289	200	600	25	0.0235	454	0	0	0	0	250	200	265	269.004
160	140	80	280	61	0.0202	410	0.0034	370	0	0	10	10	44	44.174
1000	900	200	750	68	0.0169	439	0.0057	463	0	0	300	200	1722	1660.73
600	500	140	250	76	0.0434	552	0	552	0	552	150	150	1145	1137.02
1067	980	533	2441	35	0.0231	455	0.0031	448	0.0029	448	508	406	2295	2150.61
1200	1095	400	1700	33	0.0069	652	0.001	490	0	0	300	150	943	991.057
915	850	460	1640	38	0.0044	865	0	0	0	0	230	230	690.6	735.089
500	438	135	553	68	0.0332	580	0	550	0	550	210	125	366	429.46
356	305	102	457	18	0.0194	431	0.0056	484	0.0068	484	102	102	128	127.086
356	305	102	368	16	0.0194	431	0.0063	484	0.0023	484	102	102	131	131.377
635	581	165	610	33	0.0042	492	0.003	605	0.003	605	203	114	339	351.06
600	532	200	319	48	0.0143	630	0.0034	457	0.0034	457	80	80	994	970.094
400	355	160	200	31	0.01	408	0	0	0	0	100	100	447	448.013
400	360	250	360	26	0.0113	420	0	0	0	0	90	90	437	417.561
560	500	120	625	74	0.0129	414	0.0013	414	0.0023	414	130	130	310	295.012
500	443	110	375	65	0.0258	499	0.0286	447	0.0159	447	150	100	775	776.532
1600	1440	200	1280	43	0.018	541	0	0	0	0	640	480	1851	1881.83
450	420	200	420	28	0.0054	528	0.0033	405	0.0011	405	100	100	342	328.752
1505	1400	840	2100	27	0.0205	394	0	394	0	0	100	350	2988	3190.86
600	500	140	500	83	0.0434	552	0.0101	552	0.0051	552	150	150	661	718.174
1118	978	533	1799	27	0.0229	503	0.002	462	0.002	462	508	406	2020	2102.63
450	400	300	400	32	0.0214	458	0.0021	370	0	0	100	100	751	723.829
450	400	300	600	24	0.0214	458	0.0084	368	0	0	100	100	570	557.498
356	305	102	305	21	0.0194	431	0.0028	484	0.0091	484	102	102	184	175.29
356	305	102	368	22	0.0194	431	0.0042	484	0.0068	484	102	102	150	150.38
560	500	120	250	51	0.0129	414	0.0013	414	0	414	130	130	347	420.627
457	389	203	914	22	0.0098	370	0	0	0	0	89	89	100	97.6031
356	305	102	368	19	0.0194	431	0.0077	484	0.0045	484	102	102	158	157.942
160	140	80	280	32	0.0202	410	0.0034	370	0	0	10	10	43	39.9663
400	370	80	400	61	0.0132	585	0.0029	397	0	397	130	130	185	200.032
381	343	76	254	22	0.0109	287	0.0061	280	0.0061	280	76	76	127	126.313
800	740	250	740	19	0.011	420	0	0	0	0	185	185	365	383.363
1105	1000	600	1500	29	0.0204	398	0.004	398	0	0	100	250	2607	2656.51
400	370	80	400	58	0.0132	585	0.0047	397	0	397	130	130	205	207.723
600	500	140	500	30	0.0434	552	0	552	0	552	150	150	344	352.939
1067	980	533	2441	32	0.0231	455	0.002	427	0.0019	427	508	406	1326	1475.41
560	500	130	250	49	0.0156	414	0	414	0	414	130	130	642	617.744
450	400	300	200	23	0.0214	458	0	0	0	0	100	100	853	829.064
500	448	110	750	72	0.02	538	0.0048	385	0	0	150	100	250	263.559
381	313	152	610	28	0.0342	335	0.0046	331	0	331	89	89	179	181.068
356	305	102	305	19	0.0194	431	0.0125	484	0.0045	484	102	102	173	169.783
560	500	120	625	51	0.0129	414	0.0013	414	0	414	130	130	214	225.506
650	600	150	600	40.8	0.0176	1006	0	0	0	0	150	150	424.5	445.765
700	625	124	800	88	0.0241	400	0.0067	427	0.0037	427	250	250	777	737.13
450	400	300	600	23	0.0214	458	0.0021	370	0	0	100	100	464	461.904
560	500	120	425	51	0.0129	414	0.0013	414	0.0047	414	130	130	392	375.756
270	235	180	588	40	0.0223	495	0.0014	820	0	0	100	100	199	189.446
356	305	102	305	18	0.0194	431	0.0028	484	0.0045	484	102	102	148	151.275
1067	980	533	1804	34	0.0231	476	0.0029	441	0.0029	434	508	406	1833	1994.47
1400	1243	140	1050	36.2	0.026	530	0	0	0	0	150	150	950	1001.09
1000	900	170	550	59	0.0199	439	0	0	0.0032	463	300	200	1678	1775.49
500	450	100	190	23	0.0089	580	0.0024	550	0.0051	550	100	150	308	305.555
560	500	130	425	49	0.0156	414	0.0022	414	0.0043	414	130	130	456	494.228
450	400	300	400	29	0.0214	458	0.0048	388	0	0	100	100	750	712.626
250	207	150	476	86	0.0324	500	0	0	0	0	25	25	148.3	149.765
2100	2000	400	2000	31	0.004	1016	0.0029	375	0	0	400	400	2584	2550.43
250	215	125	323	73	0.0377	414	0.0045	414	0	0	45	45	214.2	205.346
381	313	152	762	30	0.0342	321	0.0061	331	0	331	89	89	168	180.388
1000	950	200	1000	26.1	0.0095	380	0	0	0	0	200	200	699	639.871
1219	1016	914	1880	19	0.0293	448	0.0022	434	0.0022	434	610	406	4902	4840.5
500	454	115	499	27	0.0128	507	0.0039	426	0	0	75	75	187	190.51
1505	1400	840	2100	24	0.0205	398	0.004	398	0	0	100	350	4198	4090.18
450	400	100	175	45	0.0113	400	0	0	0.0034	260	100	100	360	375.207
600	555	160	600	31	0.0098	408	0	0	0	0	100	100	375	334.584
460	380	100	310	50	0.0407	434	0	407	0	407	150	150	460	451.568
800	760	250	740	20	0.0078	420	0.0033	420	0	420	190	190	665	644.17
700	625	124	825	78	0.0241	400	0.0067	427	0.0037	427	250	250	701	713.921
320	270	190	500	26.1	0.0247	426	0	0	0	0	100	100	143.6	152.303
450	400	300	400	29	0.0214	458	0	0	0	0	100	100	632	652.912
229	203	76	203	23.3	0.0167	463	0	0	0	0	98	98	85.3	85.651
457	395	203	457	28	0.0244	335	0.0092	331	0	331	89	89	395	401.173
1000	926	80	1019	31	0.0126	511	0	0	0	0	150	150	242	244.246
254	207	154	476	54	0.0324	500	0	0	0	0	25	25	107.1	125.378
600	560	250	565	21	0.0112	420	0.0033	420	0	420	140	140	580	561.374
560	500	130	625	49	0.0156	414	0.0012	414	0.0043	414	130	130	378	376.329
1000	935	160	500	31	0.009	408	0	0	0	0	100	100	582	630.495
560	500	130	425	24	0.0156	414	0.0034	414	0.0043	414	130	130	358	333.613
905	800	480	1200	24	0.0207	398	0	398	0	0	100	200	1129	1147.82
609	533	178	813	22	0.0346	313	0	0	0	0	203	203	341	318.8
457	389	203	610	14	0.0207	321	0.0034	331	0	331	89	89	200	204.628
250	219	150	360	36	0.0138	530	0	0	0	0	80	80	127	133.214
600	500	140	250	85	0.0434	552	0.0101	552	0.0051	552	150	150	943	973.597
500	446	110	125	70	0.0258	499	0.0048	353	0	0	150	100	835	861.48
250	207	150	476	78	0.0324	500	0	0	0	0	25	25	175.8	157.847
750	685	160	375	79	0.01	408	0	0	0	0	100	100	1010	976.752
500	419	150	419	54	0.0147	565	0	0	0	0	150	150	416	429.01
1067	980	533	1804	22	0.0231	455	0	0	0	0	508	406	1624	1623.22
700	612	250	1224	58	0.0121	569	0	0	0	0	100	100	499	394.004
400	330	100	550	85	0.0362	364	0	0	0	0	100	100	177	183.772
457	389	203	762	25	0.031	321	0.0073	331	0	331	89	89	335	312.076
600	507	100	200	66.6	0.06	389	0	0	0	0	140	140	881.5	896.167
450	400	300	400	98	0.0214	750	0.0021	957	0	0	100	100	1243	1286.59
500	450	100	190	30	0.0089	580	0.0024	550	0.0051	550	100	150	375	376.585
400	360	250	360	16	0.0113	420	0	0	0	0	90	90	226	236.128
1000	900	200	750	68	0.0169	439	0	0	0	0	300	200	1606	1502.53
500	391	200	700	18	0.022	482	0	0	0	0	250	200	307	295.532
356	305	102	457	20	0.0194	431	0.0077	484	0.0023	484	102	102	147	149.116
450	420	200	840	23	0.0054	441	0.0011	420	0.0033	420	200	200	178	182.491
400	355	250	670	55	0.0122	569	0	0	0	0	55	55	226	270.179
600	555	160	300	31	0.0098	408	0	0	0	0	100	100	479	511.993
500	442	300	1017	78	0.0182	500	0	0	0	0	25	25	438.7	441.391
400	330	100	550	60	0.0362	364	0.0022	448	0.0056	577	100	100	187	184.629
508	470	76	254	21	0.0079	287	0.0245	280	0	0	76	76	190	194.688
457	389	203	914	26	0.0098	370	0	0	0	0	89	89	108	105.775
1090	962	250	1751	20.3	0.0175	550	0	0	0	0	150	150	330	338.226
1750	1559	140	880	43	0.026	520	0.0012	240	0.0012	240	250	250	1636	1644.96
160	140	80	280	91	0.0202	410	0.0034	370	0	0	10	10	46	46.4133
356	305	102	305	21	0.0194	431	0.0125	484	0.0068	484	102	102	179	179.301
500	463	110	125	54	0.0123	505	0.0048	375	0	0	150	150	640	626.835
457	389	203	762	24	0.0098	370	0	0	0	0	89	89	144	120.846
560	500	130	250	49	0.0156	414	0.0012	414	0.0043	414	130	130	713	703.62
450	400	300	800	27	0.0214	702	0.0048	388	0	0	100	100	416	424.014
500	449	150	750	36	0.0139	525	0	0	0	0	80	80	188	190.205
500	444	140	375	30.7	0.026	530	0.0038	250	0.0082	511	150	150	335.5	359.126
1067	980	533	1177	28	0.0231	455	0.002	414	0.0019	414	508	406	3763	3674.41
368	318	152	432	22.1	0.0159	483	0	0	0	0	102	102	211.1	178.327
250	215	125	430	73	0.0377	414	0.0065	414	0	0	45	45	195.9	189.059
560	500	130	425	24	0.0156	414	0	414	0	414	130	130	265	277.164
400	289	200	600	32	0.0235	454	0.003	421	0.0037	421	250	200	320	334.722
356	305	102	368	21	0.0194	431	0.0024	484	0.0068	484	102	102	140	149.563
700	625	124	1175	120	0.0241	400	0.0067	427	0.0037	427	250	250	527	583.343
1000	884	140	750	37.6	0.026	530	0.0038	250	0.008	511	150	150	801.5	792.487
700	612	250	918	58	0.0073	569	0	0	0	0	100	100	504	478.95
406	362	305	356	22.6	0.025	483	0	0	0	0	102	102	511.5	516.594
560	500	120	250	74	0.0129	414	0.0013	414	0	414	130	130	438	452.02
560	500	130	250	49	0.0156	414	0.0012	414	0.0043	414	130	130	702	703.62
1000	935	160	1000	79	0.009	408	0	0	0	0	100	100	769	826.255
675	600	360	900	38	0.0211	388	0	388	0	0	100	150	980	976.08
609	533	178	813	24	0.0346	313	0	0	0	0	203	203	268	303.434
254	216	76	254	20	0.0173	287	0.0086	303	0	0	76	76	100	97.0258
320	270	190	400	32.4	0.0207	465	0	0	0	0	100	100	260	249.308
450	400	100	175	43	0.0113	400	0.0025	260	0.0021	260	100	100	371	359.012
609	533	178	813	22	0.0425	302	0	0	0	0	203	203	421	406.657
356	305	102	368	17	0.0194	431	0.0125	484	0.0023	484	102	102	154	150.045
457	403	203	610	22	0.0188	466	0	0	0	0	89	89	262	260.491
356	305	102	368	20	0.0194	431	0.0042	484	0.0091	484	102	102	145	143.829
356	305	102	635	20	0.0194	431	0	484	0	484	102	102	73	75.6394
450	400	300	400	27	0.0214	702	0.0084	1051	0	0	100	100	661	685.993
457	395	203	457	23	0.0163	335	0.0122	331	0	331	89	89	312	315.098
1219	1016	914	1880	28	0.0293	462	0.0086	421	0.0027	421	610	406	6294	6263.61
600	500	140	500	86	0.0434	552	0.0101	552	0.0076	552	150	150	1107	1049.95
560	500	130	425	49	0.0156	414	0.0012	414	0.0043	414	130	130	530	514.82
600	500	140	500	29	0.0434	552	0.0101	552	0.0076	552	150	150	518	510.539
500	438	135	553	80	0.0332	580	0.0034	550	0	550	210	125	655	640.924
600	500	140	250	84	0.0434	552	0.0101	552	0.0051	552	150	150	957	962.143
250	215	125	430	52	0.0377	414	0.0065	414	0	0	45	45	173.9	166.43
762	724	76	254	22	0.0052	287	0	0	0.0086	303	76	76	242	233.588
1750	1559	140	1313	40.4	0.026	530	0	0	0	0	150	150	1240	1205.16
600	507	100	150	13.1	0.03	389	0	0	0	0	140	140	212.5	214.113
560	500	130	625	49	0.0156	414	0	414	0	414	130	130	337	319.625
560	500	120	425	74	0.0129	414	0.0037	414	0.0047	414	130	130	408	415.828
450	400	300	600	95	0.0214	750	0.0021	957	0	0	100	100	932	872.389
635	581	152	610	27	0.0045	492	0.003	605	0.003	605	203	114	334	319.993
1829	1778	406	2438	27	0.0056	490	0.0044	429	0	429	203	610	2253	2230.13
675	600	360	900	31	0.0211	372	0	372	0	0	100	150	894	844.748
762	724	76	254	19	0.0052	287	0.0061	280	0.0061	280	76	76	240	237.923
500	463	110	250	46	0.0123	505	0.0048	375	0	0	150	150	445	432.449
560	500	120	425	51	0.0129	414	0.0024	414	0.0047	414	130	130	361	378.194
457	389	203	610	14	0.0207	321	0.0034	331	0	331	89	89	224	204.628
560	500	130	425	24	0.0156	414	0.0022	414	0.0043	414	130	130	377	337.625
400	330	100	550	58	0.0362	364	0.0022	448	0.0126	577	100	100	185	185.347
457	389	203	610	14	0.0207	321	0.0034	331	0	331	89	89	188	204.628
381	313	152	762	29	0.0342	321	0.0037	331	0	331	89	89	157	156.8
400	370	80	400	60	0.0132	585	0.0029	397	0.002	397	130	130	225	224.768
457	389	203	763	24	0.0098	370	0	0	0	0	89	89	106	119.674
508	470	76	254	19	0.0079	287	0	0	0.0245	280	76	76	208	205.34
560	500	120	1000	74	0.0129	414	0.0013	414	0.0047	414	130	130	214	195.272
450	400	300	1000	21	0.0214	750	0.0084	368	0	0	100	100	376	376.126
1829	1778	406	2438	24	0.0028	478	0.0029	346	0	346	203	610	1307	1358.39
450	400	150	400	35.5	0.0169	1004	0	0	0	0	100	100	285.3	296.238
305	252	152	508	28.1	0.0098	459	0	0	0	0	305	305	73.4	80.7253
356	305	102	457	17	0.0194	431	0.0056	484	0.0045	484	102	102	125	122.928
450	400	300	400	29	0.0214	458	0.0084	368	0	0	100	100	804	763.373
400	360	250	360	22	0.0113	420	0	0	0	0	90	90	322	347.135
320	270	190	540	32.4	0.0207	465	0	0	0	0	100	100	147.2	172.223
457	389	203	914	25	0.031	321	0.0038	331	0	331	89	89	245	227.589
250	215	125	538	52	0.037693	414	0.0094	414	0	0	45	45	164.2	168.889
