# Supplementary material for: Prediction and reliability analysis of shear strength of RC deep beams
Source: Sci Rep. 2024 Jun 25;14:14590. doi: 10.1038/s41598-024-64386-w (PMC11199521; doi:10.1038/s41598-024-64386-w)
Supplement: Supplementary file 1 — Supplementary Information. [file 41598_2024_64386_MOESM1_ESM.zip › Sup data/Excel Results/EU_shear.xlsx]

## Sheet: Sheet1
Author	h	d	b	a	fck	rho	fy	rho_v	fyv	rho_h	fyh	w_tp	w_bp	V	V_exp	V_pred
Kong&Rangan [57]	350	292	250	580	89.4	0.028	452	0.0016	569	0	0	100	100	476.7	381	312.459
Kong&Rangan [57]	350	292	250	510	89.4	0.028	452	0.0016	569	0	0	100	100	573.4	425	200.053
Shin_et_al. [123]	250	215	125	323	52	0.0377	414	0.0045	414	0	0	45	45	156.4	285	116.948
Shin_et_al. [123]	250	215	125	323	52	0.0377	414	0.0091	414	0	0	45	45	208	283	231.054
Shin_et_al. [123]	250	215	125	323	52	0.0377	414	0.0136	414	0	0	45	45	239.7	1029	630.771
Shin_et_al. [123]	250	215	125	323	52	0.0377	414	0.0181	414	0	0	45	45	257.5	131	78.904
Shin_et_al. [123]	250	215	125	430	52	0.0377	414	0.0032	414	0	0	45	45	110.7	156	83.8312
Shin_et_al. [123]	250	215	125	430	52	0.0377	414	0.0065	414	0	0	45	45	173.9	976	537.375
Shin_et_al. [123]	250	215	125	430	52	0.0377	414	0.0097	414	0	0	45	45	185.4	1246	541.909
Shin_et_al. [123]	250	215	125	430	52	0.0377	414	0.0129	414	0	0	45	45	193.2	185.4	71.6799
Shin_et_al. [123]	250	215	125	323	73	0.0377	414	0.0045	414	0	0	45	45	214.2	500	351.204
Shin_et_al. [123]	250	215	125	323	73	0.0377	414	0.0091	414	0	0	45	45	246.2	709	541.409
Shin_et_al. [123]	250	215	125	323	73	0.0377	414	0.0136	414	0	0	45	45	265.8	211	184.127
Shin_et_al. [123]	250	215	125	323	73	0.0377	414	0.0181	414	0	0	45	45	280.3	440	202.103
Shin_et_al. [123]	250	215	125	430	73	0.0377	414	0.0032	414	0	0	45	45	142.7	150	124.321
Shin_et_al. [123]	250	215	125	430	73	0.0377	414	0.0065	414	0	0	45	45	195.9	255	168.914
Shin_et_al. [123]	250	215	125	430	73	0.0377	414	0.0097	414	0	0	45	45	230.1	354	313.327
Shin_et_al. [123]	250	215	125	430	73	0.0377	414	0.0129	414	0	0	45	45	242.1	70.8	46.871
Pendyala&Mendis [125]	160	140	80	280	33	0.0202	410	0.005	370	0	0	10	10	34	554	580.129
Pendyala&Mendis [125]	160	140	80	280	69	0.0202	410	0.005	370	0	0	10	10	48.5	133	165.969
Pendyala&Mendis [125]	160	140	80	280	32	0.0202	410	0.0034	370	0	0	10	10	43	922	893.073
Pendyala&Mendis [125]	160	140	80	280	61	0.0202	410	0.0034	370	0	0	10	10	44	1150	420.294
Pendyala&Mendis [125]	160	140	80	280	91	0.0202	410	0.0034	370	0	0	10	10	46	1266	896.501
Pendyala&Mendis [125]	160	140	80	280	83	0.0202	410	0.0034	370	0	0	10	10	44	530	407.478
Pendyala&Mendis [125]	160	140	80	280	36	0.0202	410	0.005	370	0	0	10	10	46.5	400	369.606
Tan_et_al. [32]	500	444	140	375	30.7	0.026	530	0.0038	250	0.0082	511	150	150	335.5	284	169.373
Tan_et_al. [32]	1000	884	140	750	37.6	0.026	530	0.0038	250	0.008	511	150	150	801.5	588	434.963
Tan_et_al. [32]	1400	1243	140	1050	37.2	0.026	530	0.0041	250	0.0084	511	150	150	1052	357	166.24
Tan_et_al. [32]	1750	1559	140	1313	35.3	0.026	530	0.0038	250	0.0089	511	150	150	1305	246	165.552
Roller&Russell [175]	635	559	356	1397	120.1	0.015879	472	0.0074	407	0	0	150	200	297.8	2095	1164.44
Roller&Russell [175]	679	559	356	1397	120.1	0.028884	431	0.0043	448	0	0	150	200	1099.3	233	183.022
Roller&Russell [175]	718	559	356	1397	120.1	0.043326	431	0.0088	458	0	0	150	200	1657.9	85	45.2437
Roller&Russell [175]	718	559	356	1397	120.1	0.057768	431	0.0125	458	0	0	150	200	1943.4	380	324.163
Roller&Russell [175]	743	559	356	1397	120.1	0.066994	460	0.0175	458	0	0	150	200	2238.5	1337	944.067
Shin_et_al. [123]	250	215	125	538	52	0.037693	414	0.0025	414	0	0	45	45	98.6	242.1	91.0475
Shin_et_al. [123]	250	215	125	538	52	0.037693	414	0.0047	414	0	0	45	45	138.7	90.1	60.0919
Shin_et_al. [123]	250	215	125	538	52	0.037693	414	0.0071	414	0	0	45	45	159.4	347	312.459
Shin_et_al. [123]	250	215	125	538	52	0.037693	414	0.0094	414	0	0	45	45	164.2	268	112.389
Shin_et_al. [123]	250	215	125	538	73	0.037693	414	0.0024	414	0	0	45	45	115.6	240	224.22
Shin_et_al. [123]	250	215	125	538	73	0.037693	414	0.0047	414	0	0	45	45	148.9	2269	1582.17
Shin_et_al. [123]	250	215	125	538	73	0.037693	414	0.0071	414	0	0	45	45	166.9	578.7	323.861
Shin_et_al. [123]	250	215	125	538	73	0.037693	414	0.0094	414	0	0	45	45	183.8	435	259.201
Morrow&Viest [106]	410	375	305	356	12.7	0.0057	483	0	0	0	0	102	102	278	350	254.368
Morrow&Viest [106]	406	362	305	356	22.6	0.025	483	0	0	0	0	102	102	511.5	700	398.849
Morrow&Viest [106]	406	368	305	356	26.3	0.0185	483	0	0	0	0	102	102	500.4	175	107.679
Morrow&Viest [106]	406	368	305	356	28.9	0.0124	483	0	0	0	0	102	102	511.5	89.5	71.2436
Morrow&Viest [106]	406	356	305	356	45.4	0.0383	483	0	0	0	0	102	102	900.7	1156	666.4
Morrow&Viest [106]	406	368	305	356	46.8	0.0185	483	0	0	0	0	102	102	778.4	500	530.004
Morrow&Viest [106]	406	367	305	533	13.9	0.0186	483	0	0	0	0	102	102	238.5	402	312.459
Morrow&Viest [106]	406	375	305	533	11.3	0.0057	483	0	0	0	0	102	102	211.7	455	516.482
Morrow&Viest [106]	406	368	305	533	29.8	0.0246	483	0	0	0	0	102	102	523.1	850	660.226
Morrow&Viest [106]	406	368	305	533	27.1	0.0185	483	0	0	0	0	102	102	396.4	359	290.92
Morrow&Viest [106]	406	365	305	533	24.2	0.0124	483	0	0	0	0	102	102	423	98.6	55.5644
Morrow&Viest [106]	406	368	305	533	31.9	0.0124	483	0	0	0	0	102	102	434.2	590	395.272
Morrow&Viest [106]	406	370	305	533	31.4	0.0117	483	0	0	0	0	102	102	467.6	140	87.4807
Morrow&Viest [106]	406	356	305	533	45.3	0.0383	483	0	0	0	0	102	102	578.8	706	541.409
Morrow&Viest [106]	406	375	305	533	45.5	0.0182	483	0	0	0	0	102	102	578.7	148	90.5851
Morrow&Viest [106]	406	362	305	711	14.7	0.0188	483	0	0	0	0	102	102	201.2	2082	1164.44
Morrow&Viest [106]	406	372	305	711	13.7	0.0057	483	0	0	0	0	102	102	130	366	261.391
Morrow&Viest [106]	406	368	305	711	27.5	0.0246	483	0	0	0	0	102	102	323.5	332	163.785
Morrow&Viest [106]	406	368	305	711	32.3	0.0185	483	0	0	0	0	102	102	256.8	204	175.307
Morrow&Viest [106]	406	368	305	711	33.1	0.0124	483	0	0	0	0	102	102	267.9	345	282.036
Morrow&Viest [106]	406	368	305	711	43.9	0.0185	483	0	0	0	0	102	102	323.5	159.5	86.5702
Chang&Kesler [107]	152	137	102	254	14.9	0.0237	328	0	0	0	0	64	64	20.7	418	525.641
Rodriqez_et_al. [109]	368	318	152	432	22.1	0.0159	483	0	0	0	0	102	102	211.1	371	354.774
Rodriqez_et_al. [109]	368	318	154	432	17.9	0.0159	483	0	0	0	0	102	102	162.5	500	327.629
Rodriqez_et_al. [109]	368	318	154	432	22.7	0.0159	483	0	0	0	0	102	102	184.6	322	125.955
Rodriqez_et_al. [109]	368	321	156	432	26.1	0.0159	483	0	0	0	0	102	102	210.4	778.4	470.872
Rodriqez_et_al. [109]	368	318	152	432	22.1	0.0159	483	0	0	0	0	102	102	151.8	257	191.301
Rodriqez_et_al. [109]	368	314	154	432	21.7	0.0159	483	0	0	0	0	102	102	184.8	85	45.2437
Leonhardt&Walther [53]	320	270	190	270	32.4	0.0207	465	0	0	0	0	100	100	388.5	48.5	27.1196
Leonhardt&Walther [53]	320	270	190	400	32.4	0.0207	465	0	0	0	0	100	100	260	566	268.741
Leonhardt&Walther [53]	320	270	190	540	32.4	0.0207	465	0	0	0	0	100	100	147.2	200	226.982
Leonhardt&Walther [53]	320	270	190	500	22.3	0.0182	439	0	0	0	0	100	100	89.5	162.5	72.1573
Leonhardt&Walther [53]	320	270	190	500	22.3	0.0178	490	0	0	0	0	100	100	106	192	155.342
Leonhardt&Walther [53]	320	270	190	500	26.1	0.0247	426	0	0	0	0	100	100	143.6	317	214.443
de_Pavia&Siess [112]	330	305	51	203	24.6	0.0083	463	0	0	0	0	98	98	89.8	470	402.579
de_Pavia&Siess [112]	229	203	76	203	23.3	0.0167	463	0	0	0	0	98	98	85.3	1469	680.386
de_Pavia&Siess [112]	229	203	76	203	35.2	0.0167	463	0	0	0	0	98	98	109.8	523.1	216.843
de_Pavia&Siess [112]	178	152	102	203	24.2	0.0167	463	0	0	0	0	98	98	76.9	750	564.015
de_Pavia&Siess [112]	178	152	102	203	37	0.0167	463	0	0	0	0	98	98	83.6	480	522.76
Ramakrishnan&Ananthanarayana [114]	381	343	76	241	21.5	0.0076	320	0	0	0	0	76	76	90.1	256.8	171.766
Ramakrishnan&Ananthanarayana [114]	381	343	79	345	13.7	0.0026	320	0	0	0	0	76	76	39.4	553	480.926
Niwa&Maekawa [118]	300	228	100	200	35.8	0.06	364	0	0	0	0	140	140	314.5	520	311.01
Niwa&Maekawa [118]	600	507	100	200	54.7	0.03	389	0	0	0	0	100	100	514	481	440.898
Niwa&Maekawa [118]	300	228	100	200	13.1	0.03	364	0	0	0	0	100	100	114	1493	636.225
Niwa&Maekawa [118]	600	507	100	150	13.1	0.03	389	0	0	0	0	140	140	212.5	131	75.184
Niwa&Maekawa [118]	600	507	100	200	66.6	0.06	389	0	0	0	0	140	140	881.5	427	263.634
Niwa&Maekawa [118]	600	507	100	150	35.8	0.06	389	0	0	0	0	100	100	577.5	230	238.098
Niwa&Maekawa [118]	300	228	100	150	59.9	0.06	364	0	0	0	0	100	100	446	290	317.11
Smith&Vantsiotis [1]	356	305	102	235	20.5	0.0193	431	0	0	0	0	102	102	159.5	116.1	51.4094
Smith&Vantsiotis [1]	356	305	102	235	20.9	0.0193	431	0	0	0	0	102	102	156.1	222	92.6963
Smith&Vantsiotis [1]	356	305	102	308	21.7	0.0193	431	0	0	0	0	102	102	149	175	91.2821
Smith&Vantsiotis [1]	356	305	102	408	20.7	0.0193	431	0	0	0	0	102	102	115.7	301	112.389
Mphonde&Frantz [49]	337	298	152	448	23.1	0.0334	414	0	0	0	0	50	50	116.1	276	126.515
Mphonde & Frantz [49]	337	298	152	448	79.5	0.0334	414	0	0	0	0	50	50	275.7	363	312.459
Rogowsky & MacGregor [119]	1000	950	200	1000	26.1	0.0095	380	0	0	0	0	200	200	699	114	46.4872
Rogowsky & MacGregor [119]	1000	950	200	1000	26.4	0.0095	367	0	0	0	0	200	200	600	237	189.593
Rogowsky & MacGregor [119]	800	535	200	1000	42.4	0.0112	455	0	0	0	0	200	200	303	347	167.115
Lehwalter [122]	1000	930	250	465	16.8	0.0066	420	0	0	0	0	232	232	849	1071	956.876
Lehwalter [122]	1000	930	250	465	15.8	0.0066	420	0	0	0	0	232	232	642	478	245.621
Lehwalter [122]	1000	930	250	930	20.4	0.0108	420	0	0	0	0	232	232	588	980	573.761
Lehwalter [122]	1000	930	250	930	15.4	0.0108	420	0	0	0	0	232	232	430	208	100.519
Lehwalter [122]	1000	930	250	1395	17	0.0169	420	0	0	0	0	232	232	369	591	375.741
Lehwalter [122]	1000	930	250	1395	16.9	0.0169	420	0	0	0	0	232	232	387	374	407.309
Lehwalter [122]	1000	930	250	1395	15	0.0169	420	0	0	0	0	232	232	375	505	428.204
Lehwalter [122]	200	160	250	80	19.9	0.0085	420	0	0	0	0	40	40	221	1300	1025.08
Lehwalter [122]	200	160	250	240	20.6	0.019	420	0	0	0	0	40	40	140	756	456.824
Walraven & Lehwaalter [26]	400	360	250	360	16.1	0.0113	420	0	0	0	0	90	90	226	925	603.292
Walraven & Lehwaalter [26]	400	360	250	360	21.8	0.0113	420	0	0	0	0	90	90	322	247	153.984
Walraven & Lehwaalter [26]	400	360	250	360	22.1	0.0113	420	0	0	0	0	90	90	344	1754	1898.56
Walraven & Lehwaalter [26]	400	360	250	360	24.3	0.0113	420	0	0	0	0	90	90	425	156.1	64.2885
Walraven & Lehwaalter [26]	400	360	250	360	13.9	0.0113	420	0	0	0	0	90	90	220	140	53.9461
Walraven & Lehwaalter [26]	400	360	250	360	20.1	0.0113	420	0	0	0	0	90	90	347	278	165.028
Walraven & Lehwaalter [26]	400	360	250	360	25.2	0.0113	420	0	0	0	0	90	90	396	211.7	96.2304
Walraven & Lehwaalter [26]	400	360	250	360	20	0.0113	420	0	0	0	0	90	90	323	1600	1570.87
Walraven & Lehwaalter [26]	400	360	250	360	18.2	0.0113	420	0	0	0	0	90	90	318	1985	925.271
Walraven & Lehwaalter [26]	400	360	250	360	19.8	0.0113	420	0	0	0	0	90	90	246	211	189.593
Walraven & Lehwaalter [26]	400	360	250	360	26.4	0.0113	420	0	0	0	0	90	90	437	400	227.803
Walraven & Lehwaalter [26]	200	160	250	160	18.1	0.0152	420	0	0	0	0	40	40	165	323.5	145.579
Walraven & Lehwaalter [26]	400	360	250	360	19.9	0.0113	420	0	0	0	0	90	90	270	312	223.556
Walraven & Lehwaalter [26]	600	560	250	560	19.8	0.0112	420	0	0	0	0	140	140	350	437	173.38
Walraven & Lehwaalter [26]	800	740	250	740	19.4	0.011	420	0	0	0	0	185	185	395	208	97.1908
Walraven & Lehwaalter [26]	1000	930	250	930	20	0.0108	420	0	0	0	0	233	233	505	975	549.331
Adebar [124]	1090	1000	250	2000	19.5	0.0084	550	0	0	0	0	150	150	330	230.1	91.0475
Adebar [124]	1090	1000	250	1750	19.5	0.0084	550	0	0	0	0	150	150	409	3745	2375.05
Adebar [124]	1090	962	250	1751	20.3	0.0175	550	0	0	0	0	150	150	330	514	274.527
Adebar [124]	1090	1000	250	1430	20.3	0.0084	550	0	0	0	0	150	150	380	538	222.774
Lertsrisakulrat et al. [126]	250	200	150	200	38.4	0.0191	1026	0	0	0	0	50	50	214.2	311	105.111
Lertsrisakulrat et al. [126]	450	400	150	400	35.5	0.0169	1004	0	0	0	0	100	100	285.3	432	310.624
Lertsrisakulrat et al. [126]	650	600	150	600	40.8	0.0176	1006	0	0	0	0	150	150	424.5	223	159.442
Tan et al. [29]	500	444	140	750	41.8	0.026	620	0	0	0	0	150	150	340	784	533.04
Tan et al. [29]	1000	884	140	1500	39.4	0.026	620	0	0	0	0	150	150	470	157	65.323
Tan et al. [29]	1400	1243	140	2100	44.1	0.026	620	0	0	0	0	150	150	690	153	62.7852
Tan et al. [29]	1750	1559	140	2625	43.4	0.026	620	0	0	0	0	150	150	470	221	108.874
Seliem et al. [127]	915	850	460	1640	51	0.0072	468	0	0	0	0	230	230	744.1	44	30.2281
Seliem et al. [127]	915	850	460	1640	51	0.0044	865	0	0	0	0	230	230	788.6	184.8	85.4218
Seliem et al. [127]	915	850	460	1640	38	0.0044	865	0	0	0	0	230	230	690.6	124	69.0342
Tan et al. [32]	500	444	140	375	42.5	0.026	530	0	0	0	0	150	150	700	980	703.072
Tan et al. [32]	1000	884	140	750	32.7	0.026	530	0	0	0	0	150	150	650	661	333.299
Tan et al. [32]	1400	1243	140	1050	36.2	0.026	530	0	0	0	0	150	150	950	349	273.405
Tan et al. [32]	1750	1559	140	1313	40.4	0.026	530	0	0	0	0	150	150	1240	284	231.187
De_Cassio&Seiss [110]	305	252	152	508	21	0.0336	303	0	0	0	0	152	152	116.1	165	69.7189
De_Cassio&Seiss [110]	305	252	152	508	21	0.0336	303	0	0	0	0	152	152	164.6	211	180.75
De_Cassio&Seiss [110]	305	252	152	508	28.1	0.0098	459	0	0	0	0	305	305	73.4	492	462.041
De_Cassio&Seiss [110]	305	252	152	559	26.6	0.0101	461	0	0	0	0	152	152	73.5	374	263.344
De_Cassio&Seiss [110]	305	252	152	559	32.1	0.0101	462	0	0	0	0	152	152	76.9	154	183.922
De_Cassio&Seiss [110]	305	252	152	559	39.7	0.0101	586	0	0	0	0	152	152	90.5	379	192.31
Thorenfeldt&Drangshold [158]	251	221	151	508	54	0.0182	500	0	0	0	0	25	25	70.8	250	105.235
Thorenfeldt&Drangshold [158]	254	207	154	476	54	0.0324	500	0	0	0	0	25	25	107.1	270	166.334
Thorenfeldt&Drangshold [158]	250	221	150	508	78	0.0182	500	0	0	0	0	25	25	102.7	397	309.267
Thorenfeldt&Drangshold [158]	250	207	150	476	78	0.0324	500	0	0	0	0	25	25	175.8	460	231.81
Thorenfeldt&Drangshold [158]	250	207	150	476	86	0.0324	500	0	0	0	0	25	25	148.3	290	122.22
Thorenfeldt&Drangshold [158]	250	221	150	508	98	0.0182	500	0	0	0	0	25	25	77.7	199	156.788
Thorenfeldt&Drangshold [158]	250	207	150	476	98	0.0324	500	0	0	0	0	25	25	156.1	2829	1755.73
Thorenfeldt&Drangshold [158]	500	442	300	1017	78	0.0182	500	0	0	0	0	25	25	438.7	201	162.123
Thorenfeldt&Drangshold [158]	500	414	300	952	78	0.0324	500	0	0	0	0	25	25	576.3	546	247.763
Thorenfeldt&Drangshold [158]	500	414	300	952	78	0.0324	500	0	0	0	0	25	25	710.3	246	153.298
Aguilar et al.[1]	915	791	305	915	32	0.0127	420	0.0031	450	0.0035	450	305	305	1357	292	212.582
Aguilar et al.[1]	915	718	305	915	32	0.014	420	0.0031	450	0.0013	450	305	305	1134	267.9	180.099
Aguilar et al.[1]	915	801	305	915	28	0.0125	420	0.0031	450	0.0006	450	305	305	1286	5018	2619.9
Aguilar et al.[1]	915	801	305	915	28	0.0125	420	0.001	450	0	450	305	305	1277	398	516.482
Amornpinyo [2]	450	420	200	630	22	0.0054	441	0.0022	420	0.00217	420	200	200	280	647	378.44
Amornpinyo [2]	450	420	200	630	24	0.0054	441	0.0011	420	0.0033	420	200	200	264	352	139.501
Amornpinyo [2]	450	420	200	630	23	0.0054	441	0.0033	420	0.0011	420	200	200	264	100	61.9379
Amornpinyo [2]	450	420	200	840	22	0.0054	441	0.0022	420	0.0022	420	200	200	205	371	221.172
Amornpinyo [2]	450	420	200	840	23	0.0054	441	0.0011	420	0.0033	420	200	200	178	280	295.885
Amornpinyo [2]	450	420	200	840	24	0.0054	441	0.0033	420	0.0011	420	200	200	189	744.1	902.502
Arabzadeh et al.[3]	400	370	80	400	59	0.0132	585	0	397	0	397	130	130	300	284	245.038
Arabzadeh et al.[3]	400	370	80	400	60	0.0132	585	0.0018	397	0	397	130	130	200	237	239.231
Arabzadeh et al.[3]	400	370	80	400	61	0.0132	585	0.0029	397	0	397	130	130	185	470	322.435
Arabzadeh et al.[3]	400	370	80	400	60	0.0132	585	0.0047	397	0	397	130	130	190	286	182.236
Arabzadeh et al.[3]	400	370	80	400	65	0.0132	585	0.0062	397	0	397	130	130	250	387	243.583
Arabzadeh et al.[3]	400	370	80	400	60	0.0166	585	0.0082	397	0	397	130	130	275	2531	1781.98
Arabzadeh et al.[3]	400	370	80	400	63	0.0166	585	0.0018	397	0	397	130	130	190	665	593.232
Arabzadeh et al.[3]	400	370	80	400	59	0.0132	585	0.0029	397	0	397	130	130	200	201.2	80.4358
Arabzadeh et al.[3]	400	370	80	400	58	0.0132	585	0.0047	397	0	397	130	130	205	401	300.196
Arabzadeh et al.[3]	400	370	80	400	58	0.0132	585	0.0029	397	0.001	397	130	130	210	573	381.443
Arabzadeh et al.[3]	400	370	80	400	60	0.0132	585	0.0029	397	0.002	397	130	130	225	577	458.415
Arabzadeh et al.[3]	400	370	80	400	60	0.0132	585	0.0029	397	0.003	397	130	130	240	459	258.486
Arabzadeh et al.[3]	400	370	80	400	58	0.0132	585	0.0029	397	0.004	397	130	130	240	157	67.6382
Birrcher et al.[4]	1118	978	533	1799	36	0.0229	503	0.0029	462	0.0033	462	508	406	2531	303	152.582
Birrcher et al.[4]	1118	978	533	1799	37	0.0229	503	0.003	503	0.0033	462	508	406	2923	869	508.449
Birrcher et al.[4]	1118	978	533	1799	27	0.0229	503	0.002	462	0.002	462	508	406	2020	2224	1039.49
Birrcher et al.[4]	1118	978	533	1799	29	0.0229	503	0.0021	503	0.002	462	508	406	2349	775	558.993
Birrcher et al.[4]	1067	980	533	1804	23	0.0231	441	0.0031	448	0.0045	448	508	254	2224	1040	601.916
Birrcher et al.[4]	1067	980	533	1804	32	0.0231	476	0.002	462	0.0019	427	254	254	1464	138.7	55.5644
Birrcher et al.[4]	1067	980	533	1804	30	0.0231	455	0.0031	490	0.0045	490	914	254	2829	670	350.756
Birrcher et al.[4]	1067	980	533	1804	29	0.0231	455	0.0031	490	0.0045	490	914	127	2660	224	120.487
Birrcher et al.[4]	1067	980	533	1804	33	0.0231	476	0.002	462	0.0019	427	508	127	2527	904	451.744
Birrcher et al.[4]	1067	980	533	1804	22	0.0231	455	0	0	0	0	508	406	1624	344	182.591
Birrcher et al.[4]	1067	980	533	1804	28	0.0231	476	0.002	441	0.0019	427	508	406	2171	183.8	70.6121
Birrcher et al.[4]	1067	980	533	1804	28	0.0231	476	0.0024	441	0.0014	503	508	406	2295	401	207.539
Birrcher et al.[4]	1067	980	533	1804	34	0.0231	476	0.0029	441	0.0029	434	508	406	1833	209	94.8769
Birrcher et al.[4]	1067	980	533	1804	23	0.0231	476	0.0031	427	0.0029	462	508	406	2095	941	1109.84
Birrcher et al.[4]	1067	980	533	1804	23	0.0231	476	0.002	427	0.0019	427	508	406	2082	465	344.269
Birrcher et al.[4]	1067	980	533	1177	28	0.0231	455	0.002	414	0.0019	414	508	406	3763	226	136.173
Birrcher et al.[4]	1067	980	533	1177	29	0.0231	455	0.0031	469	0.0029	469	508	406	3688	403	414.823
Birrcher et al.[4]	1067	980	533	2441	32	0.0231	455	0.002	427	0.0019	427	508	406	1326	167	95.3952
Birrcher et al.[4]	1067	980	533	2441	35	0.0231	455	0.0031	448	0.0029	448	508	406	2295	297	131.697
Birrcher et al.[4]	1905	1750	533	3238	34	0.0237	469	0.0021	455	0.0019	455	737	406	3394	123	120.334
Birrcher et al.[4]	1905	1750	533	3238	34	0.0237	469	0.0031	455	0.0029	455	737	406	3745	476.7	365.673
Birrcher et al.[4]	1905	1750	533	4375	35	0.0237	469	0.0021	441	0.0021	441	610	406	2269	833	508.449
Birrcher et al.[4]	1905	1750	533	2100	35	0.0237	469	0.0021	441	0.0021	441	610	406	5440	1544	1112.87
Birrcher et al.[4]	584	495	533	916	29	0.0232	455	0.003	455	0.003	441	419	406	1464	106	71.361
Birrcher et al.[4]	584	495	533	916	29	0.0232	455	0.002	558	0.0017	455	419	406	1544	1286	1040.49
Birrcher et al.[4]	584	495	533	594	32	0.0232	448	0.002	400	0.0017	441	457	406	2633	1700	1008.97
Birrcher et al.[4]	1219	1016	914	1880	28	0.0293	462	0.0031	421	0.0027	421	610	406	5018	184.6	90.281
Birrcher et al.[4]	1219	1016	914	1880	21	0.0293	448	0.0031	434	0.0027	434	203	406	4137	335	227.803
Birrcher et al.[4]	1219	1016	914	1880	28	0.0293	462	0.0086	421	0.0027	421	610	406	6294	707	520.776
Birrcher et al.[4]	1219	1016	914	1880	19	0.0293	448	0.0022	434	0.0022	434	610	406	4902	1002	337.712
Birrcher et al.[4]	1219	1016	914	1880	34	0.0293	469	0.0031	427	0.0027	427	610	406	4875	306	294.862
Brena&Roy [5]	635	581	165	610	33	0.0042	492	0.003	605	0.003	605	203	114	339	397	147.155
Brena&Roy [5]	635	581	173	610	32	0.004	492	0.003	605	0.003	605	203	114	372	1546	1006.13
Brena&Roy [5]	635	581	157	610	31	0.0044	492	0.003	605	0.003	605	203	114	365	274	143.67
Brena&Roy [5]	635	581	152	610	27	0.0045	492	0.003	605	0.003	605	203	114	334	126	74.9478
Brena&Roy [5]	635	581	155	610	30	0.0063	492	0.003	605	0.003	605	203	114	371	129	78.904
Brena&Roy [5]	635	581	155	610	29	0.0063	492	0.003	605	0.003	605	203	114	321	1134	1044.31
Brena&Roy [5]	457	405	152	610	33	0.0065	492	0.003	605	0.003	605	203	114	230	246	167.115
Brena&Roy [5]	457	405	152	610	34	0.0065	492	0.003	605	0.003	605	203	114	212	1277	1040.49
Brena&Roy [5]	457	405	152	610	34	0.0065	492	0.003	605	0.003	605	203	114	214	746	541.409
Brena&Roy [5]	356	303	155	610	35	0.0085	492	0.003	605	0.003	605	203	114	157	136	72.7823
Brena&Roy [5]	356	303	155	610	33	0.0085	492	0.003	605	0.003	605	203	114	149	87	53.3313
Brena&Roy [5]	356	303	155	610	36	0.0085	492	0.003	605	0.003	605	203	114	133	338	388.34
Chen et al. [6]	210	180	200	160	30	0.018	541	0	0	0	0	80	60	274	164	80.4776
Chen et al. [6]	400	360	200	320	29	0.018	541	0	0	0	0	160	120	400	220	119.105
Chen et al. [6]	800	720	200	640	27	0.018	541	0	0	0	0	320	240	802	280.3	123.308
Chen et al. [6]	1600	1440	200	1280	32	0.018	541	0	0	0	0	640	480	1544	756	472.174
Chen et al. [6]	210	180	200	160	42	0.018	541	0	0	0	0	80	60	307	1162	803.937
Chen et al. [6]	400	360	200	320	38	0.018	541	0	0	0	0	160	120	561	291	300.162
Chen et al. [6]	800	720	200	640	41	0.018	541	0	0	0	0	320	240	1149	768	610.545
Chen et al. [6]	1600	1440	200	1280	43	0.018	541	0	0	0	0	640	480	1851	385	332.252
Clark [7]	457	389	203	914	25	0.031	321	0.0038	331	0	331	89	89	223	149	74.4382
Clark [7]	457	389	203	914	24	0.031	321	0.0038	331	0	331	89	89	209	409	211.437
Clark [7]	457	389	203	914	23	0.031	321	0.0038	331	0	331	89	89	223	396	206.787
Clark [7]	457	389	203	914	25	0.031	321	0.0038	331	0	331	89	89	245	647	477.738
Clark [7]	457	389	203	762	23	0.031	321	0.0037	331	0	331	89	89	279	141	69.0342
Clark [7]	457	389	203	762	25	0.031	321	0.0037	331	0	331	89	89	257	309	154.898
Clark [7]	457	389	203	762	24	0.031	321	0.0037	331	0	331	89	89	285	89.8	54.4299
Clark [7]	457	389	203	762	23	0.031	321	0.0037	331	0	331	89	89	268	267	181.195
Clark [7]	457	389	203	762	25	0.031	321	0.0037	331	0	331	89	89	241	165	55.8695
Clark [7]	457	389	203	762	23	0.031	321	0.0073	331	0	331	89	89	301	390	322.05
Clark [7]	457	389	203	762	26	0.031	321	0.0073	331	0	331	89	89	322	2527	1300.27
Clark [7]	457	389	203	762	25	0.031	321	0.0073	331	0	331	89	89	335	292	142.864
Clark [7]	457	389	203	762	42	0.031	321	0.0037	331	0	331	89	89	379	470	205.012
Clark [7]	457	389	203	610	26	0.0207	321	0.0034	331	0	331	89	89	278	313	113.574
Clark [7]	457	389	203	610	26	0.0207	321	0.0034	331	0	331	89	89	311	159	183.922
Clark [7]	457	389	203	610	24	0.0207	321	0.0034	331	0	331	89	89	246	720	487.662
Clark [7]	457	389	203	610	29	0.0207	321	0.0034	331	0	331	89	89	286	323	167.115
Clark [7]	457	389	203	610	24	0.0207	321	0.0069	331	0	331	89	89	290	311	165.028
Clark [7]	457	389	203	610	25	0.0207	321	0.0069	331	0	331	89	89	301	700	458.966
Clark [7]	457	389	203	610	27	0.0207	321	0.0069	331	0	331	89	89	288	539	365.935
Clark [7]	457	389	203	610	14	0.0207	321	0.0034	331	0	331	89	89	224	166.9	70.6121
Clark [7]	457	389	203	610	14	0.0207	321	0.0034	331	0	331	89	89	200	446	209.139
Clark [7]	457	389	203	610	14	0.0207	321	0.0034	331	0	331	89	89	188	490	516.482
Clark [7]	457	389	203	610	25	0.031	321	0.0034	331	0	331	89	89	309	570	309.251
Clark [7]	457	389	203	610	45	0.031	321	0.0034	331	0	331	89	89	424	151.8	86.9107
Clark [7]	457	389	203	610	45	0.031	321	0.0034	331	0	331	89	89	435	333	388.34
Clark [7]	457	389	203	610	48	0.031	321	0.0034	331	0	331	89	89	429	650	307.75
Clark [7]	457	395	203	457	26	0.0163	335	0.0046	331	0	331	89	89	301	172	98.4989
Clark [7]	457	395	203	457	25	0.0163	335	0.0046	331	0	331	89	89	257	437	215.68
Clark [7]	457	395	203	457	24	0.0163	335	0.0061	331	0	331	89	89	290	124	65.9219
Clark [7]	457	395	203	457	26	0.0163	335	0.0061	331	0	331	89	89	312	270	167.115
Clark [7]	457	395	203	457	28	0.0244	335	0.0092	331	0	331	89	89	395	158	96.181
Clark [7]	457	395	203	457	23	0.0163	335	0.0122	331	0	331	89	89	312	235	191.692
Clark [7]	381	313	152	610	28	0.0342	335	0.0046	331	0	331	89	89	175	380	236.746
Clark [7]	381	313	152	610	28	0.0342	335	0.0046	331	0	331	89	89	179	721	803.937
Clark [7]	381	313	152	610	28	0.0342	335	0.0046	331	0	331	89	89	186	142.7	91.0475
Clark [7]	381	313	152	635	30	0.0342	321	0.0073	331	0	331	89	89	222	39.4	34.0324
Clark [7]	381	313	152	762	30	0.0342	321	0.0061	331	0	331	89	89	168	470	294.402
Clark [7]	381	313	152	762	28	0.0342	321	0.0061	331	0	331	89	89	157	840	397.647
Clark [7]	381	313	152	762	26	0.0342	321	0.0061	331	0	331	89	89	168	577.5	200.731
Clark [7]	381	313	152	762	27	0.0342	321	0.0049	331	0	331	89	89	168	250	242.711
Clark [7]	381	313	152	762	26	0.0342	321	0.0049	331	0	331	89	89	157	1474	1108.85
Clark [7]	381	313	152	762	22	0.0342	321	0.0049	331	0	331	89	89	165	369	244.967
Clark [7]	381	313	152	762	28	0.0342	321	0.0037	331	0	331	89	89	146	1809	1735.4
Clark [7]	381	313	152	762	29	0.0342	321	0.0037	331	0	331	89	89	157	224	111.635
Clark [7]	381	313	152	762	27	0.0342	321	0.0037	331	0	331	89	89	157	511.5	318.504
Clark [7]	457	389	203	914	22	0.0098	370	0	0	0	0	89	89	100	810	545.487
Clark [7]	457	389	203	914	26	0.0098	370	0	0	0	0	89	89	108	171	103.108
Clark [7]	457	389	203	762	24	0.0098	370	0	0	0	0	89	89	121	470	347.783
Clark [7]	457	389	203	763	24	0.0098	370	0	0	0	0	89	89	106	161	93.8514
Clark [7]	457	389	203	762	24	0.0098	370	0	0	0	0	89	89	144	246.2	123.308
Clark [7]	457	389	203	610	25	0.0098	370	0	0	0	0	89	89	174	365	373.967
Clark [7]	457	389	203	610	24	0.0098	370	0	0	0	0	89	89	167	765	302.962
Clark [7]	457	389	203	457	26	0.0098	370	0	0	0	0	89	89	222	90.5	100.003
Clark [7]	457	389	203	457	26	0.0098	370	0	0	0	0	89	89	223	180	127.629
Demir et al.[8]	500	384	200	600	18	0.022	482	0	0	0	0	250	200	323	153	82.8292
Demir et al.[8]	500	391	200	700	18	0.022	482	0	0	0	0	250	200	307	148	102.476
Demir et al.[8]	500	397	200	800	18	0.022	482	0	0	0	0	250	200	250	468	544.191
Demir et al.[8]	500	397	200	800	18	0.022	482	0.0029	421	0.0027	421	250	200	318	149	63.9424
Demir et al.[8]	550	442	200	800	18	0.0238	482	0	0	0	0	250	200	275	337	297.411
Demir et al.[8]	600	488	200	800	18	0.0211	482	0	0	0	0	250	200	305	275	227.353
Demir et al.[8]	600	504	200	1000	18	0.0211	482	0	0	0	0	250	200	265	828	355.754
Demir et al.[8]	600	504	200	1000	18	0.0211	482	0.0028	421	0.0032	421	250	200	332	802	516.761
Demir et al.[8]	400	289	200	600	18	0.0235	454	0	0	0	0	250	200	230	1657.9	794.401
Demir et al.[8]	400	289	200	600	25	0.0235	454	0	0	0	0	250	200	265	371	231.93
Demir et al.[8]	400	289	200	600	32	0.0235	454	0.003	421	0.0037	421	250	200	320	1303	1206.42
El-Sayed&Shuraim [9]	350	293	150	293	26	0.014	560	0	0	0	0	150	150	204	670	386.347
El-Sayed&Shuraim [9]	350	293	150	293	54	0.014	569	0	0	0	0	150	150	380	222	159.442
El-Sayed&Shuraim [9]	350	293	150	293	70	0.014	569	0	0	0	0	150	150	390	630	627.199
El-Sayed&Shuraim [9]	500	419	150	419	26	0.0147	565	0	0	0	0	150	150	235	425	197.796
El-Sayed&Shuraim [9]	500	419	150	419	54	0.0147	565	0	0	0	0	150	150	416	318	152.958
El-Sayed&Shuraim [9]	500	419	150	419	70	0.0147	565	0	0	0	0	150	150	441	293	266.21
El-Sayed&Shuraim [9]	700	615	150	615	26	0.0144	546	0	0	0	0	150	150	453	275.7	138.148
El-Sayed&Shuraim [9]	700	615	150	615	54	0.0144	546	0	0	0	0	150	150	590	129	62.7852
El-Sayed&Shuraim [9]	700	615	150	615	70	0.0144	546	0	0	0	0	150	150	771	416	462.041
El-Sayed&Shuraim [9]	1000	910	150	910	26	0.0147	546	0	0	0	0	150	150	546	626	1018.86
El-Sayed&Shuraim [9]	1000	910	150	910	54	0.0147	546	0	0	0	0	150	150	743	525	265.229
El-Sayed&Shuraim [9]	1000	910	150	910	70	0.0147	546	0	0	0	0	150	150	810	1371	927.258
Fang et.al.[10]	600	500	140	250	77	0.0434	552	0.0101	552	0.0076	552	150	150	1280	570	459.166
Fang et.al.[10]	600	500	140	500	78	0.0434	552	0.0101	552	0.0076	552	150	150	1040	323.5	223.3
Fang et.al.[10]	600	500	140	750	77	0.0434	552	0.0101	552	0.0076	552	150	150	766	1464	1112.87
Fang et.al.[10]	600	500	140	500	29	0.0434	552	0.0101	552	0.0076	552	150	150	518	221	156.52
Fang et.al.[10]	600	500	140	500	52	0.0434	552	0.0101	552	0.0076	552	150	150	756	2349	1469.83
Fang et.al.[10]	600	500	140	500	85	0.0434	552	0.0101	552	0.0076	552	150	150	994	156.1	88.1398
Fang et.al.[10]	600	500	140	500	86	0.0434	552	0.0101	552	0.0076	552	150	150	1107	312	155.342
Fang et.al.[10]	600	500	140	500	83	0.0434	552	0.0101	552	0.0051	552	150	150	661	272	207.51
Fang et.al.[10]	600	500	140	500	72	0.0434	552	0.0101	552	0.0127	552	150	150	980	580	443.818
Fang et.al.[10]	600	500	140	250	84	0.0434	552	0.0101	552	0.0051	552	150	150	957	297.8	794.044
Fang et.al.[10]	600	500	140	250	79	0.0434	552	0.0101	552	0.0127	552	150	150	1266	467.6	238.963
Fang et.al.[10]	600	500	140	250	85	0.0434	552	0.0101	552	0.0051	552	150	150	943	826	738.613
Fang et.al.[10]	600	500	140	250	77	0.0434	552	0.0101	552	0.0076	552	150	150	1336	146	85.3799
Fang et.al.[10]	600	500	140	250	79	0.0434	552	0.0101	552	0.0076	552	150	150	1356	313	121.538
Fang et.al.[10]	600	500	140	250	81	0.0434	552	0.0101	552	0.0127	552	150	150	1399	76.9	83.202
Fang et.al.[10]	600	500	140	250	76	0.0434	552	0	552	0	552	150	150	1145	157	161.978
Fang et.al.[10]	600	500	140	500	86	0.0434	552	0	552	0	552	150	150	753	247	148.63
Fang et.al.[10]	600	500	140	500	30	0.0434	552	0	552	0	552	150	150	344	137	62.7852
Fang et.al.[10]	600	500	140	500	70	0.0434	552	0	552	0	552	150	150	672	304	117.32
Foster&Gilbert [11]	1200	1124	124	850	80	0.0134	400	0.0067	427	0.0028	427	250	250	1303	207	168.914
Foster&Gilbert [11]	700	624	124	825	83	0.0241	400	0.0067	427	0.0037	427	250	250	796	205	179.668
Foster&Gilbert [11]	700	625	124	825	120	0.0241	400	0.0067	427	0.0037	427	250	250	826	899	561.603
Foster&Gilbert [11]	700	625	124	825	78	0.0241	400	0.0067	427	0.0037	427	250	250	701	83.6	73.5997
Foster&Gilbert [11]	700	625	124	825	93	0.0241	400	0.01	427	0	427	250	250	731	165	182.567
Foster&Gilbert [11]	700	625	124	825	104	0.0241	400	0.0067	427	0	427	250	250	721	1280	883.794
Foster&Gilbert [11]	700	625	124	1175	80	0.0241	400	0.0067	427	0.0037	427	250	250	512	301	223.556
Foster&Gilbert [11]	700	625	124	1175	120	0.0241	400	0.0067	427	0.0037	427	250	250	527	1356	896.501
Foster&Gilbert [11]	700	625	124	1175	77	0.0241	400	0.0067	427	0.0037	427	250	250	527	193.2	71.6799
Foster&Gilbert [11]	700	625	124	800	88	0.0241	400	0.0067	427	0.0037	427	250	250	777	821	508.449
Garay-Moran&Lubell [12]	607	501	300	600	46	0.0052	838	0.0033	405	0.0025	855	200	200	626	1563	1570.87
Garay-Moran&Lubell [12]	607	503	300	600	44	0.0113	870	0.0033	405	0.0045	838	200	200	1071	199	175.954
Garay-Moran&Lubell [12]	607	506	300	600	44	0.0229	880	0.0033	405	0.0024	855	200	200	1371	240	229.704
Garay-Moran&Lubell [12]	607	503	300	900	47	0.0113	870	0.0033	405	0.0045	838	200	200	716	1052	569.466
Garay-Moran&Lubell [12]	607	506	300	900	43	0.0229	880	0.0033	405	0.0043	838	200	200	1028	245	142.811
Garay-Moran&Lubell [12]	607	503	300	1200	48	0.0113	870	0.0033	405	0.0045	838	200	200	577	208	133.37
Garay-Moran&Lubell [12]	607	507	300	600	23	0.0177	401	0.0033	405	0.0033	405	200	200	784	265	115.613
Garay-Moran&Lubell [12]	607	507	300	900	25	0.0177	401	0.0033	405	0.0043	838	200	200	539	291	112.986
Garay-Moran&Lubell [12]	607	503	300	600	39	0.0113	870	0	0	0	0	200	200	784	257.5	97.1908
Ismail et al.[13]	400	330	100	550	85	0.0362	364	0	0	0	0	100	100	177	3688	2403.64
Ismail et al.[13]	400	330	100	550	86	0.0362	364	0.0022	448	0.0056	577	100	100	211	675	642.514
Ismail et al.[13]	400	330	100	550	85	0.0362	364	0.0022	448	0.0126	577	100	100	233	303	294.236
Ismail et al.[13]	400	330	100	425	87	0.0362	364	0	448	0	577	100	100	246	1100	602.948
Ismail et al.[13]	400	330	100	425	87	0.0362	364	0.0022	448	0.0056	577	100	100	282	290	207.785
Ismail et al.[13]	400	330	100	425	88	0.0362	364	0.0022	448	0.0134	577	100	100	284	320	266.469
Ismail et al.[13]	400	330	100	300	86	0.0362	364	0	448	0	577	100	100	371	395	331.047
Ismail et al.[13]	400	330	100	550	59	0.0362	364	0	448	0	577	100	100	148	665	364.545
Ismail et al.[13]	400	330	100	550	60	0.0362	364	0.0022	448	0.0056	577	100	100	187	115.6	70.6121
Ismail et al.[13]	400	330	100	550	58	0.0362	364	0.0022	448	0.0126	577	100	100	185	774	472.174
Ismail et al.[13]	400	330	100	425	58	0.0362	364	0	448	0	577	100	100	208	721	716.028
Ismail et al.[13]	400	330	100	425	59	0.0362	364	0.0022	448	0.0059	577	100	100	257	331	290.92
Ismail et al.[13]	400	330	100	425	59	0.0362	364	0.0022	448	0.0134	577	100	100	253	273	188.068
Ismail et al.[13]	400	330	100	300	61	0.0362	364	0	448	0	577	100	100	273	280	257.262
Ismail et al.[13]	400	330	100	300	61	0.0362	364	0.0022	448	0.0067	577	100	100	353	210.4	105.038
Ismail et al.[13]	400	330	100	300	60	0.0362	364	0.0022	448	0.0144	577	100	100	374	330	184.816
Ismail et al.[13]	400	330	100	550	31	0.0362	364	0.0022	448	0.0056	577	100	100	146	148.9	70.6121
Ismail et al.[13]	400	330	100	425	31	0.0362	364	0.0022	448	0.0059	577	100	100	186	239.7	97.1908
Ismail et al.[13]	400	330	100	330	31	0.0362	364	0.0022	448	0.0067	577	100	100	245	2238.5	782.772
Ismail et al.[13]	500	449	150	750	36	0.0139	525	0	0	0	0	80	80	188	207	184.126
Ismail et al.[13]	375	328	150	540	36	0.0138	530	0	0	0	0	80	80	158	630	586.918
Ismail et al.[13]	250	219	150	360	36	0.0138	530	0	0	0	0	80	80	127	512	420.471
Kondalraj & Rao.[14]	500	432	200	230	44	0.0218	589	0	0	0	0	100	100	1150	121	89.1269
Kondalraj & Rao.[14]	500	432	200	430	54	0.0218	589	0	0	0	0	100	100	828	281	307.567
Kondalraj & Rao.[14]	750	675	200	795	47	0.0218	578	0	0	0	0	100	100	1002	849	524.086
Kondalraj & Rao.[14]	1000	899	200	1125	45	0.0216	581	0	0	0	0	200	200	1320	161	89.1662
Kondalraj & Rao.[14]	500	432	200	630	45	0.0218	589	0	0	0	0	100	100	390	123	72.1217
Kondalraj & Rao.[14]	750	675	200	1350	47	0.0218	578	0	0	0	0	100	100	401	279	112.389
Kondalraj & Rao.[14]	1000	899	200	1800	49	0.0216	581	0	0	0	0	200	200	510	485	292.117
Kondalraj & Rao.[14]	500	452	200	430	51	0.0104	589	0	0	0	0	100	100	495	237	153.752
Kondalraj & Rao.[14]	500	442	200	430	46	0.0142	589	0	0	0	0	100	100	528	535	265.667
Kong et al. [15-16]	762	724	76	254	22	0.0052	287	0.0245	280	0	0	76	76	239	840	363.812
Kong et al. [15-16]	635	597	76	254	25	0.0062	287	0.0245	280	0	0	76	76	224	277	300.162
Kong et al. [15-16]	508	470	76	254	21	0.0079	287	0.0245	280	0	0	76	76	190	330	207.51
Kong et al. [15-16]	381	343	76	254	21	0.0109	287	0.0245	280	0	0	76	76	164	108	125.673
Kong et al. [15-16]	254	216	76	254	22	0.0173	287	0.0245	280	0	0	76	76	90	484	321.479
Kong et al. [15-16]	762	724	76	254	19	0.0052	287	0.0086	303	0	0	76	76	249	224	100.514
Kong et al. [15-16]	635	597	76	254	19	0.0063	287	0.0086	303	0	0	76	76	224	282	243.664
Kong et al. [15-16]	381	343	76	254	23	0.0109	287	0.0086	303	0	0	76	76	140	597	283.552
Kong et al. [15-16]	254	216	76	254	20	0.0173	287	0.0086	303	0	0	76	76	100	290	311.9
Kong et al. [15-16]	762	724	76	254	23	0.0052	287	0	0	0.0245	280	76	76	276	265.8	123.308
Kong et al. [15-16]	635	597	76	254	21	0.0062	287	0	0	0.0245	280	76	76	226	1464	1123.33
Kong et al. [15-16]	508	470	76	254	19	0.0079	287	0	0	0.0245	280	76	76	208	189	98.3481
Kong et al. [15-16]	381	343	76	254	22	0.0109	287	0	0	0.0245	280	76	76	159	207	164.127
Kong et al. [15-16]	254	216	76	254	23	0.0173	287	0	0	0.0245	280	76	76	87	157	120.334
Kong et al. [15-16]	762	724	76	254	22	0.0052	287	0	0	0.0086	303	76	76	242	390	220.101
Kong et al. [15-16]	635	597	76	254	21	0.0062	287	0	0	0.0086	303	76	76	201	257	215.706
Kong et al. [15-16]	508	470	76	254	20	0.0079	287	0	0	0.0086	303	76	76	181	291	121.657
Kong et al. [15-16]	381	343	76	254	22	0.0109	287	0	0	0.0086	303	76	76	110	731	686.326
Kong et al. [15-16]	254	216	76	254	23	0.0173	287	0	0	0.0086	303	76	76	96	77.7	66.3505
Kong et al. [15-16]	762	724	76	254	19	0.0052	287	0.0061	280	0.0061	280	76	76	240	110	83.9951
Kong et al. [15-16]	635	597	76	254	19	0.0062	287	0.0061	280	0.0061	280	76	76	208	257	294.862
Kong et al. [15-16]	508	470	76	254	20	0.0079	287	0.0061	280	0.0061	280	76	76	173	453	214.312
Kong et al. [15-16]	381	343	76	254	22	0.0109	287	0.0061	280	0.0061	280	76	76	127	3394	2375.05
Kong et al. [15-16]	254	216	76	254	23	0.0173	287	0.0061	280	0.0061	280	76	76	78	201	110.154
Kunopas [17]	450	420	200	420	25	0.0054	528	0.0022	405	0.0022	405	100	100	320	499	332.252
Kunopas [17]	450	420	200	420	28	0.004	528	0.0011	405	0.0033	405	100	100	337	1320	510.149
Kunopas [17]	450	420	200	420	28	0.0054	528	0.0033	405	0.0011	405	100	100	342	644	391.335
Kunopas [17]	450	420	200	420	23	0.004	528	0.0022	405	0.0022	405	100	100	225	109.8	75.2669
Kunopas [17]	450	420	200	420	22	0.0054	528	0.0014	405	0.0028	405	100	100	195	766	403.651
Kunopas [17]	450	420	200	420	22	0.004	528	0.0028	405	0.0014	405	100	100	237	135	144.589
Lee [18]	1000	900	200	1400	34	0.0189	498	0.005	529	0	529	300	200	968	162	93.8514
Lee [18]	1000	863	200	1400	29	0.0197	498	0.005	529	0	529	300	200	968	278	154.973
Lee [18]	1000	825	200	1400	28	0.0206	498	0.005	529	0	529	300	200	840	823	531.371
Lee [18]	1000	788	200	1400	27	0.0216	498	0.005	529	0	529	300	200	840	690	279.229
Lu et al.[19]	1000	900	200	750	35	0.0169	439	0	0	0	0	300	200	1141	2695	1142.89
Lu et al.[19]	1000	900	200	750	35	0.0169	439	0.0057	463	0.0063	463	300	200	1337	226	110.154
Lu et al.[19]	1000	900	170	550	59	0.0199	439	0	0	0	0	300	200	1546	542	664.355
Lu et al.[19]	1000	900	170	550	59	0.0199	439	0	0	0.0032	463	300	200	1678	520	344.755
Lu et al.[19]	1000	900	170	550	59	0.0199	439	0	0	0.0063	463	300	200	1870	773	472.174
Lu et al.[19]	1000	900	200	750	68	0.0169	439	0	0	0	0	300	200	1606	301	159.189
Lu et al.[19]	1000	900	200	750	68	0.0169	439	0	0	0.0063	463	300	200	1765	208	176.665
Lu et al.[19]	1000	900	200	750	68	0.0169	439	0.0057	463	0	0	300	200	1722	1958	944.545
Lu et al.[19]	1000	900	200	750	35	0.0169	439	0	0	0	0	300	200	1156	289	121.657
Lu et al.[19]	1000	900	200	750	35	0.0169	439	0.0057	463	0.0063	463	300	200	1375	2295	1397.62
Lu et al.[19]	1000	900	170	550	59	0.0199	439	0	0	0	0	300	200	1542	214	244.351
Lu et al.[19]	1000	900	170	550	59	0.0199	439	0	0	0.0032	463	300	200	1859	588	306.691
Lu et al.[19]	1000	900	170	550	59	0.0199	439	0	0	0.0063	463	300	200	2018	701	477.738
Lu et al.[19]	1000	900	200	750	68	0.0169	439	0	0	0	0	300	200	1474	221	108.531
Lu et al.[19]	1000	900	200	750	68	0.0169	439	0	0	0.0063	463	300	200	1600	166	86.723
Lu et al.[19]	1000	900	200	750	68	0.0169	439	0.0057	463	0	0	300	200	1563	1099.3	792.867
Mathey [20]	457	403	203	610	25	0.0305	267	0	0	0	0	89	89	313	235	189.593
Mathey [20]	457	403	203	610	23	0.0305	267	0	0	0	0	89	89	311	224	156.703
Mathey [20]	457	403	203	610	22	0.0188	466	0	0	0	0	89	89	262	181	95.0158
Mathey [20]	457	403	203	610	26	0.0188	466	0	0	0	0	89	89	313	710.3	200.477
Mathey [20]	457	403	203	610	26	0.0185	490	0	0	0	0	89	89	289	140	72.7823
Mathey [20]	457	403	203	610	26	0.0185	490	0	0	0	0	89	89	291	168	67.6382
Mathey [20]	457	403	203	610	24	0.0186	443	0	0	0	0	89	89	291	785	475.748
Mathey [20]	457	403	203	610	25	0.0186	443	0	0	0	0	89	89	304	410	525.641
Mathey [20]	457	403	203	610	23	0.0116	698	0	0	0	0	89	89	224	771	472.818
Mathey [20]	457	403	203	610	27	0.0116	698	0	0	0	0	89	89	268	260	300.162
Mathey [20]	457	403	203	610	25	0.0117	698	0	0	0	0	89	89	224	116	48.73
Mathey [20]	457	403	203	610	26	0.0117	698	0	0	0	0	89	89	268	430	333.496
Mathey [20]	457	403	203	610	22	0.0075	712	0	0	0	0	89	89	222	423	185.611
Mathey [20]	457	403	203	610	27	0.0075	712	0	0	0	0	89	89	224	576.3	200.477
Mathey [20]	457	403	203	610	26	0.0075	712	0	0	0	0	89	89	180	733	475.583
Mathey [20]	457	403	203	610	23	0.0075	712	0	0	0	0	89	89	189	78	53.3313
Mihaylov et al.[21]	1200	1095	400	1700	34	0.0069	652	0	0	0	0	300	150	721	291	388.34
Mihaylov et al.[21]	1200	1095	400	1700	34	0.0069	652	0	0	0	0	300	150	1162	600	387.575
Mihaylov et al.[21]	1200	1095	400	2500	29	0.0069	652	0	0	0	0	300	150	416	532	471.554
Mihaylov et al.[21]	1200	1095	400	2500	29	0.0069	652	0	0	0	0	300	150	492	214.2	101.892
Mihaylov et al.[21]	1200	1095	400	1700	33	0.0069	652	0.001	490	0	0	300	150	941	528	325.261
Mihaylov et al.[21]	1200	1095	400	1700	33	0.0069	652	0.001	490	0	0	300	150	943	210	224.22
Mihaylov et al.[21]	1200	1095	400	2500	38	0.0069	652	0.001	490	0	0	300	150	663	784	611.479
Moody [22]	609	533	178	813	18	0.0272	315	0	0	0	0	203	203	297	344	183.357
Moody [22]	609	533	178	813	21	0.0272	315	0	0	0	0	203	203	303	159	82.8292
Moody [22]	609	533	178	813	24	0.0346	313	0	0	0	0	203	203	268	239	121.551
Moody [22]	609	533	178	813	17	0.0346	313	0	0	0	0	203	203	290	2171	1397.62
Moody [22]	609	533	178	813	22	0.0425	302	0	0	0	0	203	203	421	1765	1570.87
Moody [22]	609	533	178	813	21	0.0425	302	0	0	0	0	203	203	397	456	341.129
Moody [22]	609	533	178	813	21	0.0272	315	0	0	0	0	203	203	348	1028	578.235
Moody [22]	609	533	178	813	23	0.0272	315	0	0	0	0	203	203	357	141	79.6847
Moody [22]	609	533	178	813	23	0.0346	313	0	0	0	0	203	203	303	116.1	58.1073
Moody [22]	609	533	178	813	22	0.0346	313	0	0	0	0	203	203	341	190	199.07
Moody [22]	609	533	178	813	22	0.0425	302	0	0	0	0	203	203	390	110.7	71.6799
Moody [22]	609	533	178	813	25	0.0425	302	0	0	0	0	203	203	437	468	258.486
Moody [22]	609	533	178	813	25	0.0425	302	0.0052	326	0	0	203	203	478	186	91.2821
Moody [22]	609	533	178	813	22	0.0425	302	0.0095	303	0	0	203	203	507	87	36.0633
Oh and Shin [23]	560	500	130	425	24	0.0156	414	0	414	0	414	130	130	265	257	121.471
Oh and Shin [23]	560	500	130	425	24	0.0156	414	0.0012	414	0.0043	414	130	130	284	581	259.418
Oh and Shin [23]	560	500	130	425	24	0.0156	414	0.0022	414	0.0043	414	130	130	377	173	95.0158
Oh and Shin [23]	560	500	130	425	24	0.0156	414	0.0034	414	0.0043	414	130	130	358	90	51.1707
Oh and Shin [23]	560	500	130	250	49	0.0156	414	0	414	0	414	130	130	642	130	83.826
Oh and Shin [23]	560	500	130	250	49	0.0156	414	0.0012	414	0.0043	414	130	130	713	150	130.684
Oh and Shin [23]	560	500	130	250	49	0.0156	414	0.0022	414	0.0043	414	130	130	706	223	98.551
Oh and Shin [23]	560	500	130	250	49	0.0156	414	0.0034	414	0.0043	414	130	130	709	396	205.296
Oh and Shin [23]	560	500	130	425	49	0.0156	414	0	414	0	414	130	130	401	545	438.821
Oh and Shin [23]	560	500	130	425	49	0.0156	414	0.0012	414	0.0043	414	130	130	488	224	132.058
Oh and Shin [23]	560	500	130	425	49	0.0156	414	0.0022	414	0.0043	414	130	130	456	5440	3654.43
Oh and Shin [23]	560	500	130	425	49	0.0156	414	0.0034	414	0.0043	414	130	130	421	115	62.7852
Oh and Shin [23]	560	500	130	625	49	0.0156	414	0	414	0	414	130	130	337	167	113.017
Oh and Shin [23]	560	500	130	625	49	0.0156	414	0.0012	414	0.0043	414	130	130	347	303	299.606
Oh and Shin [23]	560	500	130	625	49	0.0156	414	0.0022	414	0.0043	414	130	130	381	156.4	97.1908
Oh and Shin [23]	560	500	130	625	49	0.0156	414	0.0034	414	0.0043	414	130	130	402	307	309.267
Oh and Shin [23]	560	500	130	1000	49	0.0156	414	0.0012	414	0.0043	414	130	130	211	568	425.278
Oh and Shin [23]	560	500	130	1000	49	0.0156	414	0.0022	414	0.0043	414	130	130	237	321	344.311
Oh and Shin [23]	560	500	130	1000	49	0.0156	414	0.0034	414	0.0043	414	130	130	235	253	191.301
Oh and Shin [23]	560	500	120	250	51	0.0129	414	0.0013	414	0	414	130	130	347	900.7	431.633
Oh and Shin [23]	560	500	120	250	51	0.0129	414	0.0013	414	0.0023	414	130	130	398	904	561.603
Oh and Shin [23]	560	500	120	250	51	0.0129	414	0.0013	414	0.0047	414	130	130	490	1375	944.067
Oh and Shin [23]	560	500	120	250	51	0.0129	414	0.0013	414	0.0094	414	130	130	455	400	275.489
Oh and Shin [23]	560	500	120	425	51	0.0129	414	0.0013	414	0.0047	414	130	130	392	34	15.266
Oh and Shin [23]	560	500	120	425	51	0.0129	414	0.0024	414	0.0047	414	130	130	361	300	160.223
Oh and Shin [23]	560	500	120	425	51	0.0129	414	0.0037	414	0.0047	414	130	130	374	307	191.588
Oh and Shin [23]	560	500	120	625	51	0.0129	414	0.0013	414	0	414	130	130	214	305	147.025
Oh and Shin [23]	560	500	120	625	51	0.0129	414	0.0013	414	0.0023	414	130	130	260	495	361.814
Oh and Shin [23]	560	500	120	625	51	0.0129	414	0.0013	414	0.0047	414	130	130	277	228	168.914
Oh and Shin [23]	560	500	120	625	51	0.0129	414	0.0013	414	0.0094	414	130	130	291	96	53.3313
Oh and Shin [23]	560	500	120	1000	51	0.0129	414	0.0013	414	0.0046	414	130	130	165	1544	1202.16
Oh and Shin [23]	560	500	120	250	74	0.0129	414	0.0013	414	0	414	130	130	438	875	719.533
Oh and Shin [23]	560	500	120	250	74	0.0129	414	0.0013	414	0.0023	414	130	130	542	119	62.7852
Oh and Shin [23]	560	500	120	250	74	0.0129	414	0.0013	414	0.0047	414	130	130	548	672	397.878
Oh and Shin [23]	560	500	120	250	74	0.0129	414	0.0013	414	0.0094	414	130	130	547	174	117.328
Oh and Shin [23]	560	500	120	425	74	0.0129	414	0.0013	414	0.0047	414	130	130	418	467	436.184
Oh and Shin [23]	560	500	120	425	74	0.0129	414	0.0024	414	0.0047	414	130	130	410	152	62.7852
Oh and Shin [23]	560	500	120	425	74	0.0129	414	0.0037	414	0.0047	414	130	130	408	155	78.904
Oh and Shin [23]	560	500	120	625	74	0.0129	414	0.0013	414	0	414	130	130	291	265	182.903
Oh and Shin [23]	560	500	120	625	74	0.0129	414	0.0013	414	0.0023	414	130	130	310	115.7	54.3772
Oh and Shin [23]	560	500	120	625	74	0.0129	414	0.0013	414	0.0047	414	130	130	338	372	424.745
Oh and Shin [23]	560	500	120	625	74	0.0129	414	0.0013	414	0.0094	414	130	130	333	429	273.015
Oh and Shin [23]	560	500	120	1000	74	0.0129	414	0.0013	414	0.0047	414	130	130	214	527	411.299
Oh and Shin [23]	560	500	130	625	24	0.0156	414	0.0012	414	0.0043	414	130	130	228	2018	1425.36
Oh and Shin [23]	560	500	130	625	24	0.0156	414	0.0012	414	0.0043	414	130	130	255	275	124.594
Oh and Shin [23]	560	500	130	625	24	0.0156	414	0.0012	414	0.0043	414	130	130	207	251	153.752
Oh and Shin [23]	560	500	130	250	49	0.0156	414	0.0012	414	0.0043	414	130	130	746	270	317.11
Oh and Shin [23]	560	500	130	425	49	0.0156	414	0.0012	414	0.0043	414	130	130	530	323	167.115
Oh and Shin [23]	560	500	130	625	49	0.0156	414	0.0012	414	0.0043	414	130	130	378	1357	1156.66
Oh and Shin [23]	560	500	130	250	49	0.0156	414	0.0012	414	0.0043	414	130	130	702	136	74.9226
Oh and Shin [23]	560	500	130	425	49	0.0156	414	0.0012	414	0.0043	414	130	130	568	220	118.286
Oh and Shin [23]	560	500	130	625	49	0.0156	414	0.0012	414	0.0043	414	130	130	363	159.4	55.5644
Proestos et al.[24]	610	508	241	610	38	0.0735	457	0	0	0	0	457	305	1469	375	217.101
Proestos et al.[24]	622	508	241	610	62	0.0735	457	0	0	0	0	457	305	1700	353	266.43
Proestos et al.[24]	648	508	139	610	91	0.1133	457	0	0	0	0	457	305	1393	186	112.813
Quintero-Febres et al.[25]	460	370	150	525	22	0.0279	462	0.0024	407	0.0012	407	150	150	251	222	109.502
Quintero-Febres et al.[25]	460	370	150	525	22	0.0279	462	0.0024	407	0.0012	407	150	150	237	246	171.998
Quintero-Febres et al.[25]	460	370	150	525	22	0.0279	462	0	407	0	407	150	150	221	425	309.267
Quintero-Febres et al.[25]	460	370	150	525	22	0.0279	462	0	407	0	407	150	150	196	290	153.298
Quintero-Febres et al.[25]	460	370	150	335	32	0.0205	427	0.0013	407	0.0012	407	150	150	456	752	329.341
Quintero-Febres et al.[25]	460	370	150	335	32	0.0205	427	0.0013	407	0.0012	407	150	150	426	458	519.08
Quintero-Febres et al.[25]	460	370	150	305	32	0.0205	427	0	407	0	407	150	150	468	225	249.158
Quintero-Febres et al.[25]	460	370	150	305	32	0.0205	427	0	407	0	407	150	150	459	491	239.945
Quintero-Febres et al.[25]	460	380	100	595	50	0.0407	434	0.0032	407	0.0017	407	150	150	265	264	268.065
Quintero-Febres et al.[25]	460	380	100	545	50	0.0407	434	0	407	0	407	150	150	292	318	151.372
Quintero-Febres et al.[25]	460	380	100	340	50	0.0407	434	0.0075	407	0.0017	407	150	150	484	560	400.197
Quintero-Febres et al.[25]	460	380	100	310	50	0.0407	434	0	407	0	407	150	150	460	740	506.868
Sagaseta&Vollum [26]	500	438	135	553	80	0.0332	580	0.0022	550	0	550	210	125	563	314.5	147.167
Sagaseta&Vollum [26]	500	438	135	553	80	0.0332	580	0.0034	550	0	550	210	125	655	666	477.738
Sagaseta&Vollum [26]	500	438	135	518	80	0.0332	580	0.0045	550	0	550	210	125	707	230	93.0127
Sagaseta&Vollum [26]	500	438	135	553	68	0.0332	580	0	550	0	550	210	125	366	388.5	191.427
Sagaseta&Vollum [26]	500	438	135	518	68	0.0332	580	0.0022	550	0	550	210	125	532	513	244.389
Sagaseta&Vollum [26]	500	438	135	553	68	0.0332	580	0.0034	550	0	550	210	125	481	350	256.769
Sagaseta&Vollum [26]	500	438	135	553	68	0.0332	580	0.0045	550	0	550	210	125	602	360	279.311
Sahoo et al.[27]	450	400	100	175	45	0.0113	400	0	0	0	0	100	100	371	380	265.186
Sahoo et al.[27]	450	400	100	175	41	0.0113	400	0.002	260	0.002	260	100	100	359	1175	828.532
Sahoo et al.[27]	450	400	100	175	43	0.0113	400	0.0025	260	0.0021	260	100	100	371	573.4	426.382
Sahoo et al.[27]	450	400	100	175	38	0.0113	400	0.003	260	0.003	260	100	100	349	775	430.973
Sahoo et al.[27]	450	400	100	175	41	0.0113	400	0.003	260	0	260	100	100	331	602	440.898
Sahoo et al.[27]	450	400	100	175	39	0.0113	400	0	0	0.003	260	100	100	349	743	456.255
Sahoo et al.[27]	450	400	100	175	39	0.0113	400	0	0	0.0048	260	100	100	360	968	433.095
Sahoo et al.[27]	450	400	100	175	43	0.0113	400	0.0066	260	0	260	100	100	303	190	229.704
Sahoo et al.[27]	450	400	100	175	45	0.0113	400	0	0	0.0034	260	100	100	360	1870	1425.36
Sahoo et al.[27]	450	400	100	175	45	0.0113	400	0.0032	260	0.0017	260	100	100	354	122	72.1217
Sahoo et al.[27]	450	400	100	175	36	0.0113	400	0.002	440	0.002	440	100	100	366	303	163.103
Salamy et al.[28]	475	400	240	200	36	0.0202	376	0	376	0	0	100	100	775	470	417.041
Salamy et al.[28]	475	400	240	200	36	0.0202	376	0.004	376	0	0	100	100	768	1542	1006.13
Salamy et al.[28]	475	400	240	200	31	0.0202	376	0.008	376	0	0	100	100	976	994	630.678
Salamy et al.[28]	475	400	240	400	31	0.0202	376	0	376	0	0	100	100	525	510	335.636
Salamy et al.[28]	475	400	240	400	31	0.0202	376	0.004	376	0	0	100	100	591	196	108.531
Salamy et al.[28]	475	400	240	400	38	0.0202	376	0.008	376	0	0	100	100	751	537	268.741
Salamy et al.[28]	475	400	240	600	29	0.0202	376	0	376	0	0	100	100	308	268	129.29
Salamy et al.[28]	475	400	240	600	23	0.0202	376	0	376	0	0	100	100	352	168	98.4989
Salamy et al.[28]	475	400	240	600	29	0.0202	376	0.004	376	0	0	100	100	513	102.7	59.4176
Salamy et al.[28]	475	400	240	600	31	0.0202	376	0.008	376	0	0	100	100	581	672	394.583
Salamy et al.[28]	675	600	360	900	38	0.0211	388	0	388	0	0	100	150	980	751	447.95
Salamy et al.[28]	675	600	360	900	31	0.0211	372	0	372	0	0	100	150	894	220	219.766
Salamy et al.[28]	905	800	480	1200	32	0.0207	398	0	398	0	0	100	200	1493	968	523.891
Salamy et al.[28]	905	800	480	1200	24	0.0207	398	0	398	0	0	100	200	1129	164.6	58.1073
Salamy et al.[28]	1105	1000	600	1500	31	0.0204	398	0	398	0	0	100	250	1985	426	341.129
Salamy et al.[28]	1105	1000	600	1500	29	0.0204	398	0.004	398	0	0	100	250	2607	849	472.174
Salamy et al.[28]	1305	1200	720	1800	27	0.0199	402	0	402	0	0	100	300	2695	358	284.173
Salamy et al.[28]	1505	1400	840	2100	27	0.0205	394	0	394	0	0	100	350	2988	4137	1493.84
Salamy et al.[28]	1505	1400	840	2100	24	0.0205	398	0.004	398	0	0	100	350	4198	268	124.879
Sarsam&Al-Musawi [29]	270	235	180	588	39	0.0223	495	0.0009	820	0	0	100	100	189	340	152.827
Sarsam&Al-Musawi [29]	270	232	180	580	76	0.0226	495	0.0009	820	0	0	100	100	201	224	128.876
Sarsam&Al-Musawi [29]	270	235	180	588	40	0.0223	495	0.0014	820	0	0	100	100	199	190	235.218
Sarsam&Al-Musawi [29]	270	235	180	588	72	0.0223	495	0.0014	820	0	0	100	100	199	563	487.026
Sarsam&Al-Musawi [29]	270	233	180	583	74	0.0282	495	0.0009	820	0	0	100	100	224	157	69.9337
Sarsam&Al-Musawi [29]	270	233	180	583	73	0.0282	495	0.0014	820	0	0	100	100	228	195	237.156
Sarsam&Al-Musawi [29]	270	233	180	583	80	0.0282	495	0.0019	820	0	0	100	100	207	443	226.766
Sarsam&Al-Musawi [29]	270	233	180	583	70	0.0351	495	0.0009	820	0	0	100	100	247	505	428.204
Sarsam&Al-Musawi [29]	270	233	180	583	74	0.0351	495	0.0014	820	0	0	100	100	247	700	304.755
Sarsam&Al-Musawi [29]	270	233	180	583	76	0.0351	495	0.0019	820	0	0	100	100	221	396.4	202.735
Senturk&Higgins [30]	1829	1778	406	2438	27	0.0056	490	0.0044	429	0	429	203	610	2253	146	69.9337
Senturk&Higgins [30]	1829	1778	406	2438	26	0.0056	470	0.0029	348	0	348	203	610	1809	894	561.603
Senturk&Higgins [30]	1829	1778	406	2438	28	0.0028	470	0.0044	429	0	429	203	610	1754	716	645.926
Senturk&Higgins [30]	1829	1778	406	2438	24	0.0028	478	0.0029	346	0	346	203	610	1307	424	259.201
Senturk&Higgins [30]	1219	1168	406	2438	25	0.0042	469	0.0029	349	0	349	203	610	922	2923	1824.86
Shuraim & El-Sayed [31]	700	612	250	1224	58	0.0073	569	0	0	0	0	100	100	281	390	388.082
Shuraim & El-Sayed [31]	700	612	250	1224	58	0.0121	569	0	0	0	0	100	100	499	104	62.7852
Shuraim & El-Sayed [31]	700	612	250	1224	58	0.0183	569	0	0	0	0	100	100	470	241	121.471
Shuraim & El-Sayed [31]	700	612	250	918	58	0.0073	569	0	0	0	0	100	100	504	1149	742.428
Shuraim & El-Sayed [31]	700	612	250	918	58	0.0121	569	0	0	0	0	100	100	700	753	447.831
Shuraim & El-Sayed [31]	700	612	250	918	58	0.0183	569	0	0	0	0	100	100	644	348	152.582
Shuraim & El-Sayed [31]	700	612	250	612	58	0.0073	569	0	0	0	0	100	100	722	507	217.867
Shuraim & El-Sayed [31]	700	612	250	612	58	0.0121	569	0	0	0	0	100	100	975	264	278.773
Shuraim & El-Sayed [31]	700	612	250	612	58	0.0183	569	0	0	0	0	100	100	1246	189	194.737
Shuraim & El-Sayed [31]	400	355	250	670	55	0.0074	569	0	0	0	0	55	55	208	73.5	70.2392
Shuraim & El-Sayed [31]	400	355	250	670	55	0.0122	569	0	0	0	0	55	55	226	2633	2206.94
Shuraim & El-Sayed [31]	400	355	250	670	55	0.0182	569	0	0	0	0	55	55	372	547	664.355
Shuraim & El-Sayed [31]	400	355	250	503	55	0.0074	569	0	0	0	0	55	55	283	2660	1572.78
Shuraim & El-Sayed [31]	400	355	250	503	55	0.0122	569	0	0	0	0	55	55	443	1399	908.677
Shuraim & El-Sayed [31]	400	355	250	503	55	0.0182	569	0	0	0	0	55	55	538	731	432.765
Shuraim & El-Sayed [31]	400	355	250	335	55	0.0074	569	0	0	0	0	55	55	432	250	294.862
Shuraim & El-Sayed [31]	400	355	250	335	55	0.0122	569	0	0	0	0	55	55	588	228	155.381
Shuraim & El-Sayed [31]	400	355	250	335	55	0.0182	569	0	0	0	0	55	55	765	76.9	50.3074
Smith&Vantsiotis [32]	356	305	102	305	21	0.0194	431	0	484	0	484	102	102	140	173	199.07
Smith&Vantsiotis [32]	356	305	102	305	21	0.0194	431	0	484	0	484	102	102	136	141	163.632
Smith&Vantsiotis [32]	356	305	102	305	19	0.0194	431	0.0028	484	0.0023	484	102	102	161	561	348.409
Smith&Vantsiotis [32]	356	305	102	305	18	0.0194	431	0.0028	484	0.0045	484	102	102	148	160	69.0342
Smith&Vantsiotis [32]	356	305	102	305	16	0.0194	431	0.0028	484	0.0068	484	102	102	141	642	494.813
Smith&Vantsiotis [32]	356	305	102	305	21	0.0194	431	0.0028	484	0.0068	484	102	102	171	318	149.082
Smith&Vantsiotis [32]	356	305	102	305	21	0.0194	431	0.0028	484	0.0091	484	102	102	184	189	114.095
Smith&Vantsiotis [32]	356	305	102	305	22	0.0194	431	0.0063	484	0.0023	484	102	102	175	544	246.303
Smith&Vantsiotis [32]	356	305	102	305	20	0.0194	431	0.0063	484	0.0045	484	102	102	171	434.2	240.201
Smith&Vantsiotis [32]	356	305	102	305	20	0.0194	431	0.0063	484	0.0068	484	102	102	172	159	83.9951
Smith&Vantsiotis [32]	356	305	102	305	19	0.0194	431	0.0063	484	0.0091	484	102	102	162	933	561.603
Smith&Vantsiotis [32]	356	305	102	305	18	0.0194	431	0.0125	484	0.0023	484	102	102	161	361	192.005
Smith&Vantsiotis [32]	356	305	102	305	19	0.0194	431	0.0125	484	0.0045	484	102	102	173	288	170.816
Smith&Vantsiotis [32]	356	305	102	305	21	0.0194	431	0.0125	484	0.0068	484	102	102	179	548	664.355
Smith&Vantsiotis [32]	356	305	102	305	20	0.0194	431	0.0125	484	0.0091	484	102	102	168	488	425.278
Smith&Vantsiotis [32]	356	305	102	368	22	0.0194	431	0	484	0	484	102	102	149	168	65.323
Smith&Vantsiotis [32]	356	305	102	368	22	0.0194	431	0.0024	484	0.0023	484	102	102	148	500.4	287.534
Smith&Vantsiotis [32]	356	305	102	368	20	0.0194	431	0.0024	484	0.0045	484	102	102	144	347	167.895
Smith&Vantsiotis [32]	356	305	102	368	21	0.0194	431	0.0024	484	0.0068	484	102	102	140	46.5	16.4612
Smith&Vantsiotis [32]	356	305	102	368	20	0.0194	431	0.0024	484	0.0091	484	102	102	153	4875	3120.86
Smith&Vantsiotis [32]	356	305	102	368	19	0.0194	431	0.0042	484	0.0023	484	102	102	129	144	82.8292
Smith&Vantsiotis [32]	356	305	102	368	19	0.0194	431	0.0042	484	0.0045	484	102	102	131	200	229.704
Smith&Vantsiotis [32]	356	305	102	368	18	0.0194	431	0.0042	484	0.0068	484	102	102	126	722	556.973
Smith&Vantsiotis [32]	356	305	102	368	22	0.0194	431	0.0042	484	0.0068	484	102	102	150	240	229.501
Smith&Vantsiotis [32]	356	305	102	368	20	0.0194	431	0.0042	484	0.0091	484	102	102	145	372	169.381
Smith&Vantsiotis [32]	356	305	102	368	16	0.0194	431	0.0063	484	0.0023	484	102	102	131	1393	714.153
Smith&Vantsiotis [32]	356	305	102	368	20	0.0194	431	0.0077	484	0.0023	484	102	102	159	1943.4	776.822
Smith&Vantsiotis [32]	356	305	102	368	19	0.0194	431	0.0077	484	0.0045	484	102	102	158	171	98.4989
Smith&Vantsiotis [32]	356	305	102	368	19	0.0194	431	0.0077	484	0.0068	484	102	102	155	322	181.055
Smith&Vantsiotis [32]	356	305	102	368	21	0.0194	431	0.0077	484	0.0091	484	102	102	166	788.6	921.07
Smith&Vantsiotis [32]	356	305	102	368	17	0.0194	431	0.0125	484	0.0023	484	102	102	154	796	648.255
Smith&Vantsiotis [32]	356	305	102	457	21	0.0194	431	0	484	0	484	102	102	116	149	153.874
Smith&Vantsiotis [32]	356	305	102	457	19	0.0194	431	0.0018	484	0.0023	484	102	102	119	1305	613.748
Smith&Vantsiotis [32]	356	305	102	457	22	0.0194	431	0.0018	484	0.0045	484	102	102	123	323	146.3
Smith&Vantsiotis [32]	356	305	102	457	23	0.0194	431	0.0018	484	0.0068	484	102	102	131	578.8	290.886
Smith&Vantsiotis [32]	356	305	102	457	22	0.0194	431	0.0018	484	0.0091	484	102	102	122	588	395.441
Smith&Vantsiotis [32]	356	305	102	457	20	0.0194	431	0.0031	484	0.0023	484	102	102	124	171	176.143
Smith&Vantsiotis [32]	356	305	102	457	19	0.0194	431	0.0031	484	0.0045	484	102	102	104	238.5	107.385
Smith&Vantsiotis [32]	356	305	102	457	19	0.0194	431	0.0031	484	0.0045	484	102	102	115	134	163.632
Smith&Vantsiotis [32]	356	305	102	457	20	0.0194	431	0.0031	484	0.0068	484	102	102	125	440	309.267
Smith&Vantsiotis [32]	356	305	102	457	21	0.0194	431	0.0031	484	0.0091	484	102	102	124	125	65.9219
Smith&Vantsiotis [32]	356	305	102	457	21	0.0194	431	0.0056	484	0.0023	484	102	102	141	349	279.311
Smith&Vantsiotis [32]	356	305	102	457	17	0.0194	431	0.0056	484	0.0045	484	102	102	125	421	425.278
Smith&Vantsiotis [32]	356	305	102	457	18	0.0194	431	0.0056	484	0.0068	484	102	102	128	303	302.259
Smith&Vantsiotis [32]	356	305	102	457	19	0.0194	431	0.0056	484	0.0091	484	102	102	137	20.7	14.4312
Smith&Vantsiotis [32]	356	305	102	457	20	0.0194	431	0.0077	484	0.0023	484	102	102	147	1141	666.4
Smith&Vantsiotis [32]	356	305	102	457	19	0.0194	431	0.0063	484	0.0045	484	102	102	129	249	106.369
Smith&Vantsiotis [32]	356	305	102	457	19	0.0194	431	0.0077	484	0.0045	484	102	102	152	324	122.756
Smith&Vantsiotis [32]	356	305	102	457	19	0.0194	431	0.0077	484	0.0068	484	102	102	153	1336	883.794
Smith&Vantsiotis [32]	356	305	102	457	21	0.0194	431	0.0077	484	0.0091	484	102	102	160	663	828.094
Smith&Vantsiotis [32]	356	305	102	635	20	0.0194	431	0	484	0	484	102	102	73	665	687.785
Smith&Vantsiotis [32]	356	305	102	635	16	0.0194	431	0.0042	484	0.0023	484	102	102	87	223	91.1727
Subedi et al.[33]	500	450	100	190	30	0.0089	580	0.0024	550	0.0051	550	100	150	375	308	172.51
Subedi et al.[33]	500	450	100	690	30	0.0089	580	0.0022	550	0.0051	550	100	150	150	390	153.789
Subedi et al.[33]	900	850	100	390	25	0.0027	580	0.0021	550	0.0035	550	100	150	293	1859	1425.36
Subedi et al.[33]	900	850	100	390	28	0.0115	580	0.0021	550	0.0035	550	100	150	485	598	378.44
Subedi et al.[33]	900	850	100	1290	33	0.0115	580	0.002	550	0.0035	550	100	150	211	441	423.786
Subedi et al.[33]	500	450	100	190	23	0.0089	580	0.0024	550	0.0051	550	100	150	308	539	560.208
Subedi et al.[33]	900	850	100	390	28	0.0027	580	0.0021	550	0.0035	550	100	150	303	212	244.351
Subedi et al.[33]	900	850	100	1290	32	0.0115	580	0.002	550	0.0035	550	100	150	199	1403	644.167
Tan et al.[34]	500	463	110	125	59	0.0123	505	0.0048	375	0	0	150	150	675	265	127.166
Tan et al.[34]	500	463	110	125	52	0.0123	505	0.0048	375	0	0	150	150	630	44	24.9617
Tan et al.[34]	500	463	110	125	54	0.0123	505	0.0048	375	0	0	150	150	640	1722	1570.87
Tan et al.[34]	500	463	110	125	57	0.0123	505	0.0048	375	0	0	150	150	630	1145	619.229
Tan et al.[34]	500	463	110	250	56	0.0123	505	0.0048	375	0	0	150	150	468	2295	1140.1
Tan et al.[34]	500	463	110	250	46	0.0123	505	0.0048	375	0	0	150	150	445	943	1109.84
Tan et al.[34]	500	463	110	250	54	0.0123	505	0.0048	375	0	0	150	150	500	690.6	726.996
Tan et al.[34]	500	463	110	250	53	0.0123	505	0.0048	375	0	0	150	150	480	366	311.222
Tan et al.[34]	500	463	110	375	51	0.0123	505	0.0048	375	0	0	150	150	403	128	59.6245
Tan et al.[34]	500	463	110	375	44	0.0123	505	0.0048	375	0	0	150	150	400	131	66.9446
Tan et al.[34]	500	463	110	500	48	0.0123	505	0.0048	375	0	0	150	150	270	339	415.465
Tan et al.[34]	500	463	110	500	44	0.0123	505	0.0048	375	0	0	150	150	280	994	560.164
Tan et al.[34]	500	463	110	500	47	0.0123	505	0.0048	375	0	0	150	150	290	447	237.266
Tan et al.[34]	500	463	110	500	48	0.0123	505	0.0048	375	0	0	150	150	290	437	212.726
Tan et al.[34]	500	463	110	750	51	0.0123	505	0.0048	375	0	0	150	150	220	310	388.34
Tan et al.[34]	500	463	110	750	45	0.0123	505	0.0048	375	0	0	150	150	190	775	408.738
Tan et al.[34]	500	463	110	750	45	0.0123	505	0.0048	375	0	0	150	150	173	1851	1543.98
Tan et al.[34]	500	463	110	1000	41	0.0123	505	0.0048	375	0	0	150	150	150	342	294.962
Tan et al.[35]	500	443	110	375	80	0.0258	499	0	0	0	0	150	100	500	2988	1518.23
Tan et al.[35]	500	443	110	375	63	0.0258	499	0	0	0.0159	353	150	100	560	661	622.911
Tan et al.[35]	500	443	110	375	74	0.0258	499	0	0	0.0159	447	150	100	580	2020	1376.88
Tan et al.[35]	500	443	110	375	65	0.0258	499	0.0286	447	0.0159	447	150	100	775	751	472.174
Tan et al.[35]	500	443	110	500	71	0.0258	499	0.0143	353	0	0	150	100	520	570	249.626
Tan et al.[35]	500	443	110	500	64	0.0258	499	0	0	0.0159	353	150	100	390	184	103.108
Tan et al.[35]	500	443	110	500	72	0.0258	499	0	0	0.0317	447	150	100	470	150	90.5851
Tan et al.[35]	500	443	110	500	73	0.0258	499	0.0143	353	0.0159	447	150	100	670	347	516.482
Tan et al.[35]	500	443	110	750	71	0.0258	499	0.0143	353	0	0	150	100	335	100	66.8908
Tan et al.[35]	500	443	110	750	71	0.0258	499	0.0143	447	0	0	150	100	400	158	78.904
Tan et al.[35]	500	443	110	750	73	0.0258	499	0.0143	353	0.0159	447	150	100	460	43	14.8596
Tan et al.[36]	500	446	110	375	71	0.02	538	0.0048	385	0	0	150	100	545	185	232.385
Tan et al.[36]	500	446	110	500	71	0.02	538	0.0048	385	0	0	150	100	500	127	83.9951
Tan et al.[36]	500	448	110	750	72	0.02	538	0.0048	385	0	0	150	100	250	365	324.641
Tan et al.[36]	500	446	110	125	70	0.0258	499	0.0048	353	0	0	150	100	835	2607	1235.03
Tan et al.[36]	500	446	110	250	65	0.0258	499	0.0048	353	0	0	150	100	740	205	224.22
Tan et al.[36]	500	441	110	375	65	0.0258	499	0.0048	353	0	0	150	100	530	344	203.439
Tan et al.[36]	500	417	110	125	70	0.0408	499	0.0048	353	0	0	150	100	925	1326	1052.96
Tan et al.[36]	500	417	110	250	65	0.0408	499	0.0048	353	0	0	150	100	720	642	382.171
Tan et al.[36]	500	421	110	375	65	0.0408	499	0.0048	353	0	0	150	100	670	853	358.905
Tan et al.[36]	500	420	110	500	68	0.0408	499	0.0048	353	0	0	150	100	520	250	236.429
Tan et al.[37]	500	444	140	250	49	0.026	520	0	0	0	0	250	250	850	179	91.2821
Tan et al.[37]	500	444	140	375	43	0.026	520	0	0	0	0	250	250	700	173	93.8514
Tan et al.[37]	500	444	140	500	37	0.026	520	0	0	0	0	250	250	570	214	300.162
Tan et al.[37]	1000	884	140	500	31	0.026	520	0.0012	240	0.0012	240	250	250	875	424.5	306.197
Tan et al.[37]	1400	1251	140	705	33	0.026	520	0.0012	240	0.0012	240	250	250	1175	777	691.326
Tan et al.[37]	1750	1559	140	880	43	0.026	520	0.0012	240	0.0012	240	250	250	1636	464	239.945
Tanimura & Sato [38]	450	400	300	200	23	0.0214	458	0	0	0	0	100	100	853	392	407.309
Tanimura & Sato [38]	450	400	300	200	23	0.0214	458	0.0021	370	0	0	100	100	821	199	100.493
Tanimura & Sato [38]	450	400	300	200	23	0.0214	458	0.0048	388	0	0	100	100	833	148	89.1662
Tanimura & Sato [38]	450	400	300	200	23	0.0214	458	0.0084	368	0	0	100	100	869	1833	1664.17
Tanimura & Sato [38]	450	400	300	400	29	0.0214	458	0	0	0	0	100	100	632	950	392.843
Tanimura & Sato [38]	450	400	300	400	29	0.0214	458	0.0021	370	0	0	100	100	731	1678	1425.36
Tanimura & Sato [38]	450	400	300	400	29	0.0214	458	0.0048	388	0	0	100	100	750	308	218.307
Tanimura & Sato [38]	450	400	300	400	29	0.0214	458	0.0084	368	0	0	100	100	804	456	425.278
Tanimura & Sato [38]	450	400	300	600	23	0.0214	458	0	0	0	0	100	100	284	750	432.765
Tanimura & Sato [38]	450	400	300	600	23	0.0214	458	0.0021	370	0	0	100	100	464	148.3	60.634
Tanimura & Sato [38]	450	400	300	600	23	0.0214	458	0.0048	388	0	0	100	100	491	2584	2751.14
Tanimura & Sato [38]	450	400	300	600	24	0.0214	458	0.0084	368	0	0	100	100	570	214.2	123.308
Tanimura & Sato [38]	450	400	300	400	32	0.0214	458	0	0	0	0	100	100	661	168	74.4647
Tanimura & Sato [38]	450	400	300	400	32	0.0214	458	0.0021	370	0	0	100	100	751	699	383.602
Tanimura & Sato [38]	450	400	300	400	32	0.0214	458	0.0048	388	0	0	100	100	774	4902	1818.88
Tanimura & Sato [38]	450	400	300	400	32	0.0214	458	0.0084	368	0	0	100	100	849	187	130.808
Tanimura & Sato [38]	450	400	300	400	31	0.0214	458	0.0021	370	0	0	100	100	570	4198	1930.88
Tanimura & Sato [38]	450	400	300	400	32	0.0214	458	0.0048	388	0	0	100	100	773	360	313.327
Tanimura & Sato [38]	450	400	300	400	32	0.0214	458	0.0084	368	0	0	100	100	756	375	188.762
Tanimura & Sato [38]	450	400	300	400	24	0.0214	702	0.0048	952	0	0	100	100	665	460	243.662
Tanimura & Sato [38]	450	400	300	400	27	0.0214	702	0.0084	1051	0	0	100	100	661	665	508.07
Tanimura & Sato [38]	450	400	300	600	26	0.0214	702	0.0048	952	0	0	100	100	537	701	627.366
Tanimura & Sato [38]	450	400	300	600	26	0.0214	702	0.0084	1051	0	0	100	100	566	143.6	80.5823
Tanimura & Sato [38]	450	400	300	200	80	0.0214	702	0	0	0	0	100	100	1958	632	305.481
Tanimura & Sato [38]	450	400	300	400	76	0.0214	702	0	0	0	0	100	100	1403	85.3	52.0118
Tanimura & Sato [38]	450	400	300	600	78	0.0214	702	0	0	0	0	100	100	904	395	234.051
Tanimura & Sato [38]	450	400	300	800	78	0.0214	702	0	0	0	0	100	100	752	242	145.211
Tanimura & Sato [38]	450	400	300	300	26	0.0214	458	0.0048	388	0	0	100	100	647	107.1	46.5946
Tanimura & Sato [38]	450	400	300	300	26	0.0214	458	0.0084	368	0	0	100	100	666	580	378.022
Tanimura & Sato [38]	450	400	300	300	26	0.0214	458	0.0088	389	0	0	100	100	701	378	312.459
Tanimura & Sato [38]	450	400	300	800	27	0.0214	702	0.0048	388	0	0	100	100	416	582	316.183
Tanimura & Sato [38]	450	400	300	800	27	0.0214	702	0.0084	368	0	0	100	100	440	358	231.187
Tanimura & Sato [38]	450	400	300	400	25	0.0214	458	0.0095	388	0	0	100	100	647	1129	490.445
Tanimura & Sato [38]	450	400	300	400	25	0.0214	458	0.0095	375	0	0	100	100	598	341	156.417
Tanimura & Sato [38]	450	400	300	200	25	0.0042	1330	0	0	0	0	100	100	588	200	91.7109
Tanimura & Sato [38]	450	400	300	200	25	0.0042	1330	0.0048	388	0	0	100	100	539	127	80.7436
Tanimura & Sato [38]	450	400	300	200	26	0.0042	1330	0.0084	368	0	0	100	100	554	943	931.434
Tanimura & Sato [38]	450	400	300	400	25	0.0042	1330	0	0	0	0	100	100	358	835	607.816
Tanimura & Sato [38]	450	400	300	400	25	0.0042	1330	0.0048	388	0	0	100	100	470	175.8	57.5061
Tanimura & Sato [38]	450	400	300	400	26	0.0042	1330	0.0084	368	0	0	100	100	470	1010	566.697
Tanimura & Sato [38]	450	400	300	1000	21	0.0214	750	0.0048	388	0	0	100	100	324	416	354.101
Tanimura & Sato [38]	450	400	300	1000	21	0.0214	750	0.0084	368	0	0	100	100	376	1624	788.22
Tanimura & Sato [38]	450	400	300	1000	97	0.0214	750	0	0	0	0	100	100	345	499	300.805
Tanimura & Sato [38]	450	400	300	400	98	0.0214	750	0.0021	957	0	0	100	100	1243	177	129.192
Tanimura & Sato [38]	450	400	300	400	96	0.0214	750	0.0048	953	0	0	100	100	1300	335	121.471
Tanimura & Sato [38]	450	400	300	600	95	0.0214	750	0.0021	957	0	0	100	100	932	881.5	407.55
Tanimura & Sato [38]	450	400	300	600	94	0.0214	750	0.0048	953	0	0	100	100	980	1243	1033.27
Tanimura & Sato [38]	1050	1000	200	1000	31	0.004	1016	0.0029	389	0	0	200	200	665	375	276.312
Tanimura & Sato [38]	2100	2000	400	2000	31	0.004	1016	0.0029	375	0	0	400	400	2584	226	135.367
Tasenhod [39]	400	350	150	438	22	0.0065	357	0.0008	248	0.0047	248	150	150	159	1606	1108.85
Tasenhod [39]	400	350	150	438	21	0.0065	357	0.0022	248	0.0022	248	150	150	171	307	123.028
Tasenhod [39]	400	350	150	438	22	0.0065	357	0.0042	248	0.001	248	150	150	154	147	65.9219
Tasenhod [39]	400	350	150	525	24	0.0065	357	0.0007	248	0.0047	248	150	150	141	178	187.235
Tasenhod [39]	400	350	150	525	24	0.0065	357	0.0022	248	0.0022	248	150	150	134	226	172.876
Tasenhod [39]	400	350	150	525	21	0.0065	357	0.0038	248	0.0011	248	150	150	135	479	265.667
Tasenhod [39]	400	350	150	613	21	0.0065	357	0.0006	248	0.0054	248	150	150	157	438.7	206.218
Tasenhod [39]	400	350	150	613	22	0.0065	357	0.0022	248	0.0022	248	150	150	108	187	146.951
Tasenhod [39]	400	350	150	613	21	0.0065	357	0.0038	248	0.0011	248	150	150	123	190	99.3598
Walraven&Lehwalter [40]	400	360	250	360	16	0.0113	420	0	0	0	0	90	90	226	108	78.0445
Walraven&Lehwalter [40]	400	360	250	360	22	0.0113	420	0	0	0	0	90	90	322	330	202.753
Walraven&Lehwalter [40]	400	360	250	360	22	0.0113	420	0	0	0	0	90	90	344	1636	1105.72
Walraven&Lehwalter [40]	400	360	250	360	24	0.0113	420	0	0	0	0	90	90	425	46	31.6199
Walraven&Lehwalter [40]	400	360	250	360	14	0.0113	420	0	0	0	0	90	90	220	179	103.108
Walraven&Lehwalter [40]	400	360	250	360	20	0.0113	420	0	0	0	0	90	90	347	640	603.372
Walraven&Lehwalter [40]	400	360	250	360	25	0.0113	420	0	0	0	0	90	90	396	144	89.1269
Walraven&Lehwalter [40]	400	360	250	360	20	0.0113	420	0	0	0	0	90	90	323	713	541.409
Walraven&Lehwalter [40]	400	360	250	360	18	0.0113	420	0	0	0	0	90	90	318	416	202.103
Walraven&Lehwalter [40]	400	360	250	360	20	0.0113	420	0	0	0	0	90	90	246	188	110.112
Walraven&Lehwalter [40]	400	360	250	360	26	0.0113	420	0	0	0	0	90	90	437	335.5	327.159
Walraven&Lehwalter [40]	400	360	250	360	20	0.0113	420	0	0	0	0	90	90	270	3763	2328.52
Walraven&Lehwalter [40]	600	560	250	560	20	0.0112	420	0	0	0	0	140	140	350	211.1	86.9107
Walraven&Lehwalter [40]	800	740	250	740	19	0.011	420	0	0	0	0	185	185	365	195.9	91.0475
Walraven&Lehwalter [40]	1000	930	250	930	20	0.0108	420	0	0	0	0	233	233	505	265	163.191
Walraven&Lehwalter [40]	400	360	250	360	18	0.0113	420	0.0013	420	0	420	90	90	317	320	225.852
Walraven&Lehwalter [40]	600	560	250	565	19	0.0112	420	0.0014	420	0	420	140	140	465	140	86.723
Walraven&Lehwalter [40]	800	760	250	740	17	0.0078	420	0.0017	420	0	420	190	190	467	527	488.894
Walraven&Lehwalter [40]	400	360	250	360	20	0.0113	420	0.0035	420	0	420	90	90	380	801.5	491.256
Walraven&Lehwalter [40]	600	560	250	565	21	0.0112	420	0.0033	420	0	420	140	140	580	504	406.721
Walraven&Lehwalter [40]	800	760	250	740	20	0.0078	420	0.0033	420	0	420	190	190	665	511.5	243.178
Yang et al.[41]	400	355	160	200	31	0.01	408	0	0	0	0	100	100	447	438	664.355
Yang et al.[41]	600	555	160	300	31	0.0098	408	0	0	0	0	100	100	535	702	541.409
Yang et al.[41]	600	555	160	300	31	0.0098	408	0	0	0	0	100	100	479	769	496.109
Yang et al.[41]	750	685	160	375	31	0.01	408	0	0	0	0	100	100	597	980	435.274
Yang et al.[41]	1000	935	160	500	31	0.009	408	0	0	0	0	100	100	582	268	169.737
Yang et al.[41]	400	355	160	400	31	0.01	408	0	0	0	0	100	100	192	100	46.7949
Yang et al.[41]	400	355	160	400	31	0.01	408	0	0	0	0	100	100	312	260	129.11
Yang et al.[41]	600	555	160	600	31	0.0098	408	0	0	0	0	100	100	375	371	302.259
Yang et al.[41]	750	685	160	750	31	0.01	408	0	0	0	0	100	100	272	421	153.789
Yang et al.[41]	750	685	160	750	31	0.01	408	0	0	0	0	100	100	330	154	70.9612
Yang et al.[41]	1000	935	160	1000	31	0.009	408	0	0	0	0	100	100	544	262	104.134
Yang et al.[41]	400	355	160	200	79	0.01	408	0	0	0	0	100	100	733	145	82.8292
Yang et al.[41]	600	555	160	300	79	0.0098	408	0	0	0	0	100	100	823	73	31.5514
Yang et al.[41]	750	685	160	375	79	0.01	408	0	0	0	0	100	100	1010	661	405.855
Yang et al.[41]	1000	935	160	500	79	0.009	408	0	0	0	0	100	100	1029	312	199.794
Yang et al.[41]	400	355	160	375	79	0.01	408	0	0	0	0	100	100	499	6294	2619.9
Yang et al.[41]	400	355	160	375	79	0.01	408	0	0	0	0	100	100	385	1107	634.427
Yang et al.[41]	600	555	160	600	79	0.0098	408	0	0	0	0	100	100	573	530	425.278
Yang et al.[41]	1000	935	160	1000	79	0.009	408	0	0	0	0	100	100	769	518	279.582
Zhang et al.[42]	600	532	200	160	48	0.0118	654	0.0034	457	0.0034	457	80	80	1100	655	487.026
Zhang et al.[42]	600	532	200	319	48	0.0118	654	0.0034	457	0.0034	457	80	80	904	957	925.944
Zhang et al.[42]	600	532	200	479	48	0.0118	654	0.0034	457	0.0034	457	80	80	785	173.9	71.6799
Zhang et al.[42]	600	532	200	320	48	0.0076	670	0.0034	457	0.0034	457	80	80	750	242	121.551
Zhang et al.[42]	600	532	200	319	48	0.0143	630	0.0034	457	0.0034	457	80	80	994	1240	484.933
Zhang et al.[42]	600	532	200	319	48	0.0118	654	0.005	457	0.0034	457	80	80	933	212.5	107.6
Zhang et al.[42]	600	532	200	319	48	0.0118	654	0.0025	457	0.0034	457	80	80	899	337	220.559
Zhang et al.[42]	600	532	200	319	48	0.0118	654	0	457	0.0034	457	80	80	894	408	525.641
Zhang et al.[43]	500	428	150	600	41	0.0124	484	0.0035	328	0	328	150	150	250	932	706.197
Zhang et al.[43]	500	428	150	600	41	0.0124	484	0.0035	328	0	328	150	150	306	334	320.244
Zhang et al.[43]	500	428	150	600	41	0.0124	484	0.0035	328	0	328	150	150	257	2253	1795.42
Zhang et al.[43]	500	428	150	750	41	0.0124	484	0.0035	328	0	328	150	150	240	894	364.584
Zhang et al.[43]	500	428	150	900	41	0.0124	484	0.0035	328	0	328	150	150	207	240	106.369
Zhang et al.[43]	500	428	150	300	41	0.0124	484	0.0035	328	0	0	150	150	458	445	469.268
Zhang et al.[43]	600	527	160	750	38	0.0143	495	0.0042	369	0	369	150	150	425	361	407.309
Zhang et al.[43]	600	527	160	750	38	0.0143	495	0.0042	369	0	369	150	150	397	224	91.7109
Zhang et al.[43]	600	527	160	750	38	0.0143	495	0.0042	369	0	369	150	150	440	377	231.187
Zhang et al.[43]	600	527	160	750	38	0.0143	495	0.0042	369	0	369	150	150	307	185	143.372
Zhang et al.[43]	600	527	160	1050	38	0.0143	495	0.0042	369	0	0	150	150	292	188	91.7109
Zhang et al.[43]	600	527	160	450	38	0.0143	495	0.0042	369	0	0	150	150	553	157	72.2093
Zhang et al.[43]	600	527	160	1200	38	0.0143	495	0.0042	369	0	369	150	150	267	225	229.704
Zhang et al.[43]	600	527	160	300	38	0.0143	495	0.0042	369	0	369	150	150	665	106	88.9974
Zhang&Tan [44]	350	313	80	344	26	0.0125	469	0.004	426	0	0	53	53	100	208	90.6312
Zhang&Tan [44]	500	454	115	499	27	0.0128	507	0.0039	426	0	0	75	75	187	214	236.674
Zhang&Tan [44]	700	642	160	706	28	0.0122	522	0.0045	370	0	0	105	105	427	376	122.756
Zhang&Tan [44]	1000	904	230	994	29	0.012	521	0.0041	455	0	0	150	150	775	1307	1652.92
Zhang&Tan [44]	350	314	80	345	27	0.0125	469	0	0	0	0	53	53	85	285.3	184.326
Zhang&Tan [44]	500	459	80	505	32	0.0115	501	0	0	0	0	75	75	136	73.4	141.177
Zhang&Tan [44]	700	650	80	715	25	0.0128	507	0	0	0	0	105	105	156	125	56.4401
Zhang&Tan [44]	1000	926	80	1019	31	0.0126	511	0	0	0	0	150	150	242	804	432.765
Zhang&Tan [44]	350	314	80	345	27	0.0125	469	0	0	0	0	53	53	85	322	182.591
Zhang&Tan [44]	500	454	115	499	28	0.0128	507	0	0	0	0	75	75	167	147.2	90.3635
Zhang&Tan [44]	700	642	160	706	29	0.0122	522	0	0	0	0	105	105	361	245	98.551
Zhang&Tan [44]	1000	904	230	994	29	0.012	521	0	0	0	0	150	150	672	164.2	55.5644
