# Supplementary material for: Prediction and reliability analysis of shear strength of RC deep beams
Source: Sci Rep. 2024 Jun 25;14:14590. doi: 10.1038/s41598-024-64386-w (PMC11199521; doi:10.1038/s41598-024-64386-w)
Supplement: Supplementary file 1 — Supplementary Information. [file 41598_2024_64386_MOESM1_ESM.zip › Sup data/Excel Results/GB_shear.xlsx]

## Sheet: Sheet1
Author	h	d	b	a	fck	rho	fy	rho_v	fyv	rho_h	fyh	w_tp	w_bp	V	V_exp	V_pred
Kong&Rangan [57]	350	292	250	580	89.4	0.028	452	0.0016	569	0	0	100	100	476.7	381	306.083
Kong&Rangan [57]	350	292	250	510	89.4	0.028	452	0.0016	569	0	0	100	100	573.4	425	222.515
Shin_et_al. [123]	250	215	125	323	52	0.0377	414	0.0045	414	0	0	45	45	156.4	285	205.487
Shin_et_al. [123]	250	215	125	323	52	0.0377	414	0.0091	414	0	0	45	45	208	283	353.435
Shin_et_al. [123]	250	215	125	323	52	0.0377	414	0.0136	414	0	0	45	45	239.7	1029	1654.58
Shin_et_al. [123]	250	215	125	323	52	0.0377	414	0.0181	414	0	0	45	45	257.5	131	90.9503
Shin_et_al. [123]	250	215	125	430	52	0.0377	414	0.0032	414	0	0	45	45	110.7	156	116.667
Shin_et_al. [123]	250	215	125	430	52	0.0377	414	0.0065	414	0	0	45	45	173.9	976	416.64
Shin_et_al. [123]	250	215	125	430	52	0.0377	414	0.0097	414	0	0	45	45	185.4	1246	902.878
Shin_et_al. [123]	250	215	125	430	52	0.0377	414	0.0129	414	0	0	45	45	193.2	185.4	189.445
Shin_et_al. [123]	250	215	125	323	73	0.0377	414	0.0045	414	0	0	45	45	214.2	500	329.276
Shin_et_al. [123]	250	215	125	323	73	0.0377	414	0.0091	414	0	0	45	45	246.2	709	503.757
Shin_et_al. [123]	250	215	125	323	73	0.0377	414	0.0136	414	0	0	45	45	265.8	211	224.544
Shin_et_al. [123]	250	215	125	323	73	0.0377	414	0.0181	414	0	0	45	45	280.3	440	559.944
Shin_et_al. [123]	250	215	125	430	73	0.0377	414	0.0032	414	0	0	45	45	142.7	150	151.075
Shin_et_al. [123]	250	215	125	430	73	0.0377	414	0.0065	414	0	0	45	45	195.9	255	169.603
Shin_et_al. [123]	250	215	125	430	73	0.0377	414	0.0097	414	0	0	45	45	230.1	354	260.84
Shin_et_al. [123]	250	215	125	430	73	0.0377	414	0.0129	414	0	0	45	45	242.1	70.8	95.6017
Pendyala&Mendis [125]	160	140	80	280	33	0.0202	410	0.005	370	0	0	10	10	34	554	436.8
Pendyala&Mendis [125]	160	140	80	280	69	0.0202	410	0.005	370	0	0	10	10	48.5	133	183.436
Pendyala&Mendis [125]	160	140	80	280	32	0.0202	410	0.0034	370	0	0	10	10	43	922	1151.94
Pendyala&Mendis [125]	160	140	80	280	61	0.0202	410	0.0034	370	0	0	10	10	44	1150	532.224
Pendyala&Mendis [125]	160	140	80	280	91	0.0202	410	0.0034	370	0	0	10	10	46	1266	1019.56
Pendyala&Mendis [125]	160	140	80	280	83	0.0202	410	0.0034	370	0	0	10	10	44	530	404.53
Pendyala&Mendis [125]	160	140	80	280	36	0.0202	410	0.005	370	0	0	10	10	46.5	400	306.454
Tan_et_al. [32]	500	444	140	375	30.7	0.026	530	0.0038	250	0.0082	511	150	150	335.5	284	193.2
Tan_et_al. [32]	1000	884	140	750	37.6	0.026	530	0.0038	250	0.008	511	150	150	801.5	588	482.573
Tan_et_al. [32]	1400	1243	140	1050	37.2	0.026	530	0.0041	250	0.0084	511	150	150	1052	357	151.215
Tan_et_al. [32]	1750	1559	140	1313	35.3	0.026	530	0.0038	250	0.0089	511	150	150	1305	246	181.308
Roller&Russell [175]	635	559	356	1397	120.1	0.015879	472	0.0074	407	0	0	150	200	297.8	2095	1386.2
Roller&Russell [175]	679	559	356	1397	120.1	0.028884	431	0.0043	448	0	0	150	200	1099.3	233	240.89
Roller&Russell [175]	718	559	356	1397	120.1	0.043326	431	0.0088	458	0	0	150	200	1657.9	85	60.9593
Roller&Russell [175]	718	559	356	1397	120.1	0.057768	431	0.0125	458	0	0	150	200	1943.4	380	241.469
Roller&Russell [175]	743	559	356	1397	120.1	0.066994	460	0.0175	458	0	0	150	200	2238.5	1337	1093.24
Shin_et_al. [123]	250	215	125	538	52	0.037693	414	0.0025	414	0	0	45	45	98.6	242.1	257.971
Shin_et_al. [123]	250	215	125	538	52	0.037693	414	0.0047	414	0	0	45	45	138.7	90.1	78.4647
Shin_et_al. [123]	250	215	125	538	52	0.037693	414	0.0071	414	0	0	45	45	159.4	347	295.992
Shin_et_al. [123]	250	215	125	538	52	0.037693	414	0.0094	414	0	0	45	45	164.2	268	200.816
Shin_et_al. [123]	250	215	125	538	73	0.037693	414	0.0024	414	0	0	45	45	115.6	240	183.568
Shin_et_al. [123]	250	215	125	538	73	0.037693	414	0.0047	414	0	0	45	45	148.9	2269	2496.13
Shin_et_al. [123]	250	215	125	538	73	0.037693	414	0.0071	414	0	0	45	45	166.9	578.7	376.12
Shin_et_al. [123]	250	215	125	538	73	0.037693	414	0.0094	414	0	0	45	45	183.8	435	299.033
Morrow&Viest [106]	410	375	305	356	12.7	0.0057	483	0	0	0	0	102	102	278	350	282.035
Morrow&Viest [106]	406	362	305	356	22.6	0.025	483	0	0	0	0	102	102	511.5	700	621.18
Morrow&Viest [106]	406	368	305	356	26.3	0.0185	483	0	0	0	0	102	102	500.4	175	99.8757
Morrow&Viest [106]	406	368	305	356	28.9	0.0124	483	0	0	0	0	102	102	511.5	89.5	70.1994
Morrow&Viest [106]	406	356	305	356	45.4	0.0383	483	0	0	0	0	102	102	900.7	1156	824.813
Morrow&Viest [106]	406	368	305	356	46.8	0.0185	483	0	0	0	0	102	102	778.4	500	385.031
Morrow&Viest [106]	406	367	305	533	13.9	0.0186	483	0	0	0	0	102	102	238.5	402	318.193
Morrow&Viest [106]	406	375	305	533	11.3	0.0057	483	0	0	0	0	102	102	211.7	455	545.148
Morrow&Viest [106]	406	368	305	533	29.8	0.0246	483	0	0	0	0	102	102	523.1	850	426.418
Morrow&Viest [106]	406	368	305	533	27.1	0.0185	483	0	0	0	0	102	102	396.4	359	240
Morrow&Viest [106]	406	365	305	533	24.2	0.0124	483	0	0	0	0	102	102	423	98.6	97.6442
Morrow&Viest [106]	406	368	305	533	31.9	0.0124	483	0	0	0	0	102	102	434.2	590	506.839
Morrow&Viest [106]	406	370	305	533	31.4	0.0117	483	0	0	0	0	102	102	467.6	140	83.939
Morrow&Viest [106]	406	356	305	533	45.3	0.0383	483	0	0	0	0	102	102	578.8	706	503.757
Morrow&Viest [106]	406	375	305	533	45.5	0.0182	483	0	0	0	0	102	102	578.7	148	78.257
Morrow&Viest [106]	406	362	305	711	14.7	0.0188	483	0	0	0	0	102	102	201.2	2082	1155.09
Morrow&Viest [106]	406	372	305	711	13.7	0.0057	483	0	0	0	0	102	102	130	366	219.2
Morrow&Viest [106]	406	368	305	711	27.5	0.0246	483	0	0	0	0	102	102	323.5	332	224.552
Morrow&Viest [106]	406	368	305	711	32.3	0.0185	483	0	0	0	0	102	102	256.8	204	116.263
Morrow&Viest [106]	406	368	305	711	33.1	0.0124	483	0	0	0	0	102	102	267.9	345	582
Morrow&Viest [106]	406	368	305	711	43.9	0.0185	483	0	0	0	0	102	102	323.5	159.5	89.2857
Chang&Kesler [107]	152	137	102	254	14.9	0.0237	328	0	0	0	0	64	64	20.7	418	622.378
Rodriqez_et_al. [109]	368	318	152	432	22.1	0.0159	483	0	0	0	0	102	102	211.1	371	356.423
Rodriqez_et_al. [109]	368	318	154	432	17.9	0.0159	483	0	0	0	0	102	102	162.5	500	499.081
Rodriqez_et_al. [109]	368	318	154	432	22.7	0.0159	483	0	0	0	0	102	102	184.6	322	305.699
Rodriqez_et_al. [109]	368	321	156	432	26.1	0.0159	483	0	0	0	0	102	102	210.4	778.4	558.812
Rodriqez_et_al. [109]	368	318	152	432	22.1	0.0159	483	0	0	0	0	102	102	151.8	257	195.483
Rodriqez_et_al. [109]	368	314	154	432	21.7	0.0159	483	0	0	0	0	102	102	184.8	85	60.9593
Leonhardt&Walther [53]	320	270	190	270	32.4	0.0207	465	0	0	0	0	100	100	388.5	48.5	65.8
Leonhardt&Walther [53]	320	270	190	400	32.4	0.0207	465	0	0	0	0	100	100	260	566	836.388
Leonhardt&Walther [53]	320	270	190	540	32.4	0.0207	465	0	0	0	0	100	100	147.2	200	168.288
Leonhardt&Walther [53]	320	270	190	500	22.3	0.0182	439	0	0	0	0	100	100	89.5	162.5	65.0436
Leonhardt&Walther [53]	320	270	190	500	22.3	0.0178	490	0	0	0	0	100	100	106	192	153.185
Leonhardt&Walther [53]	320	270	190	500	26.1	0.0247	426	0	0	0	0	100	100	143.6	317	173.016
de_Pavia&Siess [112]	330	305	51	203	24.6	0.0083	463	0	0	0	0	98	98	89.8	470	342.481
de_Pavia&Siess [112]	229	203	76	203	23.3	0.0167	463	0	0	0	0	98	98	85.3	1469	373.152
de_Pavia&Siess [112]	229	203	76	203	35.2	0.0167	463	0	0	0	0	98	98	109.8	523.1	239.07
de_Pavia&Siess [112]	178	152	102	203	24.2	0.0167	463	0	0	0	0	98	98	76.9	750	797.67
de_Pavia&Siess [112]	178	152	102	203	37	0.0167	463	0	0	0	0	98	98	83.6	480	377.901
Ramakrishnan&Ananthanarayana [114]	381	343	76	241	21.5	0.0076	320	0	0	0	0	76	76	90.1	256.8	216.379
Ramakrishnan&Ananthanarayana [114]	381	343	79	345	13.7	0.0026	320	0	0	0	0	76	76	39.4	553	411.034
Niwa&Maekawa [118]	300	228	100	200	35.8	0.06	364	0	0	0	0	140	140	314.5	520	280.225
Niwa&Maekawa [118]	600	507	100	200	54.7	0.03	389	0	0	0	0	100	100	514	481	353.618
Niwa&Maekawa [118]	300	228	100	200	13.1	0.03	364	0	0	0	0	100	100	114	1493	860.16
Niwa&Maekawa [118]	600	507	100	150	13.1	0.03	389	0	0	0	0	140	140	212.5	131	87.2941
Niwa&Maekawa [118]	600	507	100	200	66.6	0.06	389	0	0	0	0	140	140	881.5	427	300.925
Niwa&Maekawa [118]	600	507	100	150	35.8	0.06	389	0	0	0	0	100	100	577.5	230	230.595
Niwa&Maekawa [118]	300	228	100	150	59.9	0.06	364	0	0	0	0	100	100	446	290	246.099
Smith&Vantsiotis [1]	356	305	102	235	20.5	0.0193	431	0	0	0	0	102	102	159.5	116.1	73.1455
Smith&Vantsiotis [1]	356	305	102	235	20.9	0.0193	431	0	0	0	0	102	102	156.1	222	197.425
Smith&Vantsiotis [1]	356	305	102	308	21.7	0.0193	431	0	0	0	0	102	102	149	175	148.408
Smith&Vantsiotis [1]	356	305	102	408	20.7	0.0193	431	0	0	0	0	102	102	115.7	301	291.688
Mphonde&Frantz [49]	337	298	152	448	23.1	0.0334	414	0	0	0	0	50	50	116.1	276	365.91
Mphonde & Frantz [49]	337	298	152	448	79.5	0.0334	414	0	0	0	0	50	50	275.7	363	295.992
Rogowsky & MacGregor [119]	1000	950	200	1000	26.1	0.0095	380	0	0	0	0	200	200	699	114	36.3599
Rogowsky & MacGregor [119]	1000	950	200	1000	26.4	0.0095	367	0	0	0	0	200	200	600	237	244.994
Rogowsky & MacGregor [119]	800	535	200	1000	42.4	0.0112	455	0	0	0	0	200	200	303	347	183.14
Lehwalter [122]	1000	930	250	465	16.8	0.0066	420	0	0	0	0	232	232	849	1071	794.452
Lehwalter [122]	1000	930	250	465	15.8	0.0066	420	0	0	0	0	232	232	642	478	261.577
Lehwalter [122]	1000	930	250	930	20.4	0.0108	420	0	0	0	0	232	232	588	980	782.305
Lehwalter [122]	1000	930	250	930	15.4	0.0108	420	0	0	0	0	232	232	430	208	159.437
Lehwalter [122]	1000	930	250	1395	17	0.0169	420	0	0	0	0	232	232	369	591	326.855
Lehwalter [122]	1000	930	250	1395	16.9	0.0169	420	0	0	0	0	232	232	387	374	449.226
Lehwalter [122]	1000	930	250	1395	15	0.0169	420	0	0	0	0	232	232	375	505	473.11
Lehwalter [122]	200	160	250	80	19.9	0.0085	420	0	0	0	0	40	40	221	1300	1263.58
Lehwalter [122]	200	160	250	240	20.6	0.019	420	0	0	0	0	40	40	140	756	557.753
Walraven & Lehwaalter [26]	400	360	250	360	16.1	0.0113	420	0	0	0	0	90	90	226	925	449.526
Walraven & Lehwaalter [26]	400	360	250	360	21.8	0.0113	420	0	0	0	0	90	90	322	247	203.23
Walraven & Lehwaalter [26]	400	360	250	360	22.1	0.0113	420	0	0	0	0	90	90	344	1754	2140.31
Walraven & Lehwaalter [26]	400	360	250	360	24.3	0.0113	420	0	0	0	0	90	90	425	156.1	161.39
Walraven & Lehwaalter [26]	400	360	250	360	13.9	0.0113	420	0	0	0	0	90	90	220	140	57.68
Walraven & Lehwaalter [26]	400	360	250	360	20.1	0.0113	420	0	0	0	0	90	90	347	278	196.793
Walraven & Lehwaalter [26]	400	360	250	360	25.2	0.0113	420	0	0	0	0	90	90	396	211.7	93.4099
Walraven & Lehwaalter [26]	400	360	250	360	20	0.0113	420	0	0	0	0	90	90	323	1600	1857.72
Walraven & Lehwaalter [26]	400	360	250	360	18.2	0.0113	420	0	0	0	0	90	90	318	1985	1302
Walraven & Lehwaalter [26]	400	360	250	360	19.8	0.0113	420	0	0	0	0	90	90	246	211	218.084
Walraven & Lehwaalter [26]	400	360	250	360	26.4	0.0113	420	0	0	0	0	90	90	437	400	456.63
Walraven & Lehwaalter [26]	200	160	250	160	18.1	0.0152	420	0	0	0	0	40	40	165	323.5	184.223
Walraven & Lehwaalter [26]	400	360	250	360	19.9	0.0113	420	0	0	0	0	90	90	270	312	223.48
Walraven & Lehwaalter [26]	600	560	250	560	19.8	0.0112	420	0	0	0	0	140	140	350	437	164.364
Walraven & Lehwaalter [26]	800	740	250	740	19.4	0.011	420	0	0	0	0	185	185	395	208	156.992
Walraven & Lehwaalter [26]	1000	930	250	930	20	0.0108	420	0	0	0	0	233	233	505	975	902.878
Adebar [124]	1090	1000	250	2000	19.5	0.0084	550	0	0	0	0	150	150	330	230.1	222.367
Adebar [124]	1090	1000	250	1750	19.5	0.0084	550	0	0	0	0	150	150	409	3745	3175.4
Adebar [124]	1090	962	250	1751	20.3	0.0175	550	0	0	0	0	150	150	330	514	388.261
Adebar [124]	1090	1000	250	1430	20.3	0.0084	550	0	0	0	0	150	150	380	538	353.435
Lertsrisakulrat et al. [126]	250	200	150	200	38.4	0.0191	1026	0	0	0	0	50	50	214.2	311	130.997
Lertsrisakulrat et al. [126]	450	400	150	400	35.5	0.0169	1004	0	0	0	0	100	100	285.3	432	537.102
Lertsrisakulrat et al. [126]	650	600	150	600	40.8	0.0176	1006	0	0	0	0	150	150	424.5	223	169.317
Tan et al. [29]	500	444	140	750	41.8	0.026	620	0	0	0	0	150	150	340	784	419.941
Tan et al. [29]	1000	884	140	1500	39.4	0.026	620	0	0	0	0	150	150	470	157	140.192
Tan et al. [29]	1400	1243	140	2100	44.1	0.026	620	0	0	0	0	150	150	690	153	130.278
Tan et al. [29]	1750	1559	140	2625	43.4	0.026	620	0	0	0	0	150	150	470	221	111.44
Seliem et al. [127]	915	850	460	1640	51	0.0072	468	0	0	0	0	230	230	744.1	44	68.3163
Seliem et al. [127]	915	850	460	1640	51	0.0044	865	0	0	0	0	230	230	788.6	184.8	77.2928
Seliem et al. [127]	915	850	460	1640	38	0.0044	865	0	0	0	0	230	230	690.6	124	101.566
Tan et al. [32]	500	444	140	375	42.5	0.026	530	0	0	0	0	150	150	700	980	1109.81
Tan et al. [32]	1000	884	140	750	32.7	0.026	530	0	0	0	0	150	150	650	661	390.698
Tan et al. [32]	1400	1243	140	1050	36.2	0.026	530	0	0	0	0	150	150	950	349	228.4
Tan et al. [32]	1750	1559	140	1313	40.4	0.026	530	0	0	0	0	150	150	1240	284	255.337
De_Cassio&Seiss [110]	305	252	152	508	21	0.0336	303	0	0	0	0	152	152	116.1	165	73.6628
De_Cassio&Seiss [110]	305	252	152	508	21	0.0336	303	0	0	0	0	152	152	164.6	211	283.776
De_Cassio&Seiss [110]	305	252	152	508	28.1	0.0098	459	0	0	0	0	305	305	73.4	492	677.057
De_Cassio&Seiss [110]	305	252	152	559	26.6	0.0101	461	0	0	0	0	152	152	73.5	374	356.921
De_Cassio&Seiss [110]	305	252	152	559	32.1	0.0101	462	0	0	0	0	152	152	76.9	154	114.409
De_Cassio&Seiss [110]	305	252	152	559	39.7	0.0101	586	0	0	0	0	152	152	90.5	379	289.555
Thorenfeldt&Drangshold [158]	251	221	151	508	54	0.0182	500	0	0	0	0	25	25	70.8	250	82.9521
Thorenfeldt&Drangshold [158]	254	207	154	476	54	0.0324	500	0	0	0	0	25	25	107.1	270	182.224
Thorenfeldt&Drangshold [158]	250	221	150	508	78	0.0182	500	0	0	0	0	25	25	102.7	397	299.265
Thorenfeldt&Drangshold [158]	250	207	150	476	78	0.0324	500	0	0	0	0	25	25	175.8	460	458.52
Thorenfeldt&Drangshold [158]	250	207	150	476	86	0.0324	500	0	0	0	0	25	25	148.3	290	111.768
Thorenfeldt&Drangshold [158]	250	221	150	508	98	0.0182	500	0	0	0	0	25	25	77.7	199	200.748
Thorenfeldt&Drangshold [158]	250	207	150	476	98	0.0324	500	0	0	0	0	25	25	156.1	2829	1729.89
Thorenfeldt&Drangshold [158]	500	442	300	1017	78	0.0182	500	0	0	0	0	25	25	438.7	201	189.507
Thorenfeldt&Drangshold [158]	500	414	300	952	78	0.0324	500	0	0	0	0	25	25	576.3	546	361.09
Thorenfeldt&Drangshold [158]	500	414	300	952	78	0.0324	500	0	0	0	0	25	25	710.3	246	186.031
Aguilar et al.[1]	915	791	305	915	32	0.0127	420	0.0031	450	0.0035	450	305	305	1357	292	317.236
Aguilar et al.[1]	915	718	305	915	32	0.014	420	0.0031	450	0.0013	450	305	305	1134	267.9	221.738
Aguilar et al.[1]	915	801	305	915	28	0.0125	420	0.0031	450	0.0006	450	305	305	1286	5018	2723.01
Aguilar et al.[1]	915	801	305	915	28	0.0125	420	0.001	450	0	450	305	305	1277	398	456.966
Amornpinyo [2]	450	420	200	630	22	0.0054	441	0.0022	420	0.00217	420	200	200	280	647	378.953
Amornpinyo [2]	450	420	200	630	24	0.0054	441	0.0011	420	0.0033	420	200	200	264	352	154.56
Amornpinyo [2]	450	420	200	630	23	0.0054	441	0.0033	420	0.0011	420	200	200	264	100	69.1258
Amornpinyo [2]	450	420	200	840	22	0.0054	441	0.0022	420	0.0022	420	200	200	205	371	252
Amornpinyo [2]	450	420	200	840	23	0.0054	441	0.0011	420	0.0033	420	200	200	178	280	227.372
Amornpinyo [2]	450	420	200	840	24	0.0054	441	0.0033	420	0.0011	420	200	200	189	744.1	1191.25
Arabzadeh et al.[3]	400	370	80	400	59	0.0132	585	0	397	0	397	130	130	300	284	311.058
Arabzadeh et al.[3]	400	370	80	400	60	0.0132	585	0.0018	397	0	397	130	130	200	237	223.744
Arabzadeh et al.[3]	400	370	80	400	61	0.0132	585	0.0029	397	0	397	130	130	185	470	617.67
Arabzadeh et al.[3]	400	370	80	400	60	0.0132	585	0.0047	397	0	397	130	130	190	286	212.936
Arabzadeh et al.[3]	400	370	80	400	65	0.0132	585	0.0062	397	0	397	130	130	250	387	275.048
Arabzadeh et al.[3]	400	370	80	400	60	0.0166	585	0.0082	397	0	397	130	130	275	2531	1814.7
Arabzadeh et al.[3]	400	370	80	400	63	0.0166	585	0.0018	397	0	397	130	130	190	665	448.582
Arabzadeh et al.[3]	400	370	80	400	59	0.0132	585	0.0029	397	0	397	130	130	200	201.2	95.8236
Arabzadeh et al.[3]	400	370	80	400	58	0.0132	585	0.0047	397	0	397	130	130	205	401	405.364
Arabzadeh et al.[3]	400	370	80	400	58	0.0132	585	0.0029	397	0.001	397	130	130	210	573	643.938
Arabzadeh et al.[3]	400	370	80	400	60	0.0132	585	0.0029	397	0.002	397	130	130	225	577	576.066
Arabzadeh et al.[3]	400	370	80	400	60	0.0132	585	0.0029	397	0.003	397	130	130	240	459	236.18
Arabzadeh et al.[3]	400	370	80	400	58	0.0132	585	0.0029	397	0.004	397	130	130	240	157	123.719
Birrcher et al.[4]	1118	978	533	1799	36	0.0229	503	0.0029	462	0.0033	462	508	406	2531	303	138.066
Birrcher et al.[4]	1118	978	533	1799	37	0.0229	503	0.003	503	0.0033	462	508	406	2923	869	386.4
Birrcher et al.[4]	1118	978	533	1799	27	0.0229	503	0.002	462	0.002	462	508	406	2020	2224	1439.12
Birrcher et al.[4]	1118	978	533	1799	29	0.0229	503	0.0021	503	0.002	462	508	406	2349	775	638.233
Birrcher et al.[4]	1067	980	533	1804	23	0.0231	441	0.0031	448	0.0045	448	508	254	2224	1040	742.927
Birrcher et al.[4]	1067	980	533	1804	32	0.0231	476	0.002	462	0.0019	427	254	254	1464	138.7	122.122
Birrcher et al.[4]	1067	980	533	1804	30	0.0231	455	0.0031	490	0.0045	490	914	254	2829	670	501.915
Birrcher et al.[4]	1067	980	533	1804	29	0.0231	455	0.0031	490	0.0045	490	914	127	2660	224	142.388
Birrcher et al.[4]	1067	980	533	1804	33	0.0231	476	0.002	462	0.0019	427	508	127	2527	904	655.2
Birrcher et al.[4]	1067	980	533	1804	22	0.0231	455	0	0	0	0	508	406	1624	344	201.453
Birrcher et al.[4]	1067	980	533	1804	28	0.0231	476	0.002	441	0.0019	427	508	406	2171	183.8	202.615
Birrcher et al.[4]	1067	980	533	1804	28	0.0231	476	0.0024	441	0.0014	503	508	406	2295	401	370.125
Birrcher et al.[4]	1067	980	533	1804	34	0.0231	476	0.0029	441	0.0029	434	508	406	1833	209	198.339
Birrcher et al.[4]	1067	980	533	1804	23	0.0231	476	0.0031	427	0.0029	462	508	406	2095	941	1125.55
Birrcher et al.[4]	1067	980	533	1804	23	0.0231	476	0.002	427	0.0019	427	508	406	2082	465	281.779
Birrcher et al.[4]	1067	980	533	1177	28	0.0231	455	0.002	414	0.0019	414	508	406	3763	226	147.427
Birrcher et al.[4]	1067	980	533	1177	29	0.0231	455	0.0031	469	0.0029	469	508	406	3688	403	355.087
Birrcher et al.[4]	1067	980	533	2441	32	0.0231	455	0.002	427	0.0019	427	508	406	1326	167	131.331
Birrcher et al.[4]	1067	980	533	2441	35	0.0231	455	0.0031	448	0.0029	448	508	406	2295	297	118.342
Birrcher et al.[4]	1905	1750	533	3238	34	0.0237	469	0.0021	455	0.0019	455	737	406	3394	123	110.833
Birrcher et al.[4]	1905	1750	533	3238	34	0.0237	469	0.0031	455	0.0029	455	737	406	3745	476.7	448.142
Birrcher et al.[4]	1905	1750	533	4375	35	0.0237	469	0.0021	441	0.0021	441	610	406	2269	833	386.4
Birrcher et al.[4]	1905	1750	533	2100	35	0.0237	469	0.0021	441	0.0021	441	610	406	5440	1544	740.199
Birrcher et al.[4]	584	495	533	916	29	0.0232	455	0.003	455	0.003	441	419	406	1464	106	70.1994
Birrcher et al.[4]	584	495	533	916	29	0.0232	455	0.002	558	0.0017	455	419	406	1544	1286	705.501
Birrcher et al.[4]	584	495	533	594	32	0.0232	448	0.002	400	0.0017	441	457	406	2633	1700	608.826
Birrcher et al.[4]	1219	1016	914	1880	28	0.0293	462	0.0031	421	0.0027	421	610	406	5018	184.6	82.4855
Birrcher et al.[4]	1219	1016	914	1880	21	0.0293	448	0.0031	434	0.0027	434	203	406	4137	335	407.885
Birrcher et al.[4]	1219	1016	914	1880	28	0.0293	462	0.0086	421	0.0027	421	610	406	6294	707	433.481
Birrcher et al.[4]	1219	1016	914	1880	19	0.0293	448	0.0022	434	0.0022	434	610	406	4902	1002	521.575
Birrcher et al.[4]	1219	1016	914	1880	34	0.0293	469	0.0031	427	0.0027	427	610	406	4875	306	228.747
Brena&Roy [5]	635	581	165	610	33	0.0042	492	0.003	605	0.003	605	203	114	339	397	138.066
Brena&Roy [5]	635	581	173	610	32	0.004	492	0.003	605	0.003	605	203	114	372	1546	1263.78
Brena&Roy [5]	635	581	157	610	31	0.0044	492	0.003	605	0.003	605	203	114	365	274	129.059
Brena&Roy [5]	635	581	152	610	27	0.0045	492	0.003	605	0.003	605	203	114	334	126	99.9194
Brena&Roy [5]	635	581	155	610	30	0.0063	492	0.003	605	0.003	605	203	114	371	129	79.9988
Brena&Roy [5]	635	581	155	610	29	0.0063	492	0.003	605	0.003	605	203	114	321	1134	698.698
Brena&Roy [5]	457	405	152	610	33	0.0065	492	0.003	605	0.003	605	203	114	230	246	183.14
Brena&Roy [5]	457	405	152	610	34	0.0065	492	0.003	605	0.003	605	203	114	212	1277	616.069
Brena&Roy [5]	457	405	152	610	34	0.0065	492	0.003	605	0.003	605	203	114	214	746	503.757
Brena&Roy [5]	356	303	155	610	35	0.0085	492	0.003	605	0.003	605	203	114	157	136	66.4705
Brena&Roy [5]	356	303	155	610	33	0.0085	492	0.003	605	0.003	605	203	114	149	87	69.7668
Brena&Roy [5]	356	303	155	610	36	0.0085	492	0.003	605	0.003	605	203	114	133	338	393.927
Chen et al. [6]	210	180	200	160	30	0.018	541	0	0	0	0	80	60	274	164	76.6399
Chen et al. [6]	400	360	200	320	29	0.018	541	0	0	0	0	160	120	400	220	128.198
Chen et al. [6]	800	720	200	640	27	0.018	541	0	0	0	0	320	240	802	280.3	255.069
Chen et al. [6]	1600	1440	200	1280	32	0.018	541	0	0	0	0	640	480	1544	756	452.522
Chen et al. [6]	210	180	200	160	42	0.018	541	0	0	0	0	80	60	307	1162	1020.99
Chen et al. [6]	400	360	200	320	38	0.018	541	0	0	0	0	160	120	561	291	323.077
Chen et al. [6]	800	720	200	640	41	0.018	541	0	0	0	0	320	240	1149	768	483.84
Chen et al. [6]	1600	1440	200	1280	43	0.018	541	0	0	0	0	640	480	1851	385	424.562
Clark [7]	457	389	203	914	25	0.031	321	0.0038	331	0	331	89	89	223	149	67.7945
Clark [7]	457	389	203	914	24	0.031	321	0.0038	331	0	331	89	89	209	409	310.227
Clark [7]	457	389	203	914	23	0.031	321	0.0038	331	0	331	89	89	223	396	230.756
Clark [7]	457	389	203	914	25	0.031	321	0.0038	331	0	331	89	89	245	647	436.8
Clark [7]	457	389	203	762	23	0.031	321	0.0037	331	0	331	89	89	279	141	102.072
Clark [7]	457	389	203	762	25	0.031	321	0.0037	331	0	331	89	89	257	309	191.412
Clark [7]	457	389	203	762	24	0.031	321	0.0037	331	0	331	89	89	285	89.8	53.5714
Clark [7]	457	389	203	762	23	0.031	321	0.0037	331	0	331	89	89	268	267	301.787
Clark [7]	457	389	203	762	25	0.031	321	0.0037	331	0	331	89	89	241	165	130.495
Clark [7]	457	389	203	762	23	0.031	321	0.0073	331	0	331	89	89	301	390	370.029
Clark [7]	457	389	203	762	26	0.031	321	0.0073	331	0	331	89	89	322	2527	1508.57
Clark [7]	457	389	203	762	25	0.031	321	0.0073	331	0	331	89	89	335	292	136.595
Clark [7]	457	389	203	762	42	0.031	321	0.0037	331	0	331	89	89	379	470	316.418
Clark [7]	457	389	203	610	26	0.0207	321	0.0034	331	0	331	89	89	278	313	142.388
Clark [7]	457	389	203	610	26	0.0207	321	0.0034	331	0	331	89	89	311	159	112.781
Clark [7]	457	389	203	610	24	0.0207	321	0.0034	331	0	331	89	89	246	720	417.417
Clark [7]	457	389	203	610	29	0.0207	321	0.0034	331	0	331	89	89	286	323	183.14
Clark [7]	457	389	203	610	24	0.0207	321	0.0069	331	0	331	89	89	290	311	196.793
Clark [7]	457	389	203	610	25	0.0207	321	0.0069	331	0	331	89	89	301	700	343.289
Clark [7]	457	389	203	610	27	0.0207	321	0.0069	331	0	331	89	89	288	539	456.324
Clark [7]	457	389	203	610	14	0.0207	321	0.0034	331	0	331	89	89	224	166.9	177.025
Clark [7]	457	389	203	610	14	0.0207	321	0.0034	331	0	331	89	89	200	446	191.201
Clark [7]	457	389	203	610	14	0.0207	321	0.0034	331	0	331	89	89	188	490	486.774
Clark [7]	457	389	203	610	25	0.031	321	0.0034	331	0	331	89	89	309	570	200.233
Clark [7]	457	389	203	610	45	0.031	321	0.0034	331	0	331	89	89	424	151.8	79.2623
Clark [7]	457	389	203	610	45	0.031	321	0.0034	331	0	331	89	89	435	333	430.41
Clark [7]	457	389	203	610	48	0.031	321	0.0034	331	0	331	89	89	429	650	516.435
Clark [7]	457	395	203	457	26	0.0163	335	0.0046	331	0	331	89	89	301	172	121.778
Clark [7]	457	395	203	457	25	0.0163	335	0.0046	331	0	331	89	89	257	437	241.744
Clark [7]	457	395	203	457	24	0.0163	335	0.0061	331	0	331	89	89	290	124	77.9859
Clark [7]	457	395	203	457	26	0.0163	335	0.0061	331	0	331	89	89	312	270	183.14
Clark [7]	457	395	203	457	28	0.0244	335	0.0092	331	0	331	89	89	395	158	117.128
Clark [7]	457	395	203	457	23	0.0163	335	0.0122	331	0	331	89	89	312	235	166.26
Clark [7]	381	313	152	610	28	0.0342	335	0.0046	331	0	331	89	89	175	380	205.19
Clark [7]	381	313	152	610	28	0.0342	335	0.0046	331	0	331	89	89	179	721	1020.99
Clark [7]	381	313	152	610	28	0.0342	335	0.0046	331	0	331	89	89	186	142.7	150.047
Clark [7]	381	313	152	635	30	0.0342	321	0.0073	331	0	331	89	89	222	39.4	37.4782
Clark [7]	381	313	152	762	30	0.0342	321	0.0061	331	0	331	89	89	168	470	517.65
Clark [7]	381	313	152	762	28	0.0342	321	0.0061	331	0	331	89	89	157	840	625.998
Clark [7]	381	313	152	762	26	0.0342	321	0.0061	331	0	331	89	89	168	577.5	254.108
Clark [7]	381	313	152	762	27	0.0342	321	0.0049	331	0	331	89	89	168	250	193.673
Clark [7]	381	313	152	762	26	0.0342	321	0.0049	331	0	331	89	89	157	1474	1602.49
Clark [7]	381	313	152	762	22	0.0342	321	0.0049	331	0	331	89	89	165	369	276.675
Clark [7]	381	313	152	762	28	0.0342	321	0.0037	331	0	331	89	89	146	1809	1731.93
Clark [7]	381	313	152	762	29	0.0342	321	0.0037	331	0	331	89	89	157	224	130.997
Clark [7]	381	313	152	762	27	0.0342	321	0.0037	331	0	331	89	89	157	511.5	345.078
Clark [7]	457	389	203	914	22	0.0098	370	0	0	0	0	89	89	100	810	972.166
Clark [7]	457	389	203	914	26	0.0098	370	0	0	0	0	89	89	108	171	116.159
Clark [7]	457	389	203	762	24	0.0098	370	0	0	0	0	89	89	121	470	555.261
Clark [7]	457	389	203	763	24	0.0098	370	0	0	0	0	89	89	106	161	81.5965
Clark [7]	457	389	203	762	24	0.0098	370	0	0	0	0	89	89	144	246.2	196.462
Clark [7]	457	389	203	610	25	0.0098	370	0	0	0	0	89	89	174	365	369.723
Clark [7]	457	389	203	610	24	0.0098	370	0	0	0	0	89	89	167	765	537.102
Clark [7]	457	389	203	457	26	0.0098	370	0	0	0	0	89	89	222	90.5	82.6899
Clark [7]	457	389	203	457	26	0.0098	370	0	0	0	0	89	89	223	180	148.084
Demir et al.[8]	500	384	200	600	18	0.022	482	0	0	0	0	250	200	323	153	107.147
Demir et al.[8]	500	391	200	700	18	0.022	482	0	0	0	0	250	200	307	148	127.772
Demir et al.[8]	500	397	200	800	18	0.022	482	0	0	0	0	250	200	250	468	399.291
Demir et al.[8]	500	397	200	800	18	0.022	482	0.0029	421	0.0027	421	250	200	318	149	54.5645
Demir et al.[8]	550	442	200	800	18	0.0238	482	0	0	0	0	250	200	275	337	292.317
Demir et al.[8]	600	488	200	800	18	0.0211	482	0	0	0	0	250	200	305	275	185.593
Demir et al.[8]	600	504	200	1000	18	0.0211	482	0	0	0	0	250	200	265	828	477.655
Demir et al.[8]	600	504	200	1000	18	0.0211	482	0.0028	421	0.0032	421	250	200	332	802	464.613
Demir et al.[8]	400	289	200	600	18	0.0235	454	0	0	0	0	250	200	230	1657.9	1997.39
Demir et al.[8]	400	289	200	600	25	0.0235	454	0	0	0	0	250	200	265	371	328.709
Demir et al.[8]	400	289	200	600	32	0.0235	454	0.003	421	0.0037	421	250	200	320	1303	1644.33
El-Sayed&Shuraim [9]	350	293	150	293	26	0.014	560	0	0	0	0	150	150	204	670	364.603
El-Sayed&Shuraim [9]	350	293	150	293	54	0.014	569	0	0	0	0	150	150	380	222	169.317
El-Sayed&Shuraim [9]	350	293	150	293	70	0.014	569	0	0	0	0	150	150	390	630	406.421
El-Sayed&Shuraim [9]	500	419	150	419	26	0.0147	565	0	0	0	0	150	150	235	425	219.767
El-Sayed&Shuraim [9]	500	419	150	419	54	0.0147	565	0	0	0	0	150	150	416	318	166.657
El-Sayed&Shuraim [9]	500	419	150	419	70	0.0147	565	0	0	0	0	150	150	441	293	379.313
El-Sayed&Shuraim [9]	700	615	150	615	26	0.0144	546	0	0	0	0	150	150	453	275.7	251.734
El-Sayed&Shuraim [9]	700	615	150	615	54	0.0144	546	0	0	0	0	150	150	590	129	110.772
El-Sayed&Shuraim [9]	700	615	150	615	70	0.0144	546	0	0	0	0	150	150	771	416	677.057
El-Sayed&Shuraim [9]	1000	910	150	910	26	0.0147	546	0	0	0	0	150	150	546	626	730.38
El-Sayed&Shuraim [9]	1000	910	150	910	54	0.0147	546	0	0	0	0	150	150	743	525	302.791
El-Sayed&Shuraim [9]	1000	910	150	910	70	0.0147	546	0	0	0	0	150	150	810	1371	715.246
Fang et.al.[10]	600	500	140	250	77	0.0434	552	0.0101	552	0.0076	552	150	150	1280	570	394.028
Fang et.al.[10]	600	500	140	500	78	0.0434	552	0.0101	552	0.0076	552	150	150	1040	323.5	294.088
Fang et.al.[10]	600	500	140	750	77	0.0434	552	0.0101	552	0.0076	552	150	150	766	1464	806.74
Fang et.al.[10]	600	500	140	500	29	0.0434	552	0.0101	552	0.0076	552	150	150	518	221	224.617
Fang et.al.[10]	600	500	140	500	52	0.0434	552	0.0101	552	0.0076	552	150	150	756	2349	1440.86
Fang et.al.[10]	600	500	140	500	85	0.0434	552	0.0101	552	0.0076	552	150	150	994	156.1	91.0279
Fang et.al.[10]	600	500	140	500	86	0.0434	552	0.0101	552	0.0076	552	150	150	1107	312	153.185
Fang et.al.[10]	600	500	140	500	83	0.0434	552	0.0101	552	0.0051	552	150	150	661	272	306.762
Fang et.al.[10]	600	500	140	500	72	0.0434	552	0.0101	552	0.0127	552	150	150	980	580	628.109
Fang et.al.[10]	600	500	140	250	84	0.0434	552	0.0101	552	0.0051	552	150	150	957	297.8	1794.68
Fang et.al.[10]	600	500	140	250	79	0.0434	552	0.0101	552	0.0127	552	150	150	1266	467.6	254.087
Fang et.al.[10]	600	500	140	250	85	0.0434	552	0.0101	552	0.0051	552	150	150	943	826	832.279
Fang et.al.[10]	600	500	140	250	77	0.0434	552	0.0101	552	0.0076	552	150	150	1336	146	105.434
Fang et.al.[10]	600	500	140	250	79	0.0434	552	0.0101	552	0.0076	552	150	150	1356	313	148.084
Fang et.al.[10]	600	500	140	250	81	0.0434	552	0.0101	552	0.0127	552	150	150	1399	76.9	66.8601
Fang et.al.[10]	600	500	140	250	76	0.0434	552	0	552	0	552	150	150	1145	157	180.708
Fang et.al.[10]	600	500	140	500	86	0.0434	552	0	552	0	552	150	150	753	247	177.652
Fang et.al.[10]	600	500	140	500	30	0.0434	552	0	552	0	552	150	150	344	137	119.115
Fang et.al.[10]	600	500	140	500	70	0.0434	552	0	552	0	552	150	150	672	304	142.388
Foster&Gilbert [11]	1200	1124	124	850	80	0.0134	400	0.0067	427	0.0028	427	250	250	1303	207	169.603
Foster&Gilbert [11]	700	624	124	825	83	0.0241	400	0.0067	427	0.0037	427	250	250	796	205	185.416
Foster&Gilbert [11]	700	625	124	825	120	0.0241	400	0.0067	427	0.0037	427	250	250	826	899	797.67
Foster&Gilbert [11]	700	625	124	825	78	0.0241	400	0.0067	427	0.0037	427	250	250	701	83.6	42.9832
Foster&Gilbert [11]	700	625	124	825	93	0.0241	400	0.01	427	0	427	250	250	731	165	210.792
Foster&Gilbert [11]	700	625	124	825	104	0.0241	400	0.0067	427	0	427	250	250	721	1280	901.432
Foster&Gilbert [11]	700	625	124	1175	80	0.0241	400	0.0067	427	0.0037	427	250	250	512	301	211.637
Foster&Gilbert [11]	700	625	124	1175	120	0.0241	400	0.0067	427	0.0037	427	250	250	527	1356	921.032
Foster&Gilbert [11]	700	625	124	1175	77	0.0241	400	0.0067	427	0.0037	427	250	250	527	193.2	225.049
Foster&Gilbert [11]	700	625	124	800	88	0.0241	400	0.0067	427	0.0037	427	250	250	777	821	386.4
Garay-Moran&Lubell [12]	607	501	300	600	46	0.0052	838	0.0033	405	0.0025	855	200	200	626	1563	1615.69
Garay-Moran&Lubell [12]	607	503	300	600	44	0.0113	870	0.0033	405	0.0045	838	200	200	1071	199	277.868
Garay-Moran&Lubell [12]	607	506	300	600	44	0.0229	880	0.0033	405	0.0024	855	200	200	1371	240	184.503
Garay-Moran&Lubell [12]	607	503	300	900	47	0.0113	870	0.0033	405	0.0045	838	200	200	716	1052	1197.44
Garay-Moran&Lubell [12]	607	506	300	900	43	0.0229	880	0.0033	405	0.0043	838	200	200	1028	245	162.661
Garay-Moran&Lubell [12]	607	503	300	1200	48	0.0113	870	0.0033	405	0.0045	838	200	200	577	208	146.402
Garay-Moran&Lubell [12]	607	507	300	600	23	0.0177	401	0.0033	405	0.0033	405	200	200	784	265	106.403
Garay-Moran&Lubell [12]	607	507	300	900	25	0.0177	401	0.0033	405	0.0043	838	200	200	539	291	136.693
Garay-Moran&Lubell [12]	607	503	300	600	39	0.0113	870	0	0	0	0	200	200	784	257.5	215.599
Ismail et al.[13]	400	330	100	550	85	0.0362	364	0	0	0	0	100	100	177	3688	1704.99
Ismail et al.[13]	400	330	100	550	86	0.0362	364	0.0022	448	0.0056	577	100	100	211	675	420.682
Ismail et al.[13]	400	330	100	550	85	0.0362	364	0.0022	448	0.0126	577	100	100	233	303	415.012
Ismail et al.[13]	400	330	100	425	87	0.0362	364	0	448	0	577	100	100	246	1100	797.67
Ismail et al.[13]	400	330	100	425	87	0.0362	364	0.0022	448	0.0056	577	100	100	282	290	209.994
Ismail et al.[13]	400	330	100	425	88	0.0362	364	0.0022	448	0.0134	577	100	100	284	320	257.322
Ismail et al.[13]	400	330	100	300	86	0.0362	364	0	448	0	577	100	100	371	395	365.16
Ismail et al.[13]	400	330	100	550	59	0.0362	364	0	448	0	577	100	100	148	665	384.415
Ismail et al.[13]	400	330	100	550	60	0.0362	364	0.0022	448	0.0056	577	100	100	187	115.6	124.732
Ismail et al.[13]	400	330	100	550	58	0.0362	364	0.0022	448	0.0126	577	100	100	185	774	427.946
Ismail et al.[13]	400	330	100	425	58	0.0362	364	0	448	0	577	100	100	208	721	704.053
Ismail et al.[13]	400	330	100	425	59	0.0362	364	0.0022	448	0.0059	577	100	100	257	331	229.6
Ismail et al.[13]	400	330	100	425	59	0.0362	364	0.0022	448	0.0134	577	100	100	253	273	233.154
Ismail et al.[13]	400	330	100	300	61	0.0362	364	0	448	0	577	100	100	273	280	190.585
Ismail et al.[13]	400	330	100	300	61	0.0362	364	0.0022	448	0.0067	577	100	100	353	210.4	97.5031
Ismail et al.[13]	400	330	100	300	60	0.0362	364	0.0022	448	0.0144	577	100	100	374	330	284.375
Ismail et al.[13]	400	330	100	550	31	0.0362	364	0.0022	448	0.0056	577	100	100	146	148.9	150.322
Ismail et al.[13]	400	330	100	425	31	0.0362	364	0.0022	448	0.0059	577	100	100	186	239.7	186.296
Ismail et al.[13]	400	330	100	330	31	0.0362	364	0.0022	448	0.0067	577	100	100	245	2238.5	2790.34
Ismail et al.[13]	500	449	150	750	36	0.0139	525	0	0	0	0	80	80	188	207	222.159
Ismail et al.[13]	375	328	150	540	36	0.0138	530	0	0	0	0	80	80	158	630	370.77
Ismail et al.[13]	250	219	150	360	36	0.0138	530	0	0	0	0	80	80	127	512	582.406
Kondalraj & Rao.[14]	500	432	200	230	44	0.0218	589	0	0	0	0	100	100	1150	121	112.091
Kondalraj & Rao.[14]	500	432	200	430	54	0.0218	589	0	0	0	0	100	100	828	281	517.65
Kondalraj & Rao.[14]	750	675	200	795	47	0.0218	578	0	0	0	0	100	100	1002	849	546.84
Kondalraj & Rao.[14]	1000	899	200	1125	45	0.0216	581	0	0	0	0	200	200	1320	161	102.774
Kondalraj & Rao.[14]	500	432	200	630	45	0.0218	589	0	0	0	0	100	100	390	123	77.8764
Kondalraj & Rao.[14]	750	675	200	1350	47	0.0218	578	0	0	0	0	100	100	401	279	200.816
Kondalraj & Rao.[14]	1000	899	200	1800	49	0.0216	581	0	0	0	0	200	200	510	485	415.012
Kondalraj & Rao.[14]	500	452	200	430	51	0.0104	589	0	0	0	0	100	100	495	237	122.859
Kondalraj & Rao.[14]	500	442	200	430	46	0.0142	589	0	0	0	0	100	100	528	535	385.392
Kong et al. [15-16]	762	724	76	254	22	0.0052	287	0.0245	280	0	0	76	76	239	840	607.452
Kong et al. [15-16]	635	597	76	254	25	0.0062	287	0.0245	280	0	0	76	76	224	277	286.593
Kong et al. [15-16]	508	470	76	254	21	0.0079	287	0.0245	280	0	0	76	76	190	330	306.762
Kong et al. [15-16]	381	343	76	254	21	0.0109	287	0.0245	280	0	0	76	76	164	108	99.1391
Kong et al. [15-16]	254	216	76	254	22	0.0173	287	0.0245	280	0	0	76	76	90	484	246.248
Kong et al. [15-16]	762	724	76	254	19	0.0052	287	0.0086	303	0	0	76	76	249	224	120.69
Kong et al. [15-16]	635	597	76	254	19	0.0063	287	0.0086	303	0	0	76	76	224	282	264.465
Kong et al. [15-16]	381	343	76	254	23	0.0109	287	0.0086	303	0	0	76	76	140	597	475.664
Kong et al. [15-16]	254	216	76	254	20	0.0173	287	0.0086	303	0	0	76	76	100	290	241.417
Kong et al. [15-16]	762	724	76	254	23	0.0052	287	0	0	0.0245	280	76	76	276	265.8	225.765
Kong et al. [15-16]	635	597	76	254	21	0.0062	287	0	0	0.0245	280	76	76	226	1464	1476.4
Kong et al. [15-16]	508	470	76	254	19	0.0079	287	0	0	0.0245	280	76	76	208	189	113.652
Kong et al. [15-16]	381	343	76	254	22	0.0109	287	0	0	0.0245	280	76	76	159	207	233
Kong et al. [15-16]	254	216	76	254	23	0.0173	287	0	0	0.0245	280	76	76	87	157	83.5984
Kong et al. [15-16]	762	724	76	254	22	0.0052	287	0	0	0.0086	303	76	76	242	390	276.773
Kong et al. [15-16]	635	597	76	254	21	0.0062	287	0	0	0.0086	303	76	76	201	257	204.894
Kong et al. [15-16]	508	470	76	254	20	0.0079	287	0	0	0.0086	303	76	76	181	291	148.084
Kong et al. [15-16]	381	343	76	254	22	0.0109	287	0	0	0.0086	303	76	76	110	731	687.07
Kong et al. [15-16]	254	216	76	254	23	0.0173	287	0	0	0.0086	303	76	76	96	77.7	172.35
Kong et al. [15-16]	762	724	76	254	19	0.0052	287	0.0061	280	0.0061	280	76	76	240	110	114.253
Kong et al. [15-16]	635	597	76	254	19	0.0062	287	0.0061	280	0.0061	280	76	76	208	257	228.747
Kong et al. [15-16]	508	470	76	254	20	0.0079	287	0.0061	280	0.0061	280	76	76	173	453	244.033
Kong et al. [15-16]	381	343	76	254	22	0.0109	287	0.0061	280	0.0061	280	76	76	127	3394	2777.48
Kong et al. [15-16]	254	216	76	254	23	0.0173	287	0.0061	280	0.0061	280	76	76	78	201	192.509
Kunopas [17]	450	420	200	420	25	0.0054	528	0.0022	405	0.0022	405	100	100	320	499	424.562
Kunopas [17]	450	420	200	420	28	0.004	528	0.0011	405	0.0033	405	100	100	337	1320	628.911
Kunopas [17]	450	420	200	420	28	0.0054	528	0.0033	405	0.0011	405	100	100	342	644	621.18
Kunopas [17]	450	420	200	420	23	0.004	528	0.0022	405	0.0022	405	100	100	225	109.8	55.2538
Kunopas [17]	450	420	200	420	22	0.0054	528	0.0014	405	0.0028	405	100	100	195	766	666.134
Kunopas [17]	450	420	200	420	22	0.004	528	0.0028	405	0.0014	405	100	100	237	135	109.02
Lee [18]	1000	900	200	1400	34	0.0189	498	0.005	529	0	529	300	200	968	162	133.042
Lee [18]	1000	863	200	1400	29	0.0197	498	0.005	529	0	529	300	200	968	278	158.531
Lee [18]	1000	825	200	1400	28	0.0206	498	0.005	529	0	529	300	200	840	823	982.128
Lee [18]	1000	788	200	1400	27	0.0216	498	0.005	529	0	529	300	200	840	690	499.356
Lu et al.[19]	1000	900	200	750	35	0.0169	439	0	0	0	0	300	200	1141	2695	1632.96
Lu et al.[19]	1000	900	200	750	35	0.0169	439	0.0057	463	0.0063	463	300	200	1337	226	289.02
Lu et al.[19]	1000	900	170	550	59	0.0199	439	0	0	0	0	300	200	1546	542	650.166
Lu et al.[19]	1000	900	170	550	59	0.0199	439	0	0	0.0032	463	300	200	1678	520	367.715
Lu et al.[19]	1000	900	170	550	59	0.0199	439	0	0	0.0063	463	300	200	1870	773	427.946
Lu et al.[19]	1000	900	200	750	68	0.0169	439	0	0	0	0	300	200	1606	301	249.971
Lu et al.[19]	1000	900	200	750	68	0.0169	439	0	0	0.0063	463	300	200	1765	208	295.851
Lu et al.[19]	1000	900	200	750	68	0.0169	439	0.0057	463	0	0	300	200	1722	1958	1344
Lu et al.[19]	1000	900	200	750	35	0.0169	439	0	0	0	0	300	200	1156	289	148.084
Lu et al.[19]	1000	900	200	750	35	0.0169	439	0.0057	463	0.0063	463	300	200	1375	2295	1404.87
Lu et al.[19]	1000	900	170	550	59	0.0199	439	0	0	0	0	300	200	1542	214	234.893
Lu et al.[19]	1000	900	170	550	59	0.0199	439	0	0	0.0032	463	300	200	1859	588	537.102
Lu et al.[19]	1000	900	170	550	59	0.0199	439	0	0	0.0063	463	300	200	2018	701	436.8
Lu et al.[19]	1000	900	200	750	68	0.0169	439	0	0	0	0	300	200	1474	221	88.3349
Lu et al.[19]	1000	900	200	750	68	0.0169	439	0	0	0.0063	463	300	200	1600	166	136.664
Lu et al.[19]	1000	900	200	750	68	0.0169	439	0.0057	463	0	0	300	200	1563	1099.3	1578.69
Mathey [20]	457	403	203	610	25	0.0305	267	0	0	0	0	89	89	313	235	277.286
Mathey [20]	457	403	203	610	23	0.0305	267	0	0	0	0	89	89	311	224	186.035
Mathey [20]	457	403	203	610	22	0.0188	466	0	0	0	0	89	89	262	181	146.556
Mathey [20]	457	403	203	610	26	0.0188	466	0	0	0	0	89	89	313	710.3	513.812
Mathey [20]	457	403	203	610	26	0.0185	490	0	0	0	0	89	89	289	140	66.4705
Mathey [20]	457	403	203	610	26	0.0185	490	0	0	0	0	89	89	291	168	142.616
Mathey [20]	457	403	203	610	24	0.0186	443	0	0	0	0	89	89	291	785	689.068
Mathey [20]	457	403	203	610	25	0.0186	443	0	0	0	0	89	89	304	410	623.517
Mathey [20]	457	403	203	610	23	0.0116	698	0	0	0	0	89	89	224	771	657.013
Mathey [20]	457	403	203	610	27	0.0116	698	0	0	0	0	89	89	268	260	267.963
Mathey [20]	457	403	203	610	25	0.0117	698	0	0	0	0	89	89	224	116	45.7617
Mathey [20]	457	403	203	610	26	0.0117	698	0	0	0	0	89	89	268	430	364.295
Mathey [20]	457	403	203	610	22	0.0075	712	0	0	0	0	89	89	222	423	191.63
Mathey [20]	457	403	203	610	27	0.0075	712	0	0	0	0	89	89	224	576.3	513.812
Mathey [20]	457	403	203	610	26	0.0075	712	0	0	0	0	89	89	180	733	628.208
Mathey [20]	457	403	203	610	23	0.0075	712	0	0	0	0	89	89	189	78	49.5104
Mihaylov et al.[21]	1200	1095	400	1700	34	0.0069	652	0	0	0	0	300	150	721	291	357.443
Mihaylov et al.[21]	1200	1095	400	1700	34	0.0069	652	0	0	0	0	300	150	1162	600	476.792
Mihaylov et al.[21]	1200	1095	400	2500	29	0.0069	652	0	0	0	0	300	150	416	532	351.608
Mihaylov et al.[21]	1200	1095	400	2500	29	0.0069	652	0	0	0	0	300	150	492	214.2	117.209
Mihaylov et al.[21]	1200	1095	400	1700	33	0.0069	652	0.001	490	0	0	300	150	941	528	429.319
Mihaylov et al.[21]	1200	1095	400	1700	33	0.0069	652	0.001	490	0	0	300	150	943	210	170.07
Mihaylov et al.[21]	1200	1095	400	2500	38	0.0069	652	0.001	490	0	0	300	150	663	784	476.022
Moody [22]	609	533	178	813	18	0.0272	315	0	0	0	0	203	203	297	344	202.369
Moody [22]	609	533	178	813	21	0.0272	315	0	0	0	0	203	203	303	159	100.334
Moody [22]	609	533	178	813	24	0.0346	313	0	0	0	0	203	203	268	239	169.474
Moody [22]	609	533	178	813	17	0.0346	313	0	0	0	0	203	203	290	2171	1328.66
Moody [22]	609	533	178	813	22	0.0425	302	0	0	0	0	203	203	421	1765	1857.72
Moody [22]	609	533	178	813	21	0.0425	302	0	0	0	0	203	203	397	456	221.807
Moody [22]	609	533	178	813	21	0.0272	315	0	0	0	0	203	203	348	1028	627.003
Moody [22]	609	533	178	813	23	0.0272	315	0	0	0	0	203	203	357	141	100.333
Moody [22]	609	533	178	813	23	0.0346	313	0	0	0	0	203	203	303	116.1	46.6754
Moody [22]	609	533	178	813	22	0.0346	313	0	0	0	0	203	203	341	190	215.723
Moody [22]	609	533	178	813	22	0.0425	302	0	0	0	0	203	203	390	110.7	117.125
Moody [22]	609	533	178	813	25	0.0425	302	0	0	0	0	203	203	437	468	236.18
Moody [22]	609	533	178	813	25	0.0425	302	0.0052	326	0	0	203	203	478	186	148.408
Moody [22]	609	533	178	813	22	0.0425	302	0.0095	303	0	0	203	203	507	87	91.5042
Oh and Shin [23]	560	500	130	425	24	0.0156	414	0	414	0	414	130	130	265	257	210.157
Oh and Shin [23]	560	500	130	425	24	0.0156	414	0.0012	414	0.0043	414	130	130	284	581	376.768
Oh and Shin [23]	560	500	130	425	24	0.0156	414	0.0022	414	0.0043	414	130	130	377	173	130.521
Oh and Shin [23]	560	500	130	425	24	0.0156	414	0.0034	414	0.0043	414	130	130	358	90	65.0258
Oh and Shin [23]	560	500	130	250	49	0.0156	414	0	414	0	414	130	130	642	130	93.4364
Oh and Shin [23]	560	500	130	250	49	0.0156	414	0.0012	414	0.0043	414	130	130	713	150	207.32
Oh and Shin [23]	560	500	130	250	49	0.0156	414	0.0022	414	0.0043	414	130	130	706	223	202.465
Oh and Shin [23]	560	500	130	250	49	0.0156	414	0.0034	414	0.0043	414	130	130	709	396	228.924
Oh and Shin [23]	560	500	130	425	49	0.0156	414	0	414	0	414	130	130	401	545	453.331
Oh and Shin [23]	560	500	130	425	49	0.0156	414	0.0012	414	0.0043	414	130	130	488	224	153.78
Oh and Shin [23]	560	500	130	425	49	0.0156	414	0.0022	414	0.0043	414	130	130	456	5440	3196.57
Oh and Shin [23]	560	500	130	425	49	0.0156	414	0.0034	414	0.0043	414	130	130	421	115	82.7306
Oh and Shin [23]	560	500	130	625	49	0.0156	414	0	414	0	414	130	130	337	167	129.145
Oh and Shin [23]	560	500	130	625	49	0.0156	414	0.0012	414	0.0043	414	130	130	347	303	276.715
Oh and Shin [23]	560	500	130	625	49	0.0156	414	0.0022	414	0.0043	414	130	130	381	156.4	127.038
Oh and Shin [23]	560	500	130	625	49	0.0156	414	0.0034	414	0.0043	414	130	130	402	307	299.265
Oh and Shin [23]	560	500	130	1000	49	0.0156	414	0.0012	414	0.0043	414	130	130	211	568	462.155
Oh and Shin [23]	560	500	130	1000	49	0.0156	414	0.0022	414	0.0043	414	130	130	237	321	347.834
Oh and Shin [23]	560	500	130	1000	49	0.0156	414	0.0034	414	0.0043	414	130	130	235	253	237.857
Oh and Shin [23]	560	500	120	250	51	0.0129	414	0.0013	414	0	414	130	130	347	900.7	501.551
Oh and Shin [23]	560	500	120	250	51	0.0129	414	0.0013	414	0.0023	414	130	130	398	904	797.67
Oh and Shin [23]	560	500	120	250	51	0.0129	414	0.0013	414	0.0047	414	130	130	490	1375	1093.24
Oh and Shin [23]	560	500	120	250	51	0.0129	414	0.0013	414	0.0094	414	130	130	455	400	249.514
Oh and Shin [23]	560	500	120	425	51	0.0129	414	0.0013	414	0.0047	414	130	130	392	34	42.28
Oh and Shin [23]	560	500	120	425	51	0.0129	414	0.0024	414	0.0047	414	130	130	361	300	160.305
Oh and Shin [23]	560	500	120	425	51	0.0129	414	0.0037	414	0.0047	414	130	130	374	307	180.683
Oh and Shin [23]	560	500	120	625	51	0.0129	414	0.0013	414	0	414	130	130	214	305	116.483
Oh and Shin [23]	560	500	120	625	51	0.0129	414	0.0013	414	0.0023	414	130	130	260	495	501.737
Oh and Shin [23]	560	500	120	625	51	0.0129	414	0.0013	414	0.0047	414	130	130	277	228	169.603
Oh and Shin [23]	560	500	120	625	51	0.0129	414	0.0013	414	0.0094	414	130	130	291	96	45.7873
Oh and Shin [23]	560	500	120	1000	51	0.0129	414	0.0013	414	0.0046	414	130	130	165	1544	1101.31
Oh and Shin [23]	560	500	120	250	74	0.0129	414	0.0013	414	0	414	130	130	438	875	554.94
Oh and Shin [23]	560	500	120	250	74	0.0129	414	0.0013	414	0.0023	414	130	130	542	119	64.4151
Oh and Shin [23]	560	500	120	250	74	0.0129	414	0.0013	414	0.0047	414	130	130	548	672	498.547
Oh and Shin [23]	560	500	120	250	74	0.0129	414	0.0013	414	0.0094	414	130	130	547	174	134.526
Oh and Shin [23]	560	500	120	425	74	0.0129	414	0.0013	414	0.0047	414	130	130	418	467	360.255
Oh and Shin [23]	560	500	120	425	74	0.0129	414	0.0024	414	0.0047	414	130	130	410	152	123.04
Oh and Shin [23]	560	500	120	425	74	0.0129	414	0.0037	414	0.0047	414	130	130	408	155	120.254
Oh and Shin [23]	560	500	120	625	74	0.0129	414	0.0013	414	0	414	130	130	291	265	165.93
Oh and Shin [23]	560	500	120	625	74	0.0129	414	0.0013	414	0.0023	414	130	130	310	115.7	48.208
Oh and Shin [23]	560	500	120	625	74	0.0129	414	0.0013	414	0.0047	414	130	130	338	372	416.988
Oh and Shin [23]	560	500	120	625	74	0.0129	414	0.0013	414	0.0094	414	130	130	333	429	315.176
Oh and Shin [23]	560	500	120	1000	74	0.0129	414	0.0013	414	0.0047	414	130	130	214	527	568.278
Oh and Shin [23]	560	500	130	625	24	0.0156	414	0.0012	414	0.0043	414	130	130	228	2018	1486.92
Oh and Shin [23]	560	500	130	625	24	0.0156	414	0.0012	414	0.0043	414	130	130	255	275	99.0977
Oh and Shin [23]	560	500	130	625	24	0.0156	414	0.0012	414	0.0043	414	130	130	207	251	122.859
Oh and Shin [23]	560	500	130	250	49	0.0156	414	0.0012	414	0.0043	414	130	130	746	270	246.099
Oh and Shin [23]	560	500	130	425	49	0.0156	414	0.0012	414	0.0043	414	130	130	530	323	183.14
Oh and Shin [23]	560	500	130	625	49	0.0156	414	0.0012	414	0.0043	414	130	130	378	1357	882.921
Oh and Shin [23]	560	500	130	250	49	0.0156	414	0.0012	414	0.0043	414	130	130	702	136	105.425
Oh and Shin [23]	560	500	130	425	49	0.0156	414	0.0012	414	0.0043	414	130	130	568	220	127.282
Oh and Shin [23]	560	500	130	625	49	0.0156	414	0.0012	414	0.0043	414	130	130	363	159.4	148.825
Proestos et al.[24]	610	508	241	610	38	0.0735	457	0	0	0	0	457	305	1469	375	244.125
Proestos et al.[24]	622	508	241	610	62	0.0735	457	0	0	0	0	457	305	1700	353	294.1
Proestos et al.[24]	648	508	139	610	91	0.1133	457	0	0	0	0	457	305	1393	186	124.807
Quintero-Febres et al.[25]	460	370	150	525	22	0.0279	462	0.0024	407	0.0012	407	150	150	251	222	125.302
Quintero-Febres et al.[25]	460	370	150	525	22	0.0279	462	0.0024	407	0.0012	407	150	150	237	246	219.603
Quintero-Febres et al.[25]	460	370	150	525	22	0.0279	462	0	407	0	407	150	150	221	425	299.265
Quintero-Febres et al.[25]	460	370	150	525	22	0.0279	462	0	407	0	407	150	150	196	290	244.59
Quintero-Febres et al.[25]	460	370	150	335	32	0.0205	427	0.0013	407	0.0012	407	150	150	456	752	546
Quintero-Febres et al.[25]	460	370	150	335	32	0.0205	427	0.0013	407	0.0012	407	150	150	426	458	368.508
Quintero-Febres et al.[25]	460	370	150	305	32	0.0205	427	0	407	0	407	150	150	468	225	240.229
Quintero-Febres et al.[25]	460	370	150	305	32	0.0205	427	0	407	0	407	150	150	459	491	323.568
Quintero-Febres et al.[25]	460	380	100	595	50	0.0407	434	0.0032	407	0.0017	407	150	150	265	264	211.239
Quintero-Febres et al.[25]	460	380	100	545	50	0.0407	434	0	407	0	407	150	150	292	318	164.826
Quintero-Febres et al.[25]	460	380	100	340	50	0.0407	434	0.0075	407	0.0017	407	150	150	484	560	524.48
Quintero-Febres et al.[25]	460	380	100	310	50	0.0407	434	0	407	0	407	150	150	460	740	446.446
Sagaseta&Vollum [26]	500	438	135	553	80	0.0332	580	0.0022	550	0	550	210	125	563	314.5	99.3653
Sagaseta&Vollum [26]	500	438	135	553	80	0.0332	580	0.0034	550	0	550	210	125	655	666	436.8
Sagaseta&Vollum [26]	500	438	135	518	80	0.0332	580	0.0045	550	0	550	210	125	707	230	59.1881
Sagaseta&Vollum [26]	500	438	135	553	68	0.0332	580	0	550	0	550	210	125	366	388.5	169.111
Sagaseta&Vollum [26]	500	438	135	518	68	0.0332	580	0.0022	550	0	550	210	125	532	513	279.104
Sagaseta&Vollum [26]	500	438	135	553	68	0.0332	580	0.0034	550	0	550	210	125	481	350	284.884
Sagaseta&Vollum [26]	500	438	135	553	68	0.0332	580	0.0045	550	0	550	210	125	602	360	243.36
Sahoo et al.[27]	450	400	100	175	45	0.0113	400	0	0	0	0	100	100	371	380	365.484
Sahoo et al.[27]	450	400	100	175	41	0.0113	400	0.002	260	0.002	260	100	100	359	1175	834.367
Sahoo et al.[27]	450	400	100	175	43	0.0113	400	0.0025	260	0.0021	260	100	100	371	573.4	468.245
Sahoo et al.[27]	450	400	100	175	38	0.0113	400	0.003	260	0.003	260	100	100	349	775	483.84
Sahoo et al.[27]	450	400	100	175	41	0.0113	400	0.003	260	0	260	100	100	331	602	367.408
Sahoo et al.[27]	450	400	100	175	39	0.0113	400	0	0	0.003	260	100	100	349	743	749.956
Sahoo et al.[27]	450	400	100	175	39	0.0113	400	0	0	0.0048	260	100	100	360	968	646.859
Sahoo et al.[27]	450	400	100	175	43	0.0113	400	0.0066	260	0	260	100	100	303	190	175.959
Sahoo et al.[27]	450	400	100	175	45	0.0113	400	0	0	0.0034	260	100	100	360	1870	1486.92
Sahoo et al.[27]	450	400	100	175	45	0.0113	400	0.0032	260	0.0017	260	100	100	354	122	92.3535
Sahoo et al.[27]	450	400	100	175	36	0.0113	400	0.002	440	0.002	440	100	100	366	303	151.215
Salamy et al.[28]	475	400	240	200	36	0.0202	376	0	376	0	0	100	100	775	470	379.266
Salamy et al.[28]	475	400	240	200	36	0.0202	376	0.004	376	0	0	100	100	768	1542	1263.78
Salamy et al.[28]	475	400	240	200	31	0.0202	376	0.008	376	0	0	100	100	976	994	792.782
Salamy et al.[28]	475	400	240	400	31	0.0202	376	0	376	0	0	100	100	525	510	513.548
Salamy et al.[28]	475	400	240	400	31	0.0202	376	0.004	376	0	0	100	100	591	196	88.3349
Salamy et al.[28]	475	400	240	400	38	0.0202	376	0.008	376	0	0	100	100	751	537	538.272
Salamy et al.[28]	475	400	240	600	29	0.0202	376	0	376	0	0	100	100	308	268	153.78
Salamy et al.[28]	475	400	240	600	23	0.0202	376	0	376	0	0	100	100	352	168	151.767
Salamy et al.[28]	475	400	240	600	29	0.0202	376	0.004	376	0	0	100	100	513	102.7	137.177
Salamy et al.[28]	475	400	240	600	31	0.0202	376	0.008	376	0	0	100	100	581	672	541.408
Salamy et al.[28]	675	600	360	900	38	0.0211	388	0	388	0	0	100	150	980	751	419.291
Salamy et al.[28]	675	600	360	900	31	0.0211	372	0	372	0	0	100	150	894	220	236.135
Salamy et al.[28]	905	800	480	1200	32	0.0207	398	0	398	0	0	100	200	1493	968	718.854
Salamy et al.[28]	905	800	480	1200	24	0.0207	398	0	398	0	0	100	200	1129	164.6	46.6754
Salamy et al.[28]	1105	1000	600	1500	31	0.0204	398	0	398	0	0	100	250	1985	426	221.807
Salamy et al.[28]	1105	1000	600	1500	29	0.0204	398	0.004	398	0	0	100	250	2607	849	452.522
Salamy et al.[28]	1305	1200	720	1800	27	0.0199	402	0	402	0	0	100	300	2695	358	305.233
Salamy et al.[28]	1505	1400	840	2100	27	0.0205	394	0	394	0	0	100	350	2988	4137	2358.71
Salamy et al.[28]	1505	1400	840	2100	24	0.0205	398	0.004	398	0	0	100	350	4198	268	148.084
Sarsam&Al-Musawi [29]	270	235	180	588	39	0.0223	495	0.0009	820	0	0	100	100	189	340	169.085
Sarsam&Al-Musawi [29]	270	232	180	580	76	0.0226	495	0.0009	820	0	0	100	100	201	224	158.802
Sarsam&Al-Musawi [29]	270	235	180	588	40	0.0223	495	0.0014	820	0	0	100	100	199	190	176.128
Sarsam&Al-Musawi [29]	270	235	180	588	72	0.0223	495	0.0014	820	0	0	100	100	199	563	393.457
Sarsam&Al-Musawi [29]	270	233	180	583	74	0.0282	495	0.0009	820	0	0	100	100	224	157	163.937
Sarsam&Al-Musawi [29]	270	233	180	583	73	0.0282	495	0.0014	820	0	0	100	100	228	195	235.651
Sarsam&Al-Musawi [29]	270	233	180	583	80	0.0282	495	0.0019	820	0	0	100	100	207	443	353.435
Sarsam&Al-Musawi [29]	270	233	180	583	70	0.0351	495	0.0009	820	0	0	100	100	247	505	473.11
Sarsam&Al-Musawi [29]	270	233	180	583	74	0.0351	495	0.0014	820	0	0	100	100	247	700	339.297
Sarsam&Al-Musawi [29]	270	233	180	583	76	0.0351	495	0.0019	820	0	0	100	100	221	396.4	217.409
Senturk&Higgins [30]	1829	1778	406	2438	27	0.0056	490	0.0044	429	0	429	203	610	2253	146	126.143
Senturk&Higgins [30]	1829	1778	406	2438	26	0.0056	470	0.0029	348	0	348	203	610	1809	894	797.67
Senturk&Higgins [30]	1829	1778	406	2438	28	0.0028	470	0.0044	429	0	429	203	610	1754	716	661.201
Senturk&Higgins [30]	1829	1778	406	2438	24	0.0028	478	0.0029	346	0	346	203	610	1307	424	299.033
Senturk&Higgins [30]	1219	1168	406	2438	25	0.0042	469	0.0029	349	0	349	203	610	922	2923	1923.22
Shuraim & El-Sayed [31]	700	612	250	1224	58	0.0073	569	0	0	0	0	100	100	281	390	313.016
Shuraim & El-Sayed [31]	700	612	250	1224	58	0.0121	569	0	0	0	0	100	100	499	104	82.7306
Shuraim & El-Sayed [31]	700	612	250	1224	58	0.0183	569	0	0	0	0	100	100	470	241	210.157
Shuraim & El-Sayed [31]	700	612	250	918	58	0.0073	569	0	0	0	0	100	100	504	1149	705.524
Shuraim & El-Sayed [31]	700	612	250	918	58	0.0121	569	0	0	0	0	100	100	700	753	612.5
Shuraim & El-Sayed [31]	700	612	250	918	58	0.0183	569	0	0	0	0	100	100	644	348	138.066
Shuraim & El-Sayed [31]	700	612	250	612	58	0.0073	569	0	0	0	0	100	100	722	507	309.71
Shuraim & El-Sayed [31]	700	612	250	612	58	0.0121	569	0	0	0	0	100	100	975	264	188.013
Shuraim & El-Sayed [31]	700	612	250	612	58	0.0183	569	0	0	0	0	100	100	1246	189	234.024
Shuraim & El-Sayed [31]	400	355	250	670	55	0.0074	569	0	0	0	0	55	55	208	73.5	55.4043
Shuraim & El-Sayed [31]	400	355	250	670	55	0.0122	569	0	0	0	0	55	55	226	2633	814.03
Shuraim & El-Sayed [31]	400	355	250	670	55	0.0182	569	0	0	0	0	55	55	372	547	738.348
Shuraim & El-Sayed [31]	400	355	250	503	55	0.0074	569	0	0	0	0	55	55	283	2660	1697.71
Shuraim & El-Sayed [31]	400	355	250	503	55	0.0122	569	0	0	0	0	55	55	443	1399	1039.16
Shuraim & El-Sayed [31]	400	355	250	503	55	0.0182	569	0	0	0	0	55	55	538	731	369.61
Shuraim & El-Sayed [31]	400	355	250	335	55	0.0074	569	0	0	0	0	55	55	432	250	228.747
Shuraim & El-Sayed [31]	400	355	250	335	55	0.0122	569	0	0	0	0	55	55	588	228	201.134
Shuraim & El-Sayed [31]	400	355	250	335	55	0.0182	569	0	0	0	0	55	55	765	76.9	28.1133
Smith&Vantsiotis [32]	356	305	102	305	21	0.0194	431	0	484	0	484	102	102	140	173	215.723
Smith&Vantsiotis [32]	356	305	102	305	21	0.0194	431	0	484	0	484	102	102	136	141	106.265
Smith&Vantsiotis [32]	356	305	102	305	19	0.0194	431	0.0028	484	0.0023	484	102	102	161	561	326.95
Smith&Vantsiotis [32]	356	305	102	305	18	0.0194	431	0.0028	484	0.0045	484	102	102	148	160	141.875
Smith&Vantsiotis [32]	356	305	102	305	16	0.0194	431	0.0028	484	0.0068	484	102	102	141	642	514.29
Smith&Vantsiotis [32]	356	305	102	305	21	0.0194	431	0.0028	484	0.0068	484	102	102	171	318	179.892
Smith&Vantsiotis [32]	356	305	102	305	21	0.0194	431	0.0028	484	0.0091	484	102	102	184	189	130.997
Smith&Vantsiotis [32]	356	305	102	305	22	0.0194	431	0.0063	484	0.0023	484	102	102	175	544	431.716
Smith&Vantsiotis [32]	356	305	102	305	20	0.0194	431	0.0063	484	0.0045	484	102	102	171	434.2	255.917
Smith&Vantsiotis [32]	356	305	102	305	20	0.0194	431	0.0063	484	0.0068	484	102	102	172	159	169.703
Smith&Vantsiotis [32]	356	305	102	305	19	0.0194	431	0.0063	484	0.0091	484	102	102	162	933	797.67
Smith&Vantsiotis [32]	356	305	102	305	18	0.0194	431	0.0125	484	0.0023	484	102	102	161	361	267.434
Smith&Vantsiotis [32]	356	305	102	305	19	0.0194	431	0.0125	484	0.0045	484	102	102	173	288	260.733
Smith&Vantsiotis [32]	356	305	102	305	21	0.0194	431	0.0125	484	0.0068	484	102	102	179	548	679.974
Smith&Vantsiotis [32]	356	305	102	305	20	0.0194	431	0.0125	484	0.0091	484	102	102	168	488	462.155
Smith&Vantsiotis [32]	356	305	102	368	22	0.0194	431	0	484	0	484	102	102	149	168	159.089
Smith&Vantsiotis [32]	356	305	102	368	22	0.0194	431	0.0024	484	0.0023	484	102	102	148	500.4	314.033
Smith&Vantsiotis [32]	356	305	102	368	20	0.0194	431	0.0024	484	0.0045	484	102	102	144	347	184.055
Smith&Vantsiotis [32]	356	305	102	368	21	0.0194	431	0.0024	484	0.0068	484	102	102	140	46.5	44.24
Smith&Vantsiotis [32]	356	305	102	368	20	0.0194	431	0.0024	484	0.0091	484	102	102	153	4875	3081.15
Smith&Vantsiotis [32]	356	305	102	368	19	0.0194	431	0.0042	484	0.0023	484	102	102	129	144	84.2481
Smith&Vantsiotis [32]	356	305	102	368	19	0.0194	431	0.0042	484	0.0045	484	102	102	131	200	167.977
Smith&Vantsiotis [32]	356	305	102	368	18	0.0194	431	0.0042	484	0.0068	484	102	102	126	722	902.878
Smith&Vantsiotis [32]	356	305	102	368	22	0.0194	431	0.0042	484	0.0068	484	102	102	150	240	225.852
Smith&Vantsiotis [32]	356	305	102	368	20	0.0194	431	0.0042	484	0.0091	484	102	102	145	372	295.851
Smith&Vantsiotis [32]	356	305	102	368	16	0.0194	431	0.0063	484	0.0023	484	102	102	131	1393	515.396
Smith&Vantsiotis [32]	356	305	102	368	20	0.0194	431	0.0077	484	0.0023	484	102	102	159	1943.4	2334.62
Smith&Vantsiotis [32]	356	305	102	368	19	0.0194	431	0.0077	484	0.0045	484	102	102	158	171	107.348
Smith&Vantsiotis [32]	356	305	102	368	19	0.0194	431	0.0077	484	0.0068	484	102	102	155	322	199.622
Smith&Vantsiotis [32]	356	305	102	368	21	0.0194	431	0.0077	484	0.0091	484	102	102	166	788.6	1191.25
Smith&Vantsiotis [32]	356	305	102	368	17	0.0194	431	0.0125	484	0.0023	484	102	102	154	796	614.836
Smith&Vantsiotis [32]	356	305	102	457	21	0.0194	431	0	484	0	484	102	102	116	149	175.253
Smith&Vantsiotis [32]	356	305	102	457	19	0.0194	431	0.0018	484	0.0023	484	102	102	119	1305	1479.68
Smith&Vantsiotis [32]	356	305	102	457	22	0.0194	431	0.0018	484	0.0045	484	102	102	123	323	94.4078
Smith&Vantsiotis [32]	356	305	102	457	23	0.0194	431	0.0018	484	0.0068	484	102	102	131	578.8	344.694
Smith&Vantsiotis [32]	356	305	102	457	22	0.0194	431	0.0018	484	0.0091	484	102	102	122	588	420
Smith&Vantsiotis [32]	356	305	102	457	20	0.0194	431	0.0031	484	0.0023	484	102	102	124	171	105.405
Smith&Vantsiotis [32]	356	305	102	457	19	0.0194	431	0.0031	484	0.0045	484	102	102	104	238.5	111.031
Smith&Vantsiotis [32]	356	305	102	457	19	0.0194	431	0.0031	484	0.0045	484	102	102	115	134	110.876
Smith&Vantsiotis [32]	356	305	102	457	20	0.0194	431	0.0031	484	0.0068	484	102	102	125	440	299.265
Smith&Vantsiotis [32]	356	305	102	457	21	0.0194	431	0.0031	484	0.0091	484	102	102	124	125	92.1483
Smith&Vantsiotis [32]	356	305	102	457	21	0.0194	431	0.0056	484	0.0023	484	102	102	141	349	234
Smith&Vantsiotis [32]	356	305	102	457	17	0.0194	431	0.0056	484	0.0045	484	102	102	125	421	464.622
Smith&Vantsiotis [32]	356	305	102	457	18	0.0194	431	0.0056	484	0.0068	484	102	102	128	303	240.8
Smith&Vantsiotis [32]	356	305	102	457	19	0.0194	431	0.0056	484	0.0091	484	102	102	137	20.7	12.767
Smith&Vantsiotis [32]	356	305	102	457	20	0.0194	431	0.0077	484	0.0023	484	102	102	147	1141	824.813
Smith&Vantsiotis [32]	356	305	102	457	19	0.0194	431	0.0063	484	0.0045	484	102	102	129	249	146.364
Smith&Vantsiotis [32]	356	305	102	457	19	0.0194	431	0.0077	484	0.0045	484	102	102	152	324	349.488
Smith&Vantsiotis [32]	356	305	102	457	19	0.0194	431	0.0077	484	0.0068	484	102	102	153	1336	901.432
Smith&Vantsiotis [32]	356	305	102	457	21	0.0194	431	0.0077	484	0.0091	484	102	102	160	663	1101.8
Smith&Vantsiotis [32]	356	305	102	635	20	0.0194	431	0	484	0	484	102	102	73	665	668.417
Smith&Vantsiotis [32]	356	305	102	635	16	0.0194	431	0.0042	484	0.0023	484	102	102	87	223	194.214
Subedi et al.[33]	500	450	100	190	30	0.0089	580	0.0024	550	0.0051	550	100	150	375	308	194.88
Subedi et al.[33]	500	450	100	690	30	0.0089	580	0.0022	550	0.0051	550	100	150	150	390	144.641
Subedi et al.[33]	900	850	100	390	25	0.0027	580	0.0021	550	0.0035	550	100	150	293	1859	1377.12
Subedi et al.[33]	900	850	100	390	28	0.0115	580	0.0021	550	0.0035	550	100	150	485	598	376.483
Subedi et al.[33]	900	850	100	1290	33	0.0115	580	0.002	550	0.0035	550	100	150	211	441	447.624
Subedi et al.[33]	500	450	100	190	23	0.0089	580	0.0024	550	0.0051	550	100	150	308	539	420
Subedi et al.[33]	900	850	100	390	28	0.0027	580	0.0021	550	0.0035	550	100	150	303	212	234.893
Subedi et al.[33]	900	850	100	1290	32	0.0115	580	0.002	550	0.0035	550	100	150	199	1403	927.907
Tan et al.[34]	500	463	110	125	59	0.0123	505	0.0048	375	0	0	150	150	675	265	82.2057
Tan et al.[34]	500	463	110	125	52	0.0123	505	0.0048	375	0	0	150	150	630	44	53.9429
Tan et al.[34]	500	463	110	125	54	0.0123	505	0.0048	375	0	0	150	150	640	1722	1615.69
Tan et al.[34]	500	463	110	125	57	0.0123	505	0.0048	375	0	0	150	150	630	1145	744.8
Tan et al.[34]	500	463	110	250	56	0.0123	505	0.0048	375	0	0	150	150	468	2295	1641.93
Tan et al.[34]	500	463	110	250	46	0.0123	505	0.0048	375	0	0	150	150	445	943	1125.55
Tan et al.[34]	500	463	110	250	54	0.0123	505	0.0048	375	0	0	150	150	500	690.6	887.601
Tan et al.[34]	500	463	110	250	53	0.0123	505	0.0048	375	0	0	150	150	480	366	310.996
Tan et al.[34]	500	463	110	375	51	0.0123	505	0.0048	375	0	0	150	150	403	128	109.697
Tan et al.[34]	500	463	110	375	44	0.0123	505	0.0048	375	0	0	150	150	400	131	83.2711
Tan et al.[34]	500	463	110	500	48	0.0123	505	0.0048	375	0	0	150	150	270	339	406.849
Tan et al.[34]	500	463	110	500	44	0.0123	505	0.0048	375	0	0	150	150	280	994	797.67
Tan et al.[34]	500	463	110	500	47	0.0123	505	0.0048	375	0	0	150	150	290	447	246.512
Tan et al.[34]	500	463	110	500	48	0.0123	505	0.0048	375	0	0	150	150	290	437	238.081
Tan et al.[34]	500	463	110	750	51	0.0123	505	0.0048	375	0	0	150	150	220	310	375.297
Tan et al.[34]	500	463	110	750	45	0.0123	505	0.0048	375	0	0	150	150	190	775	596.103
Tan et al.[34]	500	463	110	750	45	0.0123	505	0.0048	375	0	0	150	150	173	1851	1479.88
Tan et al.[34]	500	463	110	1000	41	0.0123	505	0.0048	375	0	0	150	150	150	342	273.606
Tan et al.[35]	500	443	110	375	80	0.0258	499	0	0	0	0	150	100	500	2988	2222.64
Tan et al.[35]	500	443	110	375	63	0.0258	499	0	0	0.0159	353	150	100	560	661	738.288
Tan et al.[35]	500	443	110	375	74	0.0258	499	0	0	0.0159	447	150	100	580	2020	1316.86
Tan et al.[35]	500	443	110	375	65	0.0258	499	0.0286	447	0.0159	447	150	100	775	751	406.238
Tan et al.[35]	500	443	110	500	71	0.0258	499	0.0143	353	0	0	150	100	520	570	417.984
Tan et al.[35]	500	443	110	500	64	0.0258	499	0	0	0.0159	353	150	100	390	184	130.589
Tan et al.[35]	500	443	110	500	72	0.0258	499	0	0	0.0317	447	150	100	470	150	109.84
Tan et al.[35]	500	443	110	500	73	0.0258	499	0.0143	353	0.0159	447	150	100	670	347	428.4
Tan et al.[35]	500	443	110	750	71	0.0258	499	0.0143	353	0	0	150	100	335	100	90.7636
Tan et al.[35]	500	443	110	750	71	0.0258	499	0.0143	447	0	0	150	100	400	158	108.805
Tan et al.[35]	500	443	110	750	73	0.0258	499	0.0143	353	0.0159	447	150	100	460	43	34.9963
Tan et al.[36]	500	446	110	375	71	0.02	538	0.0048	385	0	0	150	100	545	185	173.722
Tan et al.[36]	500	446	110	500	71	0.02	538	0.0048	385	0	0	150	100	500	127	102.552
Tan et al.[36]	500	448	110	750	72	0.02	538	0.0048	385	0	0	150	100	250	365	357.631
Tan et al.[36]	500	446	110	125	70	0.0258	499	0.0048	353	0	0	150	100	835	2607	1775.2
Tan et al.[36]	500	446	110	250	65	0.0258	499	0.0048	353	0	0	150	100	740	205	170.525
Tan et al.[36]	500	441	110	375	65	0.0258	499	0.0048	353	0	0	150	100	530	344	213.663
Tan et al.[36]	500	417	110	125	70	0.0408	499	0.0048	353	0	0	150	100	925	1326	1284.02
Tan et al.[36]	500	417	110	250	65	0.0408	499	0.0048	353	0	0	150	100	720	642	445.9
Tan et al.[36]	500	421	110	375	65	0.0408	499	0.0048	353	0	0	150	100	670	853	386.4
Tan et al.[36]	500	420	110	500	68	0.0408	499	0.0048	353	0	0	150	100	520	250	298.537
Tan et al.[37]	500	444	140	250	49	0.026	520	0	0	0	0	250	250	850	179	148.408
Tan et al.[37]	500	444	140	375	43	0.026	520	0	0	0	0	250	250	700	173	119.742
Tan et al.[37]	500	444	140	500	37	0.026	520	0	0	0	0	250	250	570	214	250.109
Tan et al.[37]	1000	884	140	500	31	0.026	520	0.0012	240	0.0012	240	250	250	875	424.5	373.605
Tan et al.[37]	1400	1251	140	705	33	0.026	520	0.0012	240	0.0012	240	250	250	1175	777	648.885
Tan et al.[37]	1750	1559	140	880	43	0.026	520	0.0012	240	0.0012	240	250	250	1636	464	247.59
Tanimura & Sato [38]	450	400	300	200	23	0.0214	458	0	0	0	0	100	100	853	392	446.742
Tanimura & Sato [38]	450	400	300	200	23	0.0214	458	0.0021	370	0	0	100	100	821	199	133.109
Tanimura & Sato [38]	450	400	300	200	23	0.0214	458	0.0048	388	0	0	100	100	833	148	92.2337
Tanimura & Sato [38]	450	400	300	200	23	0.0214	458	0.0084	368	0	0	100	100	869	1833	1717.03
Tanimura & Sato [38]	450	400	300	400	29	0.0214	458	0	0	0	0	100	100	632	950	808.887
Tanimura & Sato [38]	450	400	300	400	29	0.0214	458	0.0021	370	0	0	100	100	731	1678	1377.12
Tanimura & Sato [38]	450	400	300	400	29	0.0214	458	0.0048	388	0	0	100	100	750	308	208.012
Tanimura & Sato [38]	450	400	300	400	29	0.0214	458	0.0084	368	0	0	100	100	804	456	463.276
Tanimura & Sato [38]	450	400	300	600	23	0.0214	458	0	0	0	0	100	100	284	750	391.318
Tanimura & Sato [38]	450	400	300	600	23	0.0214	458	0.0021	370	0	0	100	100	464	148.3	141.628
Tanimura & Sato [38]	450	400	300	600	23	0.0214	458	0.0048	388	0	0	100	100	491	2584	2668.26
Tanimura & Sato [38]	450	400	300	600	24	0.0214	458	0.0084	368	0	0	100	100	570	214.2	166.507
Tanimura & Sato [38]	450	400	300	400	32	0.0214	458	0	0	0	0	100	100	661	168	168.786
Tanimura & Sato [38]	450	400	300	400	32	0.0214	458	0.0021	370	0	0	100	100	751	699	471.374
Tanimura & Sato [38]	450	400	300	400	32	0.0214	458	0.0048	388	0	0	100	100	774	4902	1914.63
Tanimura & Sato [38]	450	400	300	400	32	0.0214	458	0.0084	368	0	0	100	100	849	187	148.262
Tanimura & Sato [38]	450	400	300	400	31	0.0214	458	0.0021	370	0	0	100	100	570	4198	3067.79
Tanimura & Sato [38]	450	400	300	400	32	0.0214	458	0.0048	388	0	0	100	100	773	360	269.68
Tanimura & Sato [38]	450	400	300	400	32	0.0214	458	0.0084	368	0	0	100	100	756	375	252.685
Tanimura & Sato [38]	450	400	300	400	24	0.0214	702	0.0048	952	0	0	100	100	665	460	256.496
Tanimura & Sato [38]	450	400	300	400	27	0.0214	702	0.0084	1051	0	0	100	100	661	665	438.844
Tanimura & Sato [38]	450	400	300	600	26	0.0214	702	0.0048	952	0	0	100	100	537	701	586.751
Tanimura & Sato [38]	450	400	300	600	26	0.0214	702	0.0084	1051	0	0	100	100	566	143.6	82.1616
Tanimura & Sato [38]	450	400	300	200	80	0.0214	702	0	0	0	0	100	100	1958	632	354.07
Tanimura & Sato [38]	450	400	300	400	76	0.0214	702	0	0	0	0	100	100	1403	85.3	36.5742
Tanimura & Sato [38]	450	400	300	600	78	0.0214	702	0	0	0	0	100	100	904	395	261.441
Tanimura & Sato [38]	450	400	300	800	78	0.0214	702	0	0	0	0	100	100	752	242	205.989
Tanimura & Sato [38]	450	400	300	300	26	0.0214	458	0.0048	388	0	0	100	100	647	107.1	91.3004
Tanimura & Sato [38]	450	400	300	300	26	0.0214	458	0.0084	368	0	0	100	100	666	580	329.382
Tanimura & Sato [38]	450	400	300	300	26	0.0214	458	0.0088	389	0	0	100	100	701	378	295.992
Tanimura & Sato [38]	450	400	300	800	27	0.0214	702	0.0048	388	0	0	100	100	416	582	649.264
Tanimura & Sato [38]	450	400	300	800	27	0.0214	702	0.0084	368	0	0	100	100	440	358	257.804
Tanimura & Sato [38]	450	400	300	400	25	0.0214	458	0.0095	388	0	0	100	100	647	1129	645.12
Tanimura & Sato [38]	450	400	300	400	25	0.0214	458	0.0095	375	0	0	100	100	598	341	144.641
Tanimura & Sato [38]	450	400	300	200	25	0.0042	1330	0	0	0	0	100	100	588	200	132.22
Tanimura & Sato [38]	450	400	300	200	25	0.0042	1330	0.0048	388	0	0	100	100	539	127	78.2783
Tanimura & Sato [38]	450	400	300	200	26	0.0042	1330	0.0084	368	0	0	100	100	554	943	931.532
Tanimura & Sato [38]	450	400	300	400	25	0.0042	1330	0	0	0	0	100	100	358	835	480.788
Tanimura & Sato [38]	450	400	300	400	25	0.0042	1330	0.0048	388	0	0	100	100	470	175.8	128.453
Tanimura & Sato [38]	450	400	300	400	26	0.0042	1330	0.0084	368	0	0	100	100	470	1010	1212.18
Tanimura & Sato [38]	450	400	300	1000	21	0.0214	750	0.0048	388	0	0	100	100	324	416	345.31
Tanimura & Sato [38]	450	400	300	1000	21	0.0214	750	0.0084	368	0	0	100	100	376	1624	707.898
Tanimura & Sato [38]	450	400	300	1000	97	0.0214	750	0	0	0	0	100	100	345	499	517.65
Tanimura & Sato [38]	450	400	300	400	98	0.0214	750	0.0021	957	0	0	100	100	1243	177	184.078
Tanimura & Sato [38]	450	400	300	400	96	0.0214	750	0.0048	953	0	0	100	100	1300	335	301.029
Tanimura & Sato [38]	450	400	300	600	95	0.0214	750	0.0021	957	0	0	100	100	932	881.5	472.727
Tanimura & Sato [38]	450	400	300	600	94	0.0214	750	0.0048	953	0	0	100	100	980	1243	1236.71
Tanimura & Sato [38]	1050	1000	200	1000	31	0.004	1016	0.0029	389	0	0	200	200	665	375	252.113
Tanimura & Sato [38]	2100	2000	400	2000	31	0.004	1016	0.0029	375	0	0	400	400	2584	226	146.512
Tasenhod [39]	400	350	150	438	22	0.0065	357	0.0008	248	0.0047	248	150	150	159	1606	1602.49
Tasenhod [39]	400	350	150	438	21	0.0065	357	0.0022	248	0.0022	248	150	150	171	307	88.2814
Tasenhod [39]	400	350	150	438	22	0.0065	357	0.0042	248	0.001	248	150	150	154	147	118.295
Tasenhod [39]	400	350	150	525	24	0.0065	357	0.0007	248	0.0047	248	150	150	141	178	151.508
Tasenhod [39]	400	350	150	525	24	0.0065	357	0.0022	248	0.0022	248	150	150	134	226	295.851
Tasenhod [39]	400	350	150	525	21	0.0065	357	0.0038	248	0.0011	248	150	150	135	479	385.392
Tasenhod [39]	400	350	150	613	21	0.0065	357	0.0006	248	0.0054	248	150	150	157	438.7	548.331
Tasenhod [39]	400	350	150	613	22	0.0065	357	0.0022	248	0.0022	248	150	150	108	187	168.237
Tasenhod [39]	400	350	150	613	21	0.0065	357	0.0038	248	0.0011	248	150	150	123	190	105.017
Walraven&Lehwalter [40]	400	360	250	360	16	0.0113	420	0	0	0	0	90	90	226	108	107.266
Walraven&Lehwalter [40]	400	360	250	360	22	0.0113	420	0	0	0	0	90	90	322	330	302.952
Walraven&Lehwalter [40]	400	360	250	360	22	0.0113	420	0	0	0	0	90	90	344	1636	1345.35
Walraven&Lehwalter [40]	400	360	250	360	24	0.0113	420	0	0	0	0	90	90	425	46	73.5429
Walraven&Lehwalter [40]	400	360	250	360	14	0.0113	420	0	0	0	0	90	90	220	179	140.502
Walraven&Lehwalter [40]	400	360	250	360	20	0.0113	420	0	0	0	0	90	90	347	640	385.031
Walraven&Lehwalter [40]	400	360	250	360	25	0.0113	420	0	0	0	0	90	90	396	144	112.091
Walraven&Lehwalter [40]	400	360	250	360	20	0.0113	420	0	0	0	0	90	90	323	713	503.757
Walraven&Lehwalter [40]	400	360	250	360	18	0.0113	420	0	0	0	0	90	90	318	416	412.488
Walraven&Lehwalter [40]	400	360	250	360	20	0.0113	420	0	0	0	0	90	90	246	188	158.893
Walraven&Lehwalter [40]	400	360	250	360	26	0.0113	420	0	0	0	0	90	90	437	335.5	372.678
Walraven&Lehwalter [40]	400	360	250	360	20	0.0113	420	0	0	0	0	90	90	270	3763	1454.12
Walraven&Lehwalter [40]	600	560	250	560	20	0.0112	420	0	0	0	0	140	140	350	211.1	79.2623
Walraven&Lehwalter [40]	800	740	250	740	19	0.011	420	0	0	0	0	185	185	365	195.9	186.763
Walraven&Lehwalter [40]	1000	930	250	930	20	0.0108	420	0	0	0	0	233	233	505	265	198.545
Walraven&Lehwalter [40]	400	360	250	360	18	0.0113	420	0.0013	420	0	420	90	90	317	320	178.225
Walraven&Lehwalter [40]	600	560	250	565	19	0.0112	420	0.0014	420	0	420	140	140	465	140	98.1775
Walraven&Lehwalter [40]	800	760	250	740	17	0.0078	420	0.0017	420	0	420	190	190	467	527	770.774
Walraven&Lehwalter [40]	400	360	250	360	20	0.0113	420	0.0035	420	0	420	90	90	380	801.5	841.324
Walraven&Lehwalter [40]	600	560	250	565	21	0.0112	420	0.0033	420	0	420	140	140	580	504	621.18
Walraven&Lehwalter [40]	800	760	250	740	20	0.0078	420	0.0033	420	0	420	190	190	665	511.5	259.633
Yang et al.[41]	400	355	160	200	31	0.01	408	0	0	0	0	100	100	447	438	621.6
Yang et al.[41]	600	555	160	300	31	0.0098	408	0	0	0	0	100	100	535	702	503.757
Yang et al.[41]	600	555	160	300	31	0.0098	408	0	0	0	0	100	100	479	769	1100.18
Yang et al.[41]	750	685	160	375	31	0.01	408	0	0	0	0	100	100	597	980	574.56
Yang et al.[41]	1000	935	160	500	31	0.009	408	0	0	0	0	100	100	582	268	157.79
Yang et al.[41]	400	355	160	400	31	0.01	408	0	0	0	0	100	100	192	100	40.4436
Yang et al.[41]	400	355	160	400	31	0.01	408	0	0	0	0	100	100	312	260	117.217
Yang et al.[41]	600	555	160	600	31	0.0098	408	0	0	0	0	100	100	375	371	251.72
Yang et al.[41]	750	685	160	750	31	0.01	408	0	0	0	0	100	100	272	421	144.641
Yang et al.[41]	750	685	160	750	31	0.01	408	0	0	0	0	100	100	330	154	117.38
Yang et al.[41]	1000	935	160	1000	31	0.009	408	0	0	0	0	100	100	544	262	125.302
Yang et al.[41]	400	355	160	200	79	0.01	408	0	0	0	0	100	100	733	145	116.329
Yang et al.[41]	600	555	160	300	79	0.0098	408	0	0	0	0	100	100	823	73	35.3297
Yang et al.[41]	750	685	160	375	79	0.01	408	0	0	0	0	100	100	1010	661	506.219
Yang et al.[41]	1000	935	160	500	79	0.009	408	0	0	0	0	100	100	1029	312	251.411
Yang et al.[41]	400	355	160	375	79	0.01	408	0	0	0	0	100	100	499	6294	4605.17
Yang et al.[41]	400	355	160	375	79	0.01	408	0	0	0	0	100	100	385	1107	799.904
Yang et al.[41]	600	555	160	600	79	0.0098	408	0	0	0	0	100	100	573	530	462.155
Yang et al.[41]	1000	935	160	1000	79	0.009	408	0	0	0	0	100	100	769	518	393.945
Zhang et al.[42]	600	532	200	160	48	0.0118	654	0.0034	457	0.0034	457	80	80	1100	655	408.5
Zhang et al.[42]	600	532	200	319	48	0.0118	654	0.0034	457	0.0034	457	80	80	904	957	921.732
Zhang et al.[42]	600	532	200	479	48	0.0118	654	0.0034	457	0.0034	457	80	80	785	173.9	153.841
Zhang et al.[42]	600	532	200	320	48	0.0076	670	0.0034	457	0.0034	457	80	80	750	242	241.165
Zhang et al.[42]	600	532	200	319	48	0.0143	630	0.0034	457	0.0034	457	80	80	994	1240	1137.08
Zhang et al.[42]	600	532	200	319	48	0.0118	654	0.005	457	0.0034	457	80	80	933	212.5	92.9838
Zhang et al.[42]	600	532	200	319	48	0.0118	654	0.0025	457	0.0034	457	80	80	899	337	247.722
Zhang et al.[42]	600	532	200	319	48	0.0118	654	0	457	0.0034	457	80	80	894	408	624.862
Zhang et al.[43]	500	428	150	600	41	0.0124	484	0.0035	328	0	328	150	150	250	932	938.679
Zhang et al.[43]	500	428	150	600	41	0.0124	484	0.0035	328	0	328	150	150	306	334	324.256
Zhang et al.[43]	500	428	150	600	41	0.0124	484	0.0035	328	0	328	150	150	257	2253	2087.04
Zhang et al.[43]	500	428	150	750	41	0.0124	484	0.0035	328	0	328	150	150	240	894	468.72
Zhang et al.[43]	500	428	150	900	41	0.0124	484	0.0035	328	0	328	150	150	207	240	193.354
Zhang et al.[43]	500	428	150	300	41	0.0124	484	0.0035	328	0	0	150	150	458	445	327.989
Zhang et al.[43]	600	527	160	750	38	0.0143	495	0.0042	369	0	369	150	150	425	361	447.88
Zhang et al.[43]	600	527	160	750	38	0.0143	495	0.0042	369	0	369	150	150	397	224	132.22
Zhang et al.[43]	600	527	160	750	38	0.0143	495	0.0042	369	0	369	150	150	440	377	256.458
Zhang et al.[43]	600	527	160	750	38	0.0143	495	0.0042	369	0	369	150	150	307	185	182.418
Zhang et al.[43]	600	527	160	1050	38	0.0143	495	0.0042	369	0	0	150	150	292	188	132.22
Zhang et al.[43]	600	527	160	450	38	0.0143	495	0.0042	369	0	0	150	150	553	157	128.567
Zhang et al.[43]	600	527	160	1200	38	0.0143	495	0.0042	369	0	369	150	150	267	225	180.003
Zhang et al.[43]	600	527	160	300	38	0.0143	495	0.0042	369	0	369	150	150	665	106	111.993
Zhang&Tan [44]	350	313	80	344	26	0.0125	469	0.004	426	0	0	53	53	100	208	217.535
Zhang&Tan [44]	500	454	115	499	27	0.0128	507	0.0039	426	0	0	75	75	187	214	291.292
Zhang&Tan [44]	700	642	160	706	28	0.0122	522	0.0045	370	0	0	105	105	427	376	496.944
Zhang&Tan [44]	1000	904	230	994	29	0.012	521	0.0041	455	0	0	150	150	775	1307	1623.39
Zhang&Tan [44]	350	314	80	345	27	0.0125	469	0	0	0	0	53	53	85	285.3	216.715
Zhang&Tan [44]	500	459	80	505	32	0.0115	501	0	0	0	0	75	75	136	73.4	62.4562
Zhang&Tan [44]	700	650	80	715	25	0.0128	507	0	0	0	0	105	105	156	125	100.279
Zhang&Tan [44]	1000	926	80	1019	31	0.0126	511	0	0	0	0	150	150	242	804	415.894
Zhang&Tan [44]	350	314	80	345	27	0.0125	469	0	0	0	0	53	53	85	322	201.453
Zhang&Tan [44]	500	454	115	499	28	0.0128	507	0	0	0	0	75	75	167	147.2	96.957
Zhang&Tan [44]	700	642	160	706	29	0.0122	522	0	0	0	0	105	105	361	245	202.465
Zhang&Tan [44]	1000	904	230	994	29	0.012	521	0	0	0	0	150	150	672	164.2	174.415
