# Supplementary material for: Prediction and reliability analysis of shear strength of RC deep beams
Source: Sci Rep. 2024 Jun 25;14:14590. doi: 10.1038/s41598-024-64386-w (PMC11199521; doi:10.1038/s41598-024-64386-w)
Supplement: Supplementary file 1 — Supplementary Information. [file 41598_2024_64386_MOESM1_ESM.zip › Sup data/Excel Results/Gpr_shear.xlsx]

## Sheet: Sheet1
h	d	b	a	fck	rho	fy	rho_v	fyv	rho_h	fyh	w_tp	w_bp	V_exp	V_pred
560	500	130	625	49	0.0156	414	0.0022	414	0.0043	414	130	130	381	348.387
400	360	250	360	24.3	0.0113	420	0	0	0	0	90	90	425	389.453
457	389	203	762	24	0.031	321	0.0037	331	0	331	89	89	285	263.236
400	355	250	503	55	0.0074	569	0	0	0	0	55	55	283	361.873
1000	935	160	500	79	0.009	408	0	0	0	0	100	100	1029	1416.94
356	305	102	368	19	0.0194	431	0.0042	484	0.0045	484	102	102	131	137.709
700	650	80	715	25	0.0128	507	0	0	0	0	105	105	156	162.047
475	400	240	200	31	0.0202	376	0.008	376	0	0	100	100	976	799.127
700	612	250	612	58	0.0183	569	0	0	0	0	100	100	1246	1142.99
250	215	125	430	52	0.0377	414	0.0097	414	0	0	45	45	185.4	195.394
500	446	110	500	71	0.02	538	0.0048	385	0	0	150	100	500	451.242
560	500	130	250	49	0.0156	414	0.0034	414	0.0043	414	130	130	709	577.785
400	330	100	550	86	0.0362	364	0.0022	448	0.0056	577	100	100	211	209.651
450	400	300	800	27	0.0214	702	0.0084	368	0	0	100	100	440	511.147
500	450	100	690	30	0.0089	580	0.0022	550	0.0051	550	100	150	150	187.239
560	500	130	625	24	0.0156	414	0.0012	414	0.0043	414	130	130	255	228.981
450	400	100	175	45	0.0113	400	0.0032	260	0.0017	260	100	100	354	362.971
251	221	151	508	54	0.0182	500	0	0	0	0	25	25	70.8	95.1808
450	400	300	200	26	0.0042	1330	0.0084	368	0	0	100	100	554	579.691
356	303	155	610	36	0.0085	492	0.003	605	0.003	605	203	114	133	158.374
1219	1168	406	2438	25	0.0042	469	0.0029	349	0	349	203	610	922	648.425
500	432	200	230	44	0.0218	589	0	0	0	0	100	100	1150	849.538
600	500	140	250	79	0.0434	552	0.0101	552	0.0127	552	150	150	1266	1373.46
500	441	110	375	65	0.0258	499	0.0048	353	0	0	150	100	530	614.627
500	463	110	375	44	0.0123	505	0.0048	375	0	0	150	150	400	349.743
450	400	300	600	23	0.0214	458	0	0	0	0	100	100	284	410.606
1000	930	250	930	20.4	0.0108	420	0	0	0	0	232	232	588	555.527
609	533	178	813	23	0.0272	315	0	0	0	0	203	203	357	329.193
400	360	250	360	19.8	0.0113	420	0	0	0	0	90	90	246	306.101
1067	980	533	1804	23	0.0231	476	0.0031	427	0.0029	462	508	406	2095	1997.84
400	330	100	550	85	0.0362	364	0.0022	448	0.0126	577	100	100	233	214.66
350	314	80	345	27	0.0125	469	0	0	0	0	53	53	85	111.744
350	293	150	293	54	0.014	569	0	0	0	0	150	150	380	338.486
1000	900	200	750	35	0.0169	439	0.0057	463	0.0063	463	300	200	1337	1371.21
250	215	125	430	73	0.0377	414	0.0129	414	0	0	45	45	242.1	224.264
381	343	76	241	21.5	0.0076	320	0	0	0	0	76	76	90.1	91.7194
560	500	130	625	49	0.0156	414	0.0012	414	0.0043	414	130	130	347	368.843
457	389	203	762	23	0.031	321	0.0037	331	0	331	89	89	268	262.239
400	370	80	400	58	0.0132	585	0.0029	397	0.004	397	130	130	240	237.478
1905	1750	533	4375	35	0.0237	469	0.0021	441	0.0021	441	610	406	2269	3803.1
406	375	305	533	45.5	0.0182	483	0	0	0	0	102	102	578.7	554.107
457	389	203	610	45	0.031	321	0.0034	331	0	331	89	89	435	421.535
600	560	250	560	19.8	0.0112	420	0	0	0	0	140	140	350	367.382
700	612	250	918	58	0.0121	569	0	0	0	0	100	100	700	611.546
356	305	102	305	22	0.0194	431	0.0063	484	0.0023	484	102	102	175	174.342
320	270	190	500	22.3	0.0182	439	0	0	0	0	100	100	89.5	132.039
1000	900	200	750	35	0.0169	439	0	0	0	0	300	200	1156	1134.58
500	463	110	250	54	0.0123	505	0.0048	375	0	0	150	150	500	510.375
560	500	130	625	49	0.0156	414	0.0034	414	0.0043	414	130	130	402	338.812
560	500	120	250	51	0.0129	414	0.0013	414	0.0094	414	130	130	455	535.599
500	444	140	250	49	0.026	520	0	0	0	0	250	250	850	786.629
450	400	100	175	41	0.0113	400	0.002	260	0.002	260	100	100	359	344.718
250	215	125	538	52	0.037693	414	0.0025	414	0	0	45	45	98.6	95.2196
700	615	150	615	54	0.0144	546	0	0	0	0	150	150	590	654.547
381	343	76	254	23	0.0109	287	0.0086	303	0	0	76	76	140	148.131
560	500	130	250	49	0.0156	414	0.0022	414	0.0043	414	130	130	706	625.398
356	305	102	368	22	0.0194	431	0.0024	484	0.0023	484	102	102	148	152.641
1067	980	533	1804	23	0.0231	476	0.002	427	0.0019	427	508	406	2082	1931.09
450	400	100	175	36	0.0113	400	0.002	440	0.002	440	100	100	366	301.017
600	504	200	1000	18	0.0211	482	0.0028	421	0.0032	421	250	200	332	316.448
350	293	150	293	26	0.014	560	0	0	0	0	150	150	204	208.058
450	400	300	1000	97	0.0214	750	0	0	0	0	100	100	345	500.617
356	305	102	235	20.5	0.0193	431	0	0	0	0	102	102	159.5	152.971
560	500	120	425	74	0.0129	414	0.0013	414	0.0047	414	130	130	418	433.259
635	581	155	610	30	0.0063	492	0.003	605	0.003	605	203	114	371	345.138
500	443	110	375	80	0.0258	499	0	0	0	0	150	100	500	541.551
457	389	203	762	26	0.031	321	0.0073	331	0	331	89	89	322	324.948
406	368	305	356	46.8	0.0185	483	0	0	0	0	102	102	778.4	792.17
400	330	100	425	59	0.0362	364	0.0022	448	0.0059	577	100	100	257	262.105
350	314	80	345	27	0.0125	469	0	0	0	0	53	53	85	111.744
160	140	80	280	69	0.0202	410	0.005	370	0	0	10	10	48.5	52.0153
450	400	300	600	26	0.0214	702	0.0084	1051	0	0	100	100	566	555.243
400	370	80	400	59	0.0132	585	0.0029	397	0	397	130	130	200	194.237
368	318	154	432	17.9	0.0159	483	0	0	0	0	102	102	162.5	144.529
400	355	160	400	31	0.01	408	0	0	0	0	100	100	192	300.739
400	360	250	360	18	0.0113	420	0.0013	420	0	420	90	90	317	305.29
450	400	300	400	25	0.0042	1330	0.0048	388	0	0	100	100	470	437.723
610	508	241	610	38	0.0735	457	0	0	0	0	457	305	1469	1363.63
406	368	305	533	29.8	0.0246	483	0	0	0	0	102	102	523.1	463.787
600	532	200	320	48	0.0076	670	0.0034	457	0.0034	457	80	80	750	863.862
500	463	110	250	53	0.0123	505	0.0048	375	0	0	150	150	480	505.962
406	368	305	711	32.3	0.0185	483	0	0	0	0	102	102	256.8	311.245
600	527	160	450	38	0.0143	495	0.0042	369	0	0	150	150	553	554.885
500	420	110	500	68	0.0408	499	0.0048	353	0	0	150	100	520	583.315
500	438	135	553	68	0.0332	580	0.0034	550	0	550	210	125	481	555.299
905	800	480	1200	32	0.0207	398	0	398	0	0	100	200	1493	1386.82
356	305	102	457	23	0.0194	431	0.0018	484	0.0068	484	102	102	131	131.452
700	642	160	706	28	0.0122	522	0.0045	370	0	0	105	105	427	409.604
457	405	152	610	33	0.0065	492	0.003	605	0.003	605	203	114	230	214.437
500	463	110	500	48	0.0123	505	0.0048	375	0	0	150	150	290	294.668
337	298	152	448	23.1	0.0334	414	0	0	0	0	50	50	116.1	170.684
381	313	152	635	30	0.0342	321	0.0073	331	0	331	89	89	222	216.02
381	313	152	610	28	0.0342	335	0.0046	331	0	331	89	89	175	189.777
457	389	203	762	23	0.031	321	0.0073	331	0	331	89	89	301	307.649
762	724	76	254	23	0.0052	287	0	0	0.0245	280	76	76	276	303.555
560	500	130	625	49	0.0156	414	0.0012	414	0.0043	414	130	130	363	368.843
300	228	100	200	13.1	0.03	364	0	0	0	0	100	100	114	77.0685
560	500	130	1000	49	0.0156	414	0.0022	414	0.0043	414	130	130	237	200.753
400	360	250	360	20	0.0113	420	0	0	0	0	90	90	347	308.745
607	503	300	600	44	0.0113	870	0.0033	405	0.0045	838	200	200	1071	980.708
609	533	178	813	25	0.0425	302	0.0052	326	0	0	203	203	478	525.475
600	500	140	500	72	0.0434	552	0.0101	552	0.0127	552	150	150	980	1066.65
635	597	76	254	19	0.0062	287	0.0061	280	0.0061	280	76	76	208	204.019
475	400	240	400	31	0.0202	376	0.004	376	0	0	100	100	591	616.587
560	500	120	425	51	0.0129	414	0.0037	414	0.0047	414	130	130	374	377.418
1000	930	250	930	20	0.0108	420	0	0	0	0	233	233	505	544.568
450	400	300	400	96	0.0214	750	0.0048	953	0	0	100	100	1300	1294.6
600	500	140	500	52	0.0434	552	0.0101	552	0.0076	552	150	150	756	822.458
500	417	110	125	70	0.0408	499	0.0048	353	0	0	150	100	925	839.632
270	233	180	583	74	0.0351	495	0.0014	820	0	0	100	100	247	235.903
1829	1778	406	2438	28	0.0028	470	0.0044	429	0	429	203	610	1754	2118.73
250	207	150	476	98	0.0324	500	0	0	0	0	25	25	156.1	176.281
200	160	250	240	20.6	0.019	420	0	0	0	0	40	40	140	153.977
457	389	203	610	26	0.0207	321	0.0034	331	0	331	89	89	278	287.834
406	375	305	533	11.3	0.0057	483	0	0	0	0	102	102	211.7	176.81
1000	900	200	750	68	0.0169	439	0	0	0.0063	463	300	200	1600	1802.47
1105	1000	600	1500	31	0.0204	398	0	398	0	0	100	250	1985	2164.04
560	500	130	1000	49	0.0156	414	0.0012	414	0.0043	414	130	130	211	187.336
500	443	110	750	71	0.0258	499	0.0143	447	0	0	150	100	400	357.917
406	368	305	711	27.5	0.0246	483	0	0	0	0	102	102	323.5	318.337
457	395	203	457	26	0.0163	335	0.0061	331	0	331	89	89	312	306.686
609	533	178	813	25	0.0425	302	0	0	0	0	203	203	437	428.107
250	215	125	323	52	0.0377	414	0.0091	414	0	0	45	45	208	224.081
700	612	250	612	58	0.0121	569	0	0	0	0	100	100	975	933.71
250	215	125	430	73	0.0377	414	0.0097	414	0	0	45	45	230.1	216.603
1905	1750	533	3238	34	0.0237	469	0.0031	455	0.0029	455	737	406	3745	3751.74
600	507	100	200	54.7	0.03	389	0	0	0	0	100	100	514	651.589
400	355	250	503	55	0.0182	569	0	0	0	0	55	55	538	540.699
457	403	203	610	23	0.0305	267	0	0	0	0	89	89	311	290.689
400	355	250	335	55	0.0074	569	0	0	0	0	55	55	432	538.901
457	389	203	457	26	0.0098	370	0	0	0	0	89	89	223	260.055
607	507	300	600	23	0.0177	401	0.0033	405	0.0033	405	200	200	784	785.828
381	313	152	762	26	0.0342	321	0.0049	331	0	331	89	89	157	161.186
356	305	102	457	19	0.0194	431	0.0077	484	0.0068	484	102	102	153	144.225
200	160	250	80	19.9	0.0085	420	0	0	0	0	40	40	221	167.837
160	140	80	280	83	0.0202	410	0.0034	370	0	0	10	10	44	48.2316
368	314	154	432	21.7	0.0159	483	0	0	0	0	102	102	184.8	174.119
356	305	102	457	21	0.0194	431	0.0031	484	0.0091	484	102	102	124	137.421
450	400	300	600	94	0.0214	750	0.0048	953	0	0	100	100	980	956.921
450	400	300	400	32	0.0214	458	0	0	0	0	100	100	661	686.334
450	400	100	175	38	0.0113	400	0.003	260	0.003	260	100	100	349	325.662
560	500	130	425	24	0.0156	414	0.0012	414	0.0043	414	130	130	284	326.281
200	160	250	160	18.1	0.0152	420	0	0	0	0	40	40	165	148.693
900	850	100	1290	33	0.0115	580	0.002	550	0.0035	550	100	150	211	194.541
1200	1095	400	2500	29	0.0069	652	0	0	0	0	300	150	492	399.593
400	330	100	300	60	0.0362	364	0.0022	448	0.0144	577	100	100	374	317.679
400	350	150	438	22	0.0065	357	0.0042	248	0.001	248	150	150	154	169.997
457	389	203	762	42	0.031	321	0.0037	331	0	331	89	89	379	310.656
500	397	200	800	18	0.022	482	0	0	0	0	250	200	250	252.469
400	360	250	360	19.9	0.0113	420	0	0	0	0	90	90	270	307.399
600	527	160	750	38	0.0143	495	0.0042	369	0	369	150	150	397	393.613
500	443	110	750	73	0.0258	499	0.0143	353	0.0159	447	150	100	460	514.743
609	533	178	813	17	0.0346	313	0	0	0	0	203	203	290	291.072
270	235	180	588	72	0.0223	495	0.0014	820	0	0	100	100	199	196.343
1067	980	533	1804	30	0.0231	455	0.0031	490	0.0045	490	914	254	2829	2885.18
270	232	180	580	76	0.0226	495	0.0009	820	0	0	100	100	201	191.075
1000	910	150	910	26	0.0147	546	0	0	0	0	150	150	546	463.086
457	389	203	610	24	0.0207	321	0.0034	331	0	331	89	89	246	277.537
600	527	160	1050	38	0.0143	495	0.0042	369	0	0	150	150	292	241.53
406	368	305	711	33.1	0.0124	483	0	0	0	0	102	102	267.9	298.506
1219	1016	914	1880	28	0.0293	462	0.0031	421	0.0027	421	610	406	5018	5333.7
560	500	120	250	51	0.0129	414	0.0013	414	0.0023	414	130	130	398	503.861
450	400	300	400	25	0.0214	458	0.0095	388	0	0	100	100	647	641.061
475	400	240	600	23	0.0202	376	0	376	0	0	100	100	352	318.688
350	313	80	344	26	0.0125	469	0.004	426	0	0	53	53	100	100.903
450	400	100	175	45	0.0113	400	0	0	0	0	100	100	371	356.529
500	463	110	500	44	0.0123	505	0.0048	375	0	0	150	150	280	283.38
915	850	460	1640	51	0.0072	468	0	0	0	0	230	230	744.1	529.969
400	330	100	425	88	0.0362	364	0.0022	448	0.0134	577	100	100	284	285.542
450	420	200	420	22	0.004	528	0.0028	405	0.0014	405	100	100	237	245.434
1750	1559	140	2625	43.4	0.026	620	0	0	0	0	150	150	470	509.58
457	389	203	610	29	0.0207	321	0.0034	331	0	331	89	89	286	293.953
1000	930	250	1395	16.9	0.0169	420	0	0	0	0	232	232	387	386.299
1118	978	533	1799	36	0.0229	503	0.0029	462	0.0033	462	508	406	2531	2550
600	527	160	300	38	0.0143	495	0.0042	369	0	369	150	150	665	658.349
406	362	305	711	14.7	0.0188	483	0	0	0	0	102	102	201.2	196.491
560	500	130	425	49	0.0156	414	0	414	0	414	130	130	401	434.271
600	555	160	600	79	0.0098	408	0	0	0	0	100	100	573	546.034
607	503	300	1200	48	0.0113	870	0.0033	405	0.0045	838	200	200	577	534.754
460	370	150	305	32	0.0205	427	0	407	0	407	150	150	459	451.646
381	313	152	762	27	0.0342	321	0.0037	331	0	331	89	89	157	153.035
609	533	178	813	21	0.0272	315	0	0	0	0	203	203	303	317.794
450	400	300	200	23	0.0214	458	0.0084	368	0	0	100	100	869	794.033
1067	980	533	1804	23	0.0231	441	0.0031	448	0.0045	448	508	254	2224	2188.15
1000	904	230	994	29	0.012	521	0.0041	455	0	0	150	150	775	784.432
600	500	140	500	78	0.0434	552	0.0101	552	0.0076	552	150	150	1040	1029.58
250	215	125	538	52	0.037693	414	0.0047	414	0	0	45	45	138.7	125.661
500	443	110	500	73	0.0258	499	0.0143	353	0.0159	447	150	100	670	663.489
457	403	203	610	25	0.0117	698	0	0	0	0	89	89	224	240.261
450	400	300	600	78	0.0214	702	0	0	0	0	100	100	904	994.395
400	360	250	360	22	0.0113	420	0	0	0	0	90	90	344	341.546
250	215	125	538	73	0.037693	414	0.0094	414	0	0	45	45	183.8	178.301
750	675	200	1350	47	0.0218	578	0	0	0	0	100	100	401	392.266
457	389	203	914	24	0.031	321	0.0038	331	0	331	89	89	209	221.796
1200	1095	400	1700	33	0.0069	652	0.001	490	0	0	300	150	941	973.231
600	560	250	565	19	0.0112	420	0.0014	420	0	420	140	140	465	465.984
400	360	250	360	16.1	0.0113	420	0	0	0	0	90	90	226	247.765
500	463	110	375	51	0.0123	505	0.0048	375	0	0	150	150	403	397.151
500	454	115	499	28	0.0128	507	0	0	0	0	75	75	167	182.109
609	533	178	813	18	0.0272	315	0	0	0	0	203	203	297	289.799
400	350	150	613	21	0.0065	357	0.0038	248	0.0011	248	150	150	123	120.687
350	292	250	580	89.4	0.028	452	0.0016	569	0	0	100	100	476.7	478.484
450	400	300	200	23	0.0214	458	0.0048	388	0	0	100	100	833	785.249
584	495	533	916	29	0.0232	455	0.002	558	0.0017	455	419	406	1544	1560.54
320	270	190	500	22.3	0.0178	490	0	0	0	0	100	100	106	127.023
915	801	305	915	28	0.0125	420	0.0031	450	0.0006	450	305	305	1286	1268.06
622	508	241	610	62	0.0735	457	0	0	0	0	457	305	1700	1739.09
368	318	154	432	22.7	0.0159	483	0	0	0	0	102	102	184.6	182.974
500	443	110	750	71	0.0258	499	0.0143	353	0	0	150	100	335	348.214
500	438	135	518	80	0.0332	580	0.0045	550	0	550	210	125	707	689.83
750	675	200	795	47	0.0218	578	0	0	0	0	100	100	1002	948.674
500	428	150	600	41	0.0124	484	0.0035	328	0	328	150	150	306	281.564
609	533	178	813	21	0.0425	302	0	0	0	0	203	203	397	388.803
1000	900	170	550	59	0.0199	439	0	0	0	0	300	200	1546	1552.91
210	180	200	160	30	0.018	541	0	0	0	0	80	60	274	256.932
356	305	102	368	18	0.0194	431	0.0042	484	0.0068	484	102	102	126	133.113
356	305	102	368	19	0.0194	431	0.0042	484	0.0023	484	102	102	129	136.457
915	718	305	915	32	0.014	420	0.0031	450	0.0013	450	305	305	1134	1209.16
400	360	250	360	20	0.0113	420	0	0	0	0	90	90	246	308.745
915	801	305	915	28	0.0125	420	0.001	450	0	450	305	305	1277	1245.11
560	500	130	250	49	0.0156	414	0.0012	414	0.0043	414	130	130	746	684.05
356	305	102	305	21	0.0194	431	0	484	0	484	102	102	136	141.633
254	216	76	254	23	0.0173	287	0	0	0.0245	280	76	76	87	89.936
560	500	120	625	74	0.0129	414	0.0013	414	0.0047	414	130	130	338	334.457
381	343	76	254	21	0.0109	287	0.0245	280	0	0	76	76	164	155.953
400	360	250	360	14	0.0113	420	0	0	0	0	90	90	220	217.408
250	215	125	323	73	0.0377	414	0.0181	414	0	0	45	45	280.3	280.03
450	400	300	400	32	0.0214	458	0.0084	368	0	0	100	100	756	804.234
1200	1095	400	1700	34	0.0069	652	0	0	0	0	300	150	1162	974.236
560	500	120	625	51	0.0129	414	0.0013	414	0.0094	414	130	130	291	300.171
475	400	240	200	36	0.0202	376	0.004	376	0	0	100	100	768	788.523
400	355	160	375	79	0.01	408	0	0	0	0	100	100	385	456.4
356	305	102	308	21.7	0.0193	431	0	0	0	0	102	102	149	146.791
1090	1000	250	1750	19.5	0.0084	550	0	0	0	0	150	150	409	369.896
400	360	250	360	25.2	0.0113	420	0	0	0	0	90	90	396	405.767
450	400	300	300	26	0.0214	458	0.0048	388	0	0	100	100	647	734.152
356	305	102	457	21	0.0194	431	0.0056	484	0.0023	484	102	102	141	139.407
457	389	203	610	25	0.031	321	0.0034	331	0	331	89	89	309	314.573
330	305	51	203	24.6	0.0083	463	0	0	0	0	98	98	89.8	85.2807
600	527	160	1200	38	0.0143	495	0.0042	369	0	369	150	150	267	240.78
381	313	152	762	22	0.0342	321	0.0049	331	0	331	89	89	165	158.334
500	443	110	500	64	0.0258	499	0	0	0.0159	353	150	100	390	430.66
1067	980	533	1804	33	0.0231	476	0.002	462	0.0019	427	508	127	2527	2489.98
460	380	100	545	50	0.0407	434	0	407	0	407	150	150	292	302.99
1000	884	140	1500	39.4	0.026	620	0	0	0	0	150	150	470	462.823
457	403	203	610	25	0.0305	267	0	0	0	0	89	89	313	310.059
400	350	150	438	22	0.0065	357	0.0008	248	0.0047	248	150	150	159	167.969
500	417	110	250	65	0.0408	499	0.0048	353	0	0	150	100	720	729.129
400	360	250	360	20	0.0113	420	0	0	0	0	90	90	323	308.745
457	389	203	610	26	0.0207	321	0.0034	331	0	331	89	89	311	287.834
500	444	140	375	43	0.026	520	0	0	0	0	250	250	700	684.773
607	507	300	900	25	0.0177	401	0.0033	405	0.0043	838	200	200	539	536.997
250	215	125	538	73	0.037693	414	0.0071	414	0	0	45	45	166.9	164.36
300	228	100	150	59.9	0.06	364	0	0	0	0	100	100	446	430.695
560	500	120	250	51	0.0129	414	0.0013	414	0.0047	414	130	130	490	539.193
500	444	140	500	37	0.026	520	0	0	0	0	250	250	570	550.6
368	318	152	432	22.1	0.0159	483	0	0	0	0	102	102	151.8	176.818
560	500	120	625	74	0.0129	414	0.0013	414	0.0094	414	130	130	333	328.609
1000	884	140	750	32.7	0.026	530	0	0	0	0	150	150	650	675.648
356	305	102	305	20	0.0194	431	0.0063	484	0.0068	484	102	102	172	168.487
400	360	250	360	26.4	0.0113	420	0	0	0	0	90	90	437	425.946
356	305	102	457	20	0.0194	431	0.0031	484	0.0023	484	102	102	124	125.18
400	360	250	360	20	0.0113	420	0	0	0	0	90	90	270	308.745
375	328	150	540	36	0.0138	530	0	0	0	0	80	80	158	163.961
500	419	150	419	26	0.0147	565	0	0	0	0	150	150	235	259.776
400	360	250	360	20	0.0113	420	0.0035	420	0	420	90	90	380	366.777
1200	1095	400	1700	34	0.0069	652	0	0	0	0	300	150	721	974.236
250	215	125	430	73	0.0377	414	0.0032	414	0	0	45	45	142.7	155.272
381	343	79	345	13.7	0.0026	320	0	0	0	0	76	76	39.4	42.4494
700	612	250	1224	58	0.0183	569	0	0	0	0	100	100	470	468.888
1000	825	200	1400	28	0.0206	498	0.005	529	0	529	300	200	840	864.261
600	507	100	150	35.8	0.06	389	0	0	0	0	100	100	577.5	584.37
400	370	80	400	65	0.0132	585	0.0062	397	0	397	130	130	250	240.803
1000	900	200	750	68	0.0169	439	0	0	0	0	300	200	1474	1550.9
1000	930	250	1395	17	0.0169	420	0	0	0	0	232	232	369	387.854
1829	1778	406	2438	26	0.0056	470	0.0029	348	0	348	203	610	1809	1716.45
457	403	203	610	23	0.0116	698	0	0	0	0	89	89	224	226.148
406	368	305	356	28.9	0.0124	483	0	0	0	0	102	102	511.5	545.115
1000	910	150	910	70	0.0147	546	0	0	0	0	150	150	810	837.189
356	305	102	305	21	0.0194	431	0.0028	484	0.0068	484	102	102	171	163.658
500	443	110	500	72	0.0258	499	0	0	0.0317	447	150	100	470	474.504
356	305	102	305	19	0.0194	431	0.0028	484	0.0023	484	102	102	161	151.334
250	215	125	323	73	0.0377	414	0.0091	414	0	0	45	45	246.2	251.402
635	581	157	610	31	0.0044	492	0.003	605	0.003	605	203	114	365	343.811
400	355	250	335	55	0.0182	569	0	0	0	0	55	55	765	736.624
305	252	152	559	39.7	0.0101	586	0	0	0	0	152	152	90.5	94.7754
457	403	203	610	26	0.0075	712	0	0	0	0	89	89	180	209.583
356	305	102	368	20	0.0194	431	0.0024	484	0.0091	484	102	102	153	150.109
400	330	100	550	59	0.0362	364	0	448	0	577	100	100	148	152.946
500	463	110	250	56	0.0123	505	0.0048	375	0	0	150	150	468	517.849
356	305	102	368	22	0.0194	431	0	484	0	484	102	102	149	137.539
450	420	200	420	28	0.004	528	0.0011	405	0.0033	405	100	100	337	320.855
400	370	80	400	60	0.0166	585	0.0082	397	0	397	130	130	275	268.972
500	432	200	430	54	0.0218	589	0	0	0	0	100	100	828	780.952
800	720	200	640	27	0.018	541	0	0	0	0	320	240	802	799.324
718	559	356	1397	120.1	0.043326	431	0.0088	458	0	0	150	200	1657.9	1619.54
400	330	100	300	86	0.0362	364	0	448	0	577	100	100	371	347.479
1200	1124	124	850	80	0.0134	400	0.0067	427	0.0028	427	250	250	1303	1310.34
500	421	110	375	65	0.0408	499	0.0048	353	0	0	150	100	670	656.312
457	389	203	457	26	0.0098	370	0	0	0	0	89	89	222	260.055
500	463	110	125	57	0.0123	505	0.0048	375	0	0	150	150	630	634.632
400	360	250	360	24	0.0113	420	0	0	0	0	90	90	425	383.65
400	360	250	360	18.2	0.0113	420	0	0	0	0	90	90	318	285.563
900	850	100	390	25	0.0027	580	0.0021	550	0.0035	550	100	150	293	305.345
337	298	152	448	79.5	0.0334	414	0	0	0	0	50	50	275.7	287.365
356	305	102	457	19	0.0194	431	0.0063	484	0.0045	484	102	102	129	135.764
1200	1095	400	2500	29	0.0069	652	0	0	0	0	300	150	416	399.593
607	501	300	600	46	0.0052	838	0.0033	405	0.0025	855	200	200	626	702.504
475	400	240	400	31	0.0202	376	0	376	0	0	100	100	525	518.547
607	506	300	600	44	0.0229	880	0.0033	405	0.0024	855	200	200	1371	1330.56
450	400	300	400	31	0.0214	458	0.0021	370	0	0	100	100	570	689.146
406	368	305	711	43.9	0.0185	483	0	0	0	0	102	102	323.5	334.56
584	495	533	916	29	0.0232	455	0.003	455	0.003	441	419	406	1464	1541.21
270	233	180	583	76	0.0351	495	0.0019	820	0	0	100	100	221	232.011
1118	978	533	1799	29	0.0229	503	0.0021	503	0.002	462	508	406	2349	2324.58
356	305	102	235	20.9	0.0193	431	0	0	0	0	102	102	156.1	156.263
400	355	160	400	31	0.01	408	0	0	0	0	100	100	312	300.739
750	685	160	750	31	0.01	408	0	0	0	0	100	100	272	315.212
500	443	110	375	74	0.0258	499	0	0	0.0159	447	150	100	580	574.678
635	559	356	1397	120.1	0.015879	472	0.0074	407	0	0	150	200	297.8	340.029
406	370	305	533	31.4	0.0117	483	0	0	0	0	102	102	467.6	438.7
700	625	124	825	120	0.0241	400	0.0067	427	0.0037	427	250	250	826	837.565
400	330	100	550	31	0.0362	364	0.0022	448	0.0056	577	100	100	146	153.1
457	403	203	610	26	0.0188	466	0	0	0	0	89	89	313	302.498
305	252	152	559	32.1	0.0101	462	0	0	0	0	152	152	76.9	84.0211
356	303	155	610	35	0.0085	492	0.003	605	0.003	605	203	114	157	157.111
270	233	180	583	70	0.0351	495	0.0009	820	0	0	100	100	247	243.187
356	305	102	457	19	0.0194	431	0.0056	484	0.0091	484	102	102	137	136.01
457	403	203	610	25	0.0186	443	0	0	0	0	89	89	304	294.275
560	500	130	625	24	0.0156	414	0.0012	414	0.0043	414	130	130	207	228.981
450	420	200	840	22	0.0054	441	0.0022	420	0.0022	420	200	200	205	195.567
600	532	200	319	48	0.0118	654	0.0025	457	0.0034	457	80	80	899	913.576
178	152	102	203	37	0.0167	463	0	0	0	0	98	98	83.6	91.2486
560	500	120	1000	51	0.0129	414	0.0013	414	0.0046	414	130	130	165	153.587
600	500	140	250	77	0.0434	552	0.0101	552	0.0076	552	150	150	1280	1300.26
457	395	203	457	26	0.0163	335	0.0046	331	0	331	89	89	301	295.265
600	500	140	250	79	0.0434	552	0.0101	552	0.0076	552	150	150	1356	1307.55
250	215	125	430	52	0.0377	414	0.0129	414	0	0	45	45	193.2	200.055
450	400	300	200	23	0.0214	458	0.0021	370	0	0	100	100	821	785.43
1000	900	200	750	68	0.0169	439	0.0057	463	0	0	300	200	1563	1660.73
900	850	100	1290	32	0.0115	580	0.002	550	0.0035	550	100	150	199	193.007
400	370	80	400	60	0.0132	585	0.0029	397	0.003	397	130	130	240	234.787
1400	1243	140	1050	37.2	0.026	530	0.0041	250	0.0084	511	150	150	1052	1063.65
400	330	100	330	31	0.0362	364	0.0022	448	0.0067	577	100	100	245	231.995
400	330	100	425	58	0.0362	364	0	448	0	577	100	100	208	208.884
600	504	200	1000	18	0.0211	482	0	0	0	0	250	200	265	252.905
457	403	203	610	24	0.0186	443	0	0	0	0	89	89	291	283.721
250	215	125	323	52	0.0377	414	0.0181	414	0	0	45	45	257.5	257.534
1067	980	533	1177	29	0.0231	455	0.0031	469	0.0029	469	508	406	3688	3668.56
500	463	110	125	59	0.0123	505	0.0048	375	0	0	150	150	675	649.603
900	850	100	390	28	0.0027	580	0.0021	550	0.0035	550	100	150	303	327.451
600	532	200	160	48	0.0118	654	0.0034	457	0.0034	457	80	80	1100	1086.84
457	395	203	457	24	0.0163	335	0.0061	331	0	331	89	89	290	295.763
450	420	200	420	25	0.0054	528	0.0022	405	0.0022	405	100	100	320	288.883
800	740	250	740	19.4	0.011	420	0	0	0	0	185	185	395	400.177
450	400	300	400	24	0.0214	702	0.0048	952	0	0	100	100	665	645.498
250	215	125	538	73	0.037693	414	0.0024	414	0	0	45	45	115.6	112.121
450	400	300	400	32	0.0214	458	0.0048	388	0	0	100	100	774	768.561
700	625	124	825	104	0.0241	400	0.0067	427	0	427	250	250	721	723.237
450	400	100	175	41	0.0113	400	0.003	260	0	260	100	100	331	325.753
400	330	100	300	61	0.0362	364	0	448	0	577	100	100	273	272.89
450	420	200	630	22	0.0054	441	0.0022	420	0.00217	420	200	200	280	269.458
368	321	156	432	26.1	0.0159	483	0	0	0	0	102	102	210.4	209.449
1090	1000	250	2000	19.5	0.0084	550	0	0	0	0	150	150	330	296.303
250	215	125	538	73	0.037693	414	0.0047	414	0	0	45	45	148.9	140.644
250	215	125	323	52	0.0377	414	0.0136	414	0	0	45	45	239.7	237.012
743	559	356	1397	120.1	0.066994	460	0.0175	458	0	0	150	200	2238.5	2246.12
500	428	150	900	41	0.0124	484	0.0035	328	0	328	150	150	207	192.601
500	463	110	125	52	0.0123	505	0.0048	375	0	0	150	150	630	601.601
700	625	124	1175	80	0.0241	400	0.0067	427	0.0037	427	250	250	512	504.916
457	389	203	762	24	0.0098	370	0	0	0	0	89	89	121	127.154
700	612	250	1224	58	0.0073	569	0	0	0	0	100	100	281	269.034
1000	930	250	465	16.8	0.0066	420	0	0	0	0	232	232	849	761.185
356	305	102	305	18	0.0194	431	0.0125	484	0.0023	484	102	102	161	163.07
356	305	102	457	22	0.0194	431	0.0018	484	0.0045	484	102	102	123	125.913
457	389	203	762	23	0.031	321	0.0037	331	0	331	89	89	279	262.239
900	850	100	390	28	0.0115	580	0.0021	550	0.0035	550	100	150	485	461.511
460	370	150	525	22	0.0279	462	0.0024	407	0.0012	407	150	150	237	246.284
600	555	160	300	31	0.0098	408	0	0	0	0	100	100	535	511.042
1000	788	200	1400	27	0.0216	498	0.005	529	0	529	300	200	840	817.384
560	500	120	625	51	0.0129	414	0.0013	414	0.0047	414	130	130	277	290.792
750	685	160	750	31	0.01	408	0	0	0	0	100	100	330	315.212
400	350	150	613	22	0.0065	357	0.0022	248	0.0022	248	150	150	108	114.021
460	380	100	340	50	0.0407	434	0.0075	407	0.0017	407	150	150	484	472.471
635	597	76	254	19	0.0063	287	0.0086	303	0	0	76	76	224	218.588
400	330	100	425	87	0.0362	364	0.0022	448	0.0056	577	100	100	282	281.424
750	685	160	375	31	0.01	408	0	0	0	0	100	100	597	583.75
500	463	110	500	47	0.0123	505	0.0048	375	0	0	150	150	290	290.603
250	215	125	323	73	0.0377	414	0.0136	414	0	0	45	45	265.8	266.287
1067	980	533	1804	32	0.0231	476	0.002	462	0.0019	427	254	254	1464	1537.29
270	235	180	588	39	0.0223	495	0.0009	820	0	0	100	100	189	189.733
270	233	180	583	80	0.0282	495	0.0019	820	0	0	100	100	207	208.845
400	350	150	613	21	0.0065	357	0.0006	248	0.0054	248	150	150	157	141.131
500	432	200	630	45	0.0218	589	0	0	0	0	100	100	390	428.194
457	395	203	457	25	0.0163	335	0.0046	331	0	331	89	89	257	288.633
457	403	203	610	26	0.0185	490	0	0	0	0	89	89	291	291.575
700	625	124	825	93	0.0241	400	0.01	427	0	427	250	250	731	737.113
250	221	150	508	98	0.0182	500	0	0	0	0	25	25	77.7	85.8827
381	343	76	254	22	0.0109	287	0	0	0.0086	303	76	76	110	117.882
500	428	150	600	41	0.0124	484	0.0035	328	0	328	150	150	257	281.564
700	615	150	615	26	0.0144	546	0	0	0	0	150	150	453	428.342
1905	1750	533	3238	34	0.0237	469	0.0021	455	0.0019	455	737	406	3394	3520.44
635	597	76	254	21	0.0062	287	0	0	0.0086	303	76	76	201	204.858
400	355	160	375	79	0.01	408	0	0	0	0	100	100	499	456.4
1000	899	200	1125	45	0.0216	581	0	0	0	0	200	200	1320	1239.93
700	612	250	918	58	0.0183	569	0	0	0	0	100	100	644	718.526
229	203	76	203	35.2	0.0167	463	0	0	0	0	98	98	109.8	104.591
600	500	140	750	77	0.0434	552	0.0101	552	0.0076	552	150	150	766	765.976
400	350	150	525	21	0.0065	357	0.0038	248	0.0011	248	150	150	135	140.502
356	305	102	305	19	0.0194	431	0.0063	484	0.0091	484	102	102	162	161.696
410	375	305	356	12.7	0.0057	483	0	0	0	0	102	102	278	267.209
600	555	160	300	79	0.0098	408	0	0	0	0	100	100	823	852.285
1400	1243	140	2100	44.1	0.026	620	0	0	0	0	150	150	690	650.464
1305	1200	720	1800	27	0.0199	402	0	402	0	0	100	300	2695	2694.84
635	597	76	254	21	0.0062	287	0	0	0.0245	280	76	76	226	235.119
560	500	120	250	74	0.0129	414	0.0013	414	0.0023	414	130	130	542	530.975
500	443	110	500	71	0.0258	499	0.0143	353	0	0	150	100	520	511.78
450	400	300	400	32	0.0214	458	0.0048	388	0	0	100	100	773	768.561
457	389	203	610	25	0.0207	321	0.0069	331	0	331	89	89	301	291.517
400	355	250	670	55	0.0074	569	0	0	0	0	55	55	208	197.851
450	400	300	200	80	0.0214	702	0	0	0	0	100	100	1958	1895.05
457	403	203	610	26	0.0185	490	0	0	0	0	89	89	289	291.575
1067	980	533	1804	28	0.0231	476	0.0024	441	0.0014	503	508	406	2295	2263.69
457	405	152	610	34	0.0065	492	0.003	605	0.003	605	203	114	214	215.274
400	355	250	335	55	0.0122	569	0	0	0	0	55	55	588	613.771
450	400	300	300	26	0.0214	458	0.0088	389	0	0	100	100	701	729.635
460	370	150	525	22	0.0279	462	0	407	0	407	150	150	221	214.91
356	305	102	368	21	0.0194	431	0.0077	484	0.0091	484	102	102	166	168.534
679	559	356	1397	120.1	0.028884	431	0.0043	448	0	0	150	200	1099.3	1017.21
560	500	130	1000	49	0.0156	414	0.0034	414	0.0043	414	130	130	235	215.383
270	233	180	583	74	0.0282	495	0.0009	820	0	0	100	100	224	219.136
508	470	76	254	20	0.0079	287	0	0	0.0086	303	76	76	181	170.681
500	414	300	952	78	0.0324	500	0	0	0	0	25	25	710.3	630.177
356	305	102	305	21	0.0194	431	0	484	0	484	102	102	140	141.633
381	313	152	762	27	0.0342	321	0.0049	331	0	331	89	89	168	160.894
600	532	200	479	48	0.0118	654	0.0034	457	0.0034	457	80	80	785	774.904
560	500	120	425	74	0.0129	414	0.0024	414	0.0047	414	130	130	410	420.439
700	615	150	615	70	0.0144	546	0	0	0	0	150	150	771	746.38
560	500	120	625	51	0.0129	414	0.0013	414	0.0023	414	130	130	260	267.001
356	305	102	457	21	0.0194	431	0	484	0	484	102	102	116	115.267
1000	930	250	930	15.4	0.0108	420	0	0	0	0	232	232	430	440.399
406	365	305	533	24.2	0.0124	483	0	0	0	0	102	102	423	387.61
500	414	300	952	78	0.0324	500	0	0	0	0	25	25	576.3	630.177
400	355	160	200	79	0.01	408	0	0	0	0	100	100	733	667.477
254	216	76	254	23	0.0173	287	0.0061	280	0.0061	280	76	76	78	79.9933
560	500	120	625	74	0.0129	414	0.0013	414	0	414	130	130	291	275.04
1000	950	200	1000	26.4	0.0095	367	0	0	0	0	200	200	600	628.098
500	438	135	518	68	0.0332	580	0.0022	550	0	550	210	125	532	528.583
250	200	150	200	38.4	0.0191	1026	0	0	0	0	50	50	214.2	212.149
500	442	200	430	46	0.0142	589	0	0	0	0	100	100	528	535.597
400	370	80	400	58	0.0132	585	0.0029	397	0.001	397	130	130	210	208.836
607	503	300	600	39	0.0113	870	0	0	0	0	200	200	784	794.69
400	360	250	360	22.1	0.0113	420	0	0	0	0	90	90	344	343.519
356	305	102	368	20	0.0194	431	0.0077	484	0.0023	484	102	102	159	159.431
762	724	76	254	22	0.0052	287	0.0245	280	0	0	76	76	239	243.953
1067	980	533	1804	28	0.0231	476	0.002	441	0.0019	427	508	406	2171	2103.48
1000	900	200	750	68	0.0169	439	0	0	0.0063	463	300	200	1765	1802.47
460	370	150	335	32	0.0205	427	0.0013	407	0.0012	407	150	150	456	437.741
607	506	300	900	43	0.0229	880	0.0033	405	0.0043	838	200	200	1028	1013.04
356	305	102	305	16	0.0194	431	0.0028	484	0.0068	484	102	102	141	135.246
305	252	152	508	21	0.0336	303	0	0	0	0	152	152	116.1	140.843
500	463	110	750	45	0.0123	505	0.0048	375	0	0	150	150	190	188.853
250	215	125	430	52	0.0377	414	0.0032	414	0	0	45	45	110.7	123.543
460	370	150	305	32	0.0205	427	0	407	0	407	150	150	468	451.646
381	313	152	610	28	0.0342	335	0.0046	331	0	331	89	89	186	189.777
356	305	102	635	16	0.0194	431	0.0042	484	0.0023	484	102	102	87	85.5719
457	389	203	762	25	0.031	321	0.0037	331	0	331	89	89	257	263.76
475	400	240	600	31	0.0202	376	0.008	376	0	0	100	100	581	568.691
508	470	76	254	20	0.0079	287	0.0061	280	0.0061	280	76	76	173	170.245
254	216	76	254	22	0.0173	287	0.0245	280	0	0	76	76	90	93.0004
406	372	305	711	13.7	0.0057	483	0	0	0	0	102	102	130	138.373
500	463	110	1000	41	0.0123	505	0.0048	375	0	0	150	150	150	135.114
457	389	203	914	25	0.031	321	0.0038	331	0	331	89	89	223	223.943
400	360	250	360	25	0.0113	420	0	0	0	0	90	90	396	402.206
500	446	110	375	71	0.02	538	0.0048	385	0	0	150	100	545	551.37
457	403	203	610	27	0.0075	712	0	0	0	0	89	89	224	214.55
1905	1750	533	2100	35	0.0237	469	0.0021	441	0.0021	441	610	406	5440	5376.04
356	305	102	457	19	0.0194	431	0.0031	484	0.0045	484	102	102	115	115.096
457	389	203	610	24	0.0098	370	0	0	0	0	89	89	167	172.406
800	535	200	1000	42.4	0.0112	455	0	0	0	0	200	200	303	316.29
250	215	125	323	52	0.0377	414	0.0045	414	0	0	45	45	156.4	167.979
600	527	160	750	38	0.0143	495	0.0042	369	0	369	150	150	307	393.613
560	500	130	425	49	0.0156	414	0.0012	414	0.0043	414	130	130	568	521.566
635	581	155	610	29	0.0063	492	0.003	605	0.003	605	203	114	321	341.694
400	330	100	425	59	0.0362	364	0.0022	448	0.0134	577	100	100	253	253.204
406	356	305	356	45.4	0.0383	483	0	0	0	0	102	102	900.7	889.227
600	532	200	319	48	0.0118	654	0.0034	457	0.0034	457	80	80	904	925.387
1000	900	200	750	35	0.0169	439	0.0057	463	0.0063	463	300	200	1375	1371.21
400	360	200	320	29	0.018	541	0	0	0	0	160	120	400	405.419
160	140	80	280	33	0.0202	410	0.005	370	0	0	10	10	34	40.5197
400	370	80	400	59	0.0132	585	0	397	0	397	130	130	300	264.449
210	180	200	160	42	0.018	541	0	0	0	0	80	60	307	298.37
600	488	200	800	18	0.0211	482	0	0	0	0	250	200	305	311.224
500	452	200	430	51	0.0104	589	0	0	0	0	100	100	495	506.369
560	500	130	625	24	0.0156	414	0.0012	414	0.0043	414	130	130	228	228.981
254	216	76	254	23	0.0173	287	0	0	0.0086	303	76	76	96	91.5326
1600	1440	200	1280	32	0.018	541	0	0	0	0	640	480	1544	1535.8
1000	884	140	500	31	0.026	520	0.0012	240	0.0012	240	250	250	875	891.645
356	305	102	457	19	0.0194	431	0.0018	484	0.0023	484	102	102	119	118.454
600	500	140	500	70	0.0434	552	0	552	0	552	150	150	672	695.887
457	389	203	610	25	0.0098	370	0	0	0	0	89	89	174	178.769
800	760	250	740	17	0.0078	420	0.0017	420	0	420	190	190	467	494.16
356	305	102	457	19	0.0194	431	0.0077	484	0.0045	484	102	102	152	146.671
356	305	102	368	19	0.0194	431	0.0077	484	0.0068	484	102	102	155	156.676
460	380	100	595	50	0.0407	434	0.0032	407	0.0017	407	150	150	265	277.907
356	305	102	408	20.7	0.0193	431	0	0	0	0	102	102	115.7	117.737
635	581	173	610	32	0.004	492	0.003	605	0.003	605	203	114	372	375.568
457	389	203	610	48	0.031	321	0.0034	331	0	331	89	89	429	432.344
700	625	124	1175	77	0.0241	400	0.0067	427	0.0037	427	250	250	527	505.092
1000	900	170	550	59	0.0199	439	0	0	0.0063	463	300	200	2018	1911.27
550	442	200	800	18	0.0238	482	0	0	0	0	250	200	275	289.89
460	370	150	525	22	0.0279	462	0.0024	407	0.0012	407	150	150	251	246.284
500	463	110	500	48	0.0123	505	0.0048	375	0	0	150	150	270	294.668
400	360	250	360	20	0.0113	420	0	0	0	0	90	90	323	308.745
915	791	305	915	32	0.0127	420	0.0031	450	0.0035	450	305	305	1357	1353.29
500	459	80	505	32	0.0115	501	0	0	0	0	75	75	136	138.394
400	360	250	360	13.9	0.0113	420	0	0	0	0	90	90	220	216.022
250	215	125	538	52	0.037693	414	0.0071	414	0	0	45	45	159.4	155.093
1000	930	250	1395	15	0.0169	420	0	0	0	0	232	232	375	356.762
400	330	100	300	61	0.0362	364	0.0022	448	0.0067	577	100	100	353	338.963
400	330	100	425	31	0.0362	364	0.0022	448	0.0059	577	100	100	186	192.838
457	403	203	610	22	0.0075	712	0	0	0	0	89	89	222	198.921
400	330	100	425	87	0.0362	364	0	448	0	577	100	100	246	261.19
600	527	160	750	38	0.0143	495	0.0042	369	0	369	150	150	425	393.613
457	389	203	610	24	0.0207	321	0.0069	331	0	331	89	89	290	287.547
450	400	300	800	78	0.0214	702	0	0	0	0	100	100	752	704.102
500	428	150	300	41	0.0124	484	0.0035	328	0	0	150	150	458	469.969
450	420	200	420	23	0.004	528	0.0022	405	0.0022	405	100	100	225	244.788
450	400	300	600	23	0.0214	458	0.0048	388	0	0	100	100	491	500.508
450	420	200	630	23	0.0054	441	0.0033	420	0.0011	420	200	200	264	271.229
400	360	250	360	18	0.0113	420	0	0	0	0	90	90	318	282.4
500	443	110	375	63	0.0258	499	0	0	0.0159	353	150	100	560	530.495
500	446	110	250	65	0.0258	499	0.0048	353	0	0	150	100	740	716.112
300	228	100	200	35.8	0.06	364	0	0	0	0	140	140	314.5	303.989
450	400	300	300	26	0.0214	458	0.0084	368	0	0	100	100	666	742.226
400	289	200	600	18	0.0235	454	0	0	0	0	250	200	230	225.294
320	270	190	270	32.4	0.0207	465	0	0	0	0	100	100	388.5	361.407
475	400	240	600	29	0.0202	376	0.004	376	0	0	100	100	513	490.05
600	560	250	560	20	0.0112	420	0	0	0	0	140	140	350	370.436
450	400	100	175	39	0.0113	400	0	0	0.0048	260	100	100	360	353.162
1090	1000	250	1430	20.3	0.0084	550	0	0	0	0	150	150	380	408.044
1400	1251	140	705	33	0.026	520	0.0012	240	0.0012	240	250	250	1175	1190.42
350	292	250	510	89.4	0.028	452	0.0016	569	0	0	100	100	573.4	567.122
475	400	240	200	36	0.0202	376	0	376	0	0	100	100	775	761.617
500	438	135	553	68	0.0332	580	0.0045	550	0	550	210	125	602	590.825
1000	910	150	910	54	0.0147	546	0	0	0	0	150	150	743	769.903
1000	863	200	1400	29	0.0197	498	0.005	529	0	529	300	200	968	910.922
400	370	80	400	60	0.0132	585	0.0047	397	0	397	130	130	190	201.36
1000	900	170	550	59	0.0199	439	0	0	0.0063	463	300	200	1870	1911.27
356	305	102	457	22	0.0194	431	0.0018	484	0.0091	484	102	102	122	131.888
609	533	178	813	23	0.0346	313	0	0	0	0	203	203	303	320.809
450	400	300	400	26	0.0042	1330	0.0084	368	0	0	100	100	470	474.028
1000	900	170	550	59	0.0199	439	0	0	0	0	300	200	1542	1552.91
600	500	140	500	85	0.0434	552	0.0101	552	0.0076	552	150	150	994	1027.51
1000	899	200	1800	49	0.0216	581	0	0	0	0	200	200	510	500.09
460	370	150	525	22	0.0279	462	0	407	0	407	150	150	196	214.91
450	400	300	600	26	0.0214	702	0.0048	952	0	0	100	100	537	550.19
457	403	203	610	27	0.0116	698	0	0	0	0	89	89	268	253.617
356	305	102	305	20	0.0194	431	0.0125	484	0.0091	484	102	102	168	170.591
250	221	150	508	78	0.0182	500	0	0	0	0	25	25	102.7	103.147
1000	904	230	994	29	0.012	521	0	0	0	0	150	150	672	680.833
475	400	240	400	38	0.0202	376	0.008	376	0	0	100	100	751	751.985
500	463	110	750	51	0.0123	505	0.0048	375	0	0	150	150	220	207.745
1000	900	200	1400	34	0.0189	498	0.005	529	0	529	300	200	968	971.374
305	252	152	508	21	0.0336	303	0	0	0	0	152	152	164.6	140.843
460	370	150	335	32	0.0205	427	0.0013	407	0.0012	407	150	150	426	437.741
450	400	300	400	32	0.0214	458	0.0084	368	0	0	100	100	849	804.234
450	400	300	400	25	0.0042	1330	0	0	0	0	100	100	358	392.395
1219	1016	914	1880	21	0.0293	448	0.0031	434	0.0027	434	203	406	4137	4100.07
457	403	203	610	26	0.0117	698	0	0	0	0	89	89	268	248.033
500	444	140	750	41.8	0.026	620	0	0	0	0	150	150	340	341.47
635	597	76	254	25	0.0062	287	0.0245	280	0	0	76	76	224	230.718
400	370	80	400	63	0.0166	585	0.0018	397	0	397	130	130	190	208.56
500	438	135	553	80	0.0332	580	0.0022	550	0	550	210	125	563	573.767
381	313	152	762	28	0.0342	321	0.0061	331	0	331	89	89	157	166.581
450	420	200	420	22	0.0054	528	0.0014	405	0.0028	405	100	100	195	228.66
400	355	250	503	55	0.0122	569	0	0	0	0	55	55	443	433.49
1000	930	250	930	20	0.0108	420	0	0	0	0	233	233	505	544.568
500	444	140	375	42.5	0.026	530	0	0	0	0	150	150	700	658.357
406	368	305	533	27.1	0.0185	483	0	0	0	0	102	102	396.4	407.681
381	313	152	762	28	0.0342	321	0.0037	331	0	331	89	89	146	152.916
600	532	200	319	48	0.0118	654	0	457	0.0034	457	80	80	894	885.221
607	503	300	900	47	0.0113	870	0.0033	405	0.0045	838	200	200	716	735.569
457	389	203	610	45	0.031	321	0.0034	331	0	331	89	89	424	421.535
1118	978	533	1799	37	0.0229	503	0.003	503	0.0033	462	508	406	2923	2814.88
350	293	150	293	70	0.014	569	0	0	0	0	150	150	390	386.273
356	305	102	457	19	0.0194	431	0.0031	484	0.0045	484	102	102	104	115.096
457	389	203	762	25	0.031	321	0.0037	331	0	331	89	89	241	263.76
800	720	200	640	41	0.018	541	0	0	0	0	320	240	1149	1140.63
600	500	140	500	86	0.0434	552	0	552	0	552	150	150	753	776.686
609	533	178	813	21	0.0272	315	0	0	0	0	203	203	348	317.794
609	533	178	813	22	0.0425	302	0.0095	303	0	0	203	203	507	509.644
450	420	200	630	24	0.0054	441	0.0011	420	0.0033	420	200	200	264	268.413
450	420	200	840	24	0.0054	441	0.0033	420	0.0011	420	200	200	189	198.5
305	252	152	559	26.6	0.0101	461	0	0	0	0	152	152	73.5	78.2079
584	495	533	594	32	0.0232	448	0.002	400	0.0017	441	457	406	2633	2525.65
560	500	120	250	74	0.0129	414	0.0013	414	0.0094	414	130	130	547	566.455
1067	980	533	1804	29	0.0231	455	0.0031	490	0.0045	490	914	127	2660	2675.08
600	500	140	250	81	0.0434	552	0.0101	552	0.0127	552	150	150	1399	1389.55
450	400	300	400	29	0.0214	458	0.0021	370	0	0	100	100	731	684.731
500	428	150	600	41	0.0124	484	0.0035	328	0	328	150	150	250	281.564
270	233	180	583	73	0.0282	495	0.0014	820	0	0	100	100	228	223.634
178	152	102	203	24.2	0.0167	463	0	0	0	0	98	98	76.9	76.7652
500	463	110	750	45	0.0123	505	0.0048	375	0	0	150	150	173	188.853
400	350	150	525	24	0.0065	357	0.0007	248	0.0047	248	150	150	141	152.664
400	360	200	320	38	0.018	541	0	0	0	0	160	120	561	541.48
356	305	102	457	21	0.0194	431	0.0077	484	0.0091	484	102	102	160	156.08
1000	930	250	465	15.8	0.0066	420	0	0	0	0	232	232	642	713.189
500	397	200	800	18	0.022	482	0.0029	421	0.0027	421	250	200	318	306.387
457	403	203	610	23	0.0075	712	0	0	0	0	89	89	189	201.567
1000	935	160	1000	31	0.009	408	0	0	0	0	100	100	544	499.097
406	368	305	533	31.9	0.0124	483	0	0	0	0	102	102	434.2	441.594
381	343	76	254	22	0.0109	287	0	0	0.0245	280	76	76	159	156.309
600	532	200	319	48	0.0118	654	0.005	457	0.0034	457	80	80	933	936.329
700	642	160	706	29	0.0122	522	0	0	0	0	105	105	361	366.651
457	389	203	610	27	0.0207	321	0.0069	331	0	331	89	89	288	296.838
560	500	120	250	74	0.0129	414	0.0013	414	0.0047	414	130	130	548	550.711
560	500	130	425	49	0.0156	414	0.0012	414	0.0043	414	130	130	488	521.566
381	313	152	762	26	0.0342	321	0.0061	331	0	331	89	89	168	167.192
406	368	305	356	26.3	0.0185	483	0	0	0	0	102	102	500.4	539.092
400	360	250	360	20.1	0.0113	420	0	0	0	0	90	90	347	310.168
160	140	80	280	36	0.0202	410	0.005	370	0	0	10	10	46.5	43.6256
1219	1016	914	1880	34	0.0293	469	0.0031	427	0.0027	427	610	406	4875	5284
356	305	102	368	20	0.0194	431	0.0024	484	0.0045	484	102	102	144	140.106
400	370	80	400	60	0.0132	585	0.0018	397	0	397	130	130	200	207.846
700	612	250	612	58	0.0073	569	0	0	0	0	100	100	722	777.446
500	428	150	750	41	0.0124	484	0.0035	328	0	328	150	150	240	234.18
400	355	250	670	55	0.0182	569	0	0	0	0	55	55	372	355.761
648	508	139	610	91	0.1133	457	0	0	0	0	457	305	1393	1399.43
718	559	356	1397	120.1	0.057768	431	0.0125	458	0	0	150	200	1943.4	1932.42
356	305	102	305	20	0.0194	431	0.0063	484	0.0045	484	102	102	171	167.715
400	360	250	360	21.8	0.0113	420	0	0	0	0	90	90	322	337.743
915	850	460	1640	51	0.0044	865	0	0	0	0	230	230	788.6	773.853
700	624	124	825	83	0.0241	400	0.0067	427	0.0037	427	250	250	796	766.361
356	303	155	610	33	0.0085	492	0.003	605	0.003	605	203	114	149	155.267
1750	1559	140	1313	35.3	0.026	530	0.0038	250	0.0089	511	150	150	1305	1278.96
500	384	200	600	18	0.022	482	0	0	0	0	250	200	323	319.724
406	356	305	533	45.3	0.0383	483	0	0	0	0	102	102	578.8	637.717
450	400	300	200	25	0.0042	1330	0	0	0	0	100	100	588	549.844
400	350	150	438	21	0.0065	357	0.0022	248	0.0022	248	150	150	171	160.859
406	367	305	533	13.9	0.0186	483	0	0	0	0	102	102	238.5	249.148
400	350	150	525	24	0.0065	357	0.0022	248	0.0022	248	150	150	134	141.543
600	527	160	750	38	0.0143	495	0.0042	369	0	369	150	150	440	393.613
356	305	102	457	20	0.0194	431	0.0031	484	0.0068	484	102	102	125	124.708
450	400	100	175	39	0.0113	400	0	0	0.003	260	100	100	349	342.758
560	500	130	425	49	0.0156	414	0.0034	414	0.0043	414	130	130	421	440.945
450	400	100	175	43	0.0113	400	0.0066	260	0	260	100	100	303	309.112
152	137	102	254	14.9	0.0237	328	0	0	0	0	64	64	20.7	24.1461
1000	900	200	750	35	0.0169	439	0	0	0	0	300	200	1141	1134.58
762	724	76	254	19	0.0052	287	0.0086	303	0	0	76	76	249	249.535
450	400	300	1000	21	0.0214	750	0.0048	388	0	0	100	100	324	313.696
600	500	140	250	77	0.0434	552	0.0101	552	0.0076	552	150	150	1336	1300.26
1200	1095	400	2500	38	0.0069	652	0.001	490	0	0	300	150	663	586.119
1050	1000	200	1000	31	0.004	1016	0.0029	389	0	0	200	200	665	671.032
457	389	203	914	23	0.031	321	0.0038	331	0	331	89	89	223	219.546
475	400	240	600	29	0.0202	376	0	376	0	0	100	100	308	338.385
609	533	178	813	22	0.0425	302	0	0	0	0	203	203	390	400.22
1000	900	170	550	59	0.0199	439	0	0	0.0032	463	300	200	1859	1771.91
450	400	300	400	25	0.0214	458	0.0095	375	0	0	100	100	598	641.445
500	419	150	419	70	0.0147	565	0	0	0	0	150	150	441	472.831
450	400	300	200	25	0.0042	1330	0.0048	388	0	0	100	100	539	539.786
457	405	152	610	34	0.0065	492	0.003	605	0.003	605	203	114	212	215.274
450	400	300	400	76	0.0214	702	0	0	0	0	100	100	1403	1386.91
400	289	200	600	25	0.0235	454	0	0	0	0	250	200	265	272.614
160	140	80	280	61	0.0202	410	0.0034	370	0	0	10	10	44	45.4414
1000	900	200	750	68	0.0169	439	0.0057	463	0	0	300	200	1722	1660.73
600	500	140	250	76	0.0434	552	0	552	0	552	150	150	1145	1091.6
1067	980	533	2441	35	0.0231	455	0.0031	448	0.0029	448	508	406	2295	2048.38
1200	1095	400	1700	33	0.0069	652	0.001	490	0	0	300	150	943	973.231
915	850	460	1640	38	0.0044	865	0	0	0	0	230	230	690.6	682.468
500	438	135	553	68	0.0332	580	0	550	0	550	210	125	366	398.5
356	305	102	457	18	0.0194	431	0.0056	484	0.0068	484	102	102	128	127.31
356	305	102	368	16	0.0194	431	0.0063	484	0.0023	484	102	102	131	129.633
635	581	165	610	33	0.0042	492	0.003	605	0.003	605	203	114	339	361.134
600	532	200	319	48	0.0143	630	0.0034	457	0.0034	457	80	80	994	966.811
400	355	160	200	31	0.01	408	0	0	0	0	100	100	447	419.812
400	360	250	360	26	0.0113	420	0	0	0	0	90	90	437	419.644
560	500	120	625	74	0.0129	414	0.0013	414	0.0023	414	130	130	310	309.28
500	443	110	375	65	0.0258	499	0.0286	447	0.0159	447	150	100	775	770.82
1600	1440	200	1280	43	0.018	541	0	0	0	0	640	480	1851	1849.57
450	420	200	420	28	0.0054	528	0.0033	405	0.0011	405	100	100	342	339.98
1505	1400	840	2100	27	0.0205	394	0	394	0	0	100	350	2988	3159.74
600	500	140	500	83	0.0434	552	0.0101	552	0.0051	552	150	150	661	735.319
1118	978	533	1799	27	0.0229	503	0.002	462	0.002	462	508	406	2020	2127.38
450	400	300	400	32	0.0214	458	0.0021	370	0	0	100	100	751	700.114
450	400	300	600	24	0.0214	458	0.0084	368	0	0	100	100	570	555.113
356	305	102	305	21	0.0194	431	0.0028	484	0.0091	484	102	102	184	171.761
356	305	102	368	22	0.0194	431	0.0042	484	0.0068	484	102	102	150	153.439
560	500	120	250	51	0.0129	414	0.0013	414	0	414	130	130	347	411.051
457	389	203	914	22	0.0098	370	0	0	0	0	89	89	100	86.8388
356	305	102	368	19	0.0194	431	0.0077	484	0.0045	484	102	102	158	158.82
160	140	80	280	32	0.0202	410	0.0034	370	0	0	10	10	43	41.7323
400	370	80	400	61	0.0132	585	0.0029	397	0	397	130	130	185	191.013
381	343	76	254	22	0.0109	287	0.0061	280	0.0061	280	76	76	127	126.785
800	740	250	740	19	0.011	420	0	0	0	0	185	185	365	393.313
1105	1000	600	1500	29	0.0204	398	0.004	398	0	0	100	250	2607	2555.94
400	370	80	400	58	0.0132	585	0.0047	397	0	397	130	130	205	201.859
600	500	140	500	30	0.0434	552	0	552	0	552	150	150	344	365.843
1067	980	533	2441	32	0.0231	455	0.002	427	0.0019	427	508	406	1326	1465.11
560	500	130	250	49	0.0156	414	0	414	0	414	130	130	642	580.96
450	400	300	200	23	0.0214	458	0	0	0	0	100	100	853	777.473
500	448	110	750	72	0.02	538	0.0048	385	0	0	150	100	250	262.092
381	313	152	610	28	0.0342	335	0.0046	331	0	331	89	89	179	189.777
356	305	102	305	19	0.0194	431	0.0125	484	0.0045	484	102	102	173	171.678
560	500	120	625	51	0.0129	414	0.0013	414	0	414	130	130	214	224.773
650	600	150	600	40.8	0.0176	1006	0	0	0	0	150	150	424.5	439.959
700	625	124	800	88	0.0241	400	0.0067	427	0.0037	427	250	250	777	786.245
450	400	300	600	23	0.0214	458	0.0021	370	0	0	100	100	464	468.827
560	500	120	425	51	0.0129	414	0.0013	414	0.0047	414	130	130	392	408.259
270	235	180	588	40	0.0223	495	0.0014	820	0	0	100	100	199	195.818
356	305	102	305	18	0.0194	431	0.0028	484	0.0045	484	102	102	148	143.722
1067	980	533	1804	34	0.0231	476	0.0029	441	0.0029	434	508	406	1833	2122.25
1400	1243	140	1050	36.2	0.026	530	0	0	0	0	150	150	950	960.871
1000	900	170	550	59	0.0199	439	0	0	0.0032	463	300	200	1678	1771.91
500	450	100	190	23	0.0089	580	0.0024	550	0.0051	550	100	150	308	298.597
560	500	130	425	49	0.0156	414	0.0022	414	0.0043	414	130	130	456	473.437
450	400	300	400	29	0.0214	458	0.0048	388	0	0	100	100	750	720.442
250	207	150	476	86	0.0324	500	0	0	0	0	25	25	148.3	156.803
2100	2000	400	2000	31	0.004	1016	0.0029	375	0	0	400	400	2584	2563.93
250	215	125	323	73	0.0377	414	0.0045	414	0	0	45	45	214.2	214.865
381	313	152	762	30	0.0342	321	0.0061	331	0	331	89	89	168	167.694
1000	950	200	1000	26.1	0.0095	380	0	0	0	0	200	200	699	627.772
1219	1016	914	1880	19	0.0293	448	0.0022	434	0.0022	434	610	406	4902	4711.55
500	454	115	499	27	0.0128	507	0.0039	426	0	0	75	75	187	193.511
1505	1400	840	2100	24	0.0205	398	0.004	398	0	0	100	350	4198	4111.93
450	400	100	175	45	0.0113	400	0	0	0.0034	260	100	100	360	365.657
600	555	160	600	31	0.0098	408	0	0	0	0	100	100	375	352.24
460	380	100	310	50	0.0407	434	0	407	0	407	150	150	460	439.048
800	760	250	740	20	0.0078	420	0.0033	420	0	420	190	190	665	645.454
700	625	124	825	78	0.0241	400	0.0067	427	0.0037	427	250	250	701	731.469
320	270	190	500	26.1	0.0247	426	0	0	0	0	100	100	143.6	158.772
450	400	300	400	29	0.0214	458	0	0	0	0	100	100	632	648.253
229	203	76	203	23.3	0.0167	463	0	0	0	0	98	98	85.3	81.5412
457	395	203	457	28	0.0244	335	0.0092	331	0	331	89	89	395	402.429
1000	926	80	1019	31	0.0126	511	0	0	0	0	150	150	242	243.933
254	207	154	476	54	0.0324	500	0	0	0	0	25	25	107.1	124.165
600	560	250	565	21	0.0112	420	0.0033	420	0	420	140	140	580	561.874
560	500	130	625	49	0.0156	414	0.0012	414	0.0043	414	130	130	378	368.843
1000	935	160	500	31	0.009	408	0	0	0	0	100	100	582	627.139
560	500	130	425	24	0.0156	414	0.0034	414	0.0043	414	130	130	358	357.913
905	800	480	1200	24	0.0207	398	0	398	0	0	100	200	1129	1143.84
609	533	178	813	22	0.0346	313	0	0	0	0	203	203	341	320.161
457	389	203	610	14	0.0207	321	0.0034	331	0	331	89	89	200	202.736
250	219	150	360	36	0.0138	530	0	0	0	0	80	80	127	140.134
600	500	140	250	85	0.0434	552	0.0101	552	0.0051	552	150	150	943	986.259
500	446	110	125	70	0.0258	499	0.0048	353	0	0	150	100	835	823.151
250	207	150	476	78	0.0324	500	0	0	0	0	25	25	175.8	169.081
750	685	160	375	79	0.01	408	0	0	0	0	100	100	1010	1029.26
500	419	150	419	54	0.0147	565	0	0	0	0	150	150	416	443.555
1067	980	533	1804	22	0.0231	455	0	0	0	0	508	406	1624	1596.41
700	612	250	1224	58	0.0121	569	0	0	0	0	100	100	499	412.771
400	330	100	550	85	0.0362	364	0	0	0	0	100	100	177	193.682
457	389	203	762	25	0.031	321	0.0073	331	0	331	89	89	335	320.828
600	507	100	200	66.6	0.06	389	0	0	0	0	140	140	881.5	890.519
450	400	300	400	98	0.0214	750	0.0021	957	0	0	100	100	1243	1257.73
500	450	100	190	30	0.0089	580	0.0024	550	0.0051	550	100	150	375	364.802
400	360	250	360	16	0.0113	420	0	0	0	0	90	90	226	246.108
1000	900	200	750	68	0.0169	439	0	0	0	0	300	200	1606	1550.9
500	391	200	700	18	0.022	482	0	0	0	0	250	200	307	289.089
356	305	102	457	20	0.0194	431	0.0077	484	0.0023	484	102	102	147	146.591
450	420	200	840	23	0.0054	441	0.0011	420	0.0033	420	200	200	178	183.593
400	355	250	670	55	0.0122	569	0	0	0	0	55	55	226	253.618
600	555	160	300	31	0.0098	408	0	0	0	0	100	100	479	511.042
500	442	300	1017	78	0.0182	500	0	0	0	0	25	25	438.7	388.995
400	330	100	550	60	0.0362	364	0.0022	448	0.0056	577	100	100	187	196.658
508	470	76	254	21	0.0079	287	0.0245	280	0	0	76	76	190	189.279
457	389	203	914	26	0.0098	370	0	0	0	0	89	89	108	94.1767
1090	962	250	1751	20.3	0.0175	550	0	0	0	0	150	150	330	356.522
1750	1559	140	880	43	0.026	520	0.0012	240	0.0012	240	250	250	1636	1635.84
160	140	80	280	91	0.0202	410	0.0034	370	0	0	10	10	46	47.1916
356	305	102	305	21	0.0194	431	0.0125	484	0.0068	484	102	102	179	179.926
500	463	110	125	54	0.0123	505	0.0048	375	0	0	150	150	640	617.865
457	389	203	762	24	0.0098	370	0	0	0	0	89	89	144	127.154
560	500	130	250	49	0.0156	414	0.0012	414	0.0043	414	130	130	713	684.05
450	400	300	800	27	0.0214	702	0.0048	388	0	0	100	100	416	430.896
500	449	150	750	36	0.0139	525	0	0	0	0	80	80	188	181.815
500	444	140	375	30.7	0.026	530	0.0038	250	0.0082	511	150	150	335.5	357.405
1067	980	533	1177	28	0.0231	455	0.002	414	0.0019	414	508	406	3763	3643.37
368	318	152	432	22.1	0.0159	483	0	0	0	0	102	102	211.1	176.818
250	215	125	430	73	0.0377	414	0.0065	414	0	0	45	45	195.9	197.672
560	500	130	425	24	0.0156	414	0	414	0	414	130	130	265	273.357
400	289	200	600	32	0.0235	454	0.003	421	0.0037	421	250	200	320	336.928
356	305	102	368	21	0.0194	431	0.0024	484	0.0068	484	102	102	140	146.923
700	625	124	1175	120	0.0241	400	0.0067	427	0.0037	427	250	250	527	507.386
1000	884	140	750	37.6	0.026	530	0.0038	250	0.008	511	150	150	801.5	818.419
700	612	250	918	58	0.0073	569	0	0	0	0	100	100	504	498.062
406	362	305	356	22.6	0.025	483	0	0	0	0	102	102	511.5	525.426
560	500	120	250	74	0.0129	414	0.0013	414	0	414	130	130	438	472.579
560	500	130	250	49	0.0156	414	0.0012	414	0.0043	414	130	130	702	684.05
1000	935	160	1000	79	0.009	408	0	0	0	0	100	100	769	748.439
675	600	360	900	38	0.0211	388	0	388	0	0	100	150	980	971.093
609	533	178	813	24	0.0346	313	0	0	0	0	203	203	268	323.466
254	216	76	254	20	0.0173	287	0.0086	303	0	0	76	76	100	95.2451
320	270	190	400	32.4	0.0207	465	0	0	0	0	100	100	260	263.188
450	400	100	175	43	0.0113	400	0.0025	260	0.0021	260	100	100	371	360.063
609	533	178	813	22	0.0425	302	0	0	0	0	203	203	421	400.22
356	305	102	368	17	0.0194	431	0.0125	484	0.0023	484	102	102	154	149.754
457	403	203	610	22	0.0188	466	0	0	0	0	89	89	262	260.354
356	305	102	368	20	0.0194	431	0.0042	484	0.0091	484	102	102	145	150.564
356	305	102	635	20	0.0194	431	0	484	0	484	102	102	73	76.9278
450	400	300	400	27	0.0214	702	0.0084	1051	0	0	100	100	661	671.181
457	395	203	457	23	0.0163	335	0.0122	331	0	331	89	89	312	325.112
1219	1016	914	1880	28	0.0293	462	0.0086	421	0.0027	421	610	406	6294	6293.07
600	500	140	500	86	0.0434	552	0.0101	552	0.0076	552	150	150	1107	1030.42
560	500	130	425	49	0.0156	414	0.0012	414	0.0043	414	130	130	530	521.566
600	500	140	500	29	0.0434	552	0.0101	552	0.0076	552	150	150	518	529.371
500	438	135	553	80	0.0332	580	0.0034	550	0	550	210	125	655	634.58
600	500	140	250	84	0.0434	552	0.0101	552	0.0051	552	150	150	957	987.965
250	215	125	430	52	0.0377	414	0.0065	414	0	0	45	45	173.9	175.068
762	724	76	254	22	0.0052	287	0	0	0.0086	303	76	76	242	245.385
1750	1559	140	1313	40.4	0.026	530	0	0	0	0	150	150	1240	1222.96
600	507	100	150	13.1	0.03	389	0	0	0	0	140	140	212.5	212.652
560	500	130	625	49	0.0156	414	0	414	0	414	130	130	337	318.089
560	500	120	425	74	0.0129	414	0.0037	414	0.0047	414	130	130	408	422.29
450	400	300	600	95	0.0214	750	0.0021	957	0	0	100	100	932	919.007
635	581	152	610	27	0.0045	492	0.003	605	0.003	605	203	114	334	323.358
1829	1778	406	2438	27	0.0056	490	0.0044	429	0	429	203	610	2253	2209.69
675	600	360	900	31	0.0211	372	0	372	0	0	100	150	894	876.848
762	724	76	254	19	0.0052	287	0.0061	280	0.0061	280	76	76	240	241.489
500	463	110	250	46	0.0123	505	0.0048	375	0	0	150	150	445	442.62
560	500	120	425	51	0.0129	414	0.0024	414	0.0047	414	130	130	361	377.687
457	389	203	610	14	0.0207	321	0.0034	331	0	331	89	89	224	202.736
560	500	130	425	24	0.0156	414	0.0022	414	0.0043	414	130	130	377	350.795
400	330	100	550	58	0.0362	364	0.0022	448	0.0126	577	100	100	185	194.266
457	389	203	610	14	0.0207	321	0.0034	331	0	331	89	89	188	202.736
381	313	152	762	29	0.0342	321	0.0037	331	0	331	89	89	157	153.169
400	370	80	400	60	0.0132	585	0.0029	397	0.002	397	130	130	225	222.936
457	389	203	763	24	0.0098	370	0	0	0	0	89	89	106	126.907
508	470	76	254	19	0.0079	287	0	0	0.0245	280	76	76	208	198.557
560	500	120	1000	74	0.0129	414	0.0013	414	0.0047	414	130	130	214	175.612
450	400	300	1000	21	0.0214	750	0.0084	368	0	0	100	100	376	366.578
1829	1778	406	2438	24	0.0028	478	0.0029	346	0	346	203	610	1307	1433.89
450	400	150	400	35.5	0.0169	1004	0	0	0	0	100	100	285.3	292.606
305	252	152	508	28.1	0.0098	459	0	0	0	0	305	305	73.4	87.4644
356	305	102	457	17	0.0194	431	0.0056	484	0.0045	484	102	102	125	121.827
450	400	300	400	29	0.0214	458	0.0084	368	0	0	100	100	804	747.882
400	360	250	360	22	0.0113	420	0	0	0	0	90	90	322	341.546
320	270	190	540	32.4	0.0207	465	0	0	0	0	100	100	147.2	164.334
457	389	203	914	25	0.031	321	0.0038	331	0	331	89	89	245	223.943
250	215	125	538	52	0.037693	414	0.0094	414	0	0	45	45	164.2	164.817
