# Supplementary material for: Prediction and reliability analysis of shear strength of RC deep beams
Source: Sci Rep. 2024 Jun 25;14:14590. doi: 10.1038/s41598-024-64386-w (PMC11199521; doi:10.1038/s41598-024-64386-w)
Supplement: Supplementary file 1 — Supplementary Information. [file 41598_2024_64386_MOESM1_ESM.zip › Sup data/Excel Results/LGBM_shear.xlsx]

## Sheet: Sheet1
h	d	b	a	fck	rho	fy	rho_v	fyv	rho_h	fyh	w_tp	w_bp	V_exp	V_pred
560	500	130	625	49	0.0156	414	0.0022	414	0.0043	414	130	130	381	364.031
400	360	250	360	24.3	0.0113	420	0	0	0	0	90	90	425	399.126
457	389	203	762	24	0.031	321	0.0037	331	0	331	89	89	285	254.174
400	355	250	503	55	0.0074	569	0	0	0	0	55	55	283	336.032
1000	935	160	500	79	0.009	408	0	0	0	0	100	100	1029	1137.23
356	305	102	368	19	0.0194	431	0.0042	484	0.0045	484	102	102	131	137.397
700	650	80	715	25	0.0128	507	0	0	0	0	105	105	156	156.344
475	400	240	200	31	0.0202	376	0.008	376	0	0	100	100	976	787.959
700	612	250	612	58	0.0183	569	0	0	0	0	100	100	1246	1029.46
250	215	125	430	52	0.0377	414	0.0097	414	0	0	45	45	185.4	193.386
500	446	110	500	71	0.02	538	0.0048	385	0	0	150	100	500	432.049
560	500	130	250	49	0.0156	414	0.0034	414	0.0043	414	130	130	709	662.464
400	330	100	550	86	0.0362	364	0.0022	448	0.0056	577	100	100	211	198.436
450	400	300	800	27	0.0214	702	0.0084	368	0	0	100	100	440	497.061
500	450	100	690	30	0.0089	580	0.0022	550	0.0051	550	100	150	150	141.744
560	500	130	625	24	0.0156	414	0.0012	414	0.0043	414	130	130	255	239.113
450	400	100	175	45	0.0113	400	0.0032	260	0.0017	260	100	100	354	347.456
251	221	151	508	54	0.0182	500	0	0	0	0	25	25	70.8	73.0125
450	400	300	200	26	0.0042	1330	0.0084	368	0	0	100	100	554	615.043
356	303	155	610	36	0.0085	492	0.003	605	0.003	605	203	114	133	163.451
1219	1168	406	2438	25	0.0042	469	0.0029	349	0	349	203	610	922	955.872
500	432	200	230	44	0.0218	589	0	0	0	0	100	100	1150	937.133
600	500	140	250	79	0.0434	552	0.0101	552	0.0127	552	150	150	1266	1378.31
500	441	110	375	65	0.0258	499	0.0048	353	0	0	150	100	530	615.416
500	463	110	375	44	0.0123	505	0.0048	375	0	0	150	150	400	381.002
450	400	300	600	23	0.0214	458	0	0	0	0	100	100	284	434.455
1000	930	250	930	20.4	0.0108	420	0	0	0	0	232	232	588	565.703
609	533	178	813	23	0.0272	315	0	0	0	0	203	203	357	333.037
400	360	250	360	19.8	0.0113	420	0	0	0	0	90	90	246	303.818
1067	980	533	1804	23	0.0231	476	0.0031	427	0.0029	462	508	406	2095	2094.05
400	330	100	550	85	0.0362	364	0.0022	448	0.0126	577	100	100	233	222.545
350	314	80	345	27	0.0125	469	0	0	0	0	53	53	85	97.4028
350	293	150	293	54	0.014	569	0	0	0	0	150	150	380	349.849
1000	900	200	750	35	0.0169	439	0.0057	463	0.0063	463	300	200	1337	1362.02
250	215	125	430	73	0.0377	414	0.0129	414	0	0	45	45	242.1	220.74
381	343	76	241	21.5	0.0076	320	0	0	0	0	76	76	90.1	104.646
560	500	130	625	49	0.0156	414	0.0012	414	0.0043	414	130	130	347	374.362
457	389	203	762	23	0.031	321	0.0037	331	0	331	89	89	268	263.097
400	370	80	400	58	0.0132	585	0.0029	397	0.004	397	130	130	240	221.903
1905	1750	533	4375	35	0.0237	469	0.0021	441	0.0021	441	610	406	2269	4836.33
406	375	305	533	45.5	0.0182	483	0	0	0	0	102	102	578.7	503.862
457	389	203	610	45	0.031	321	0.0034	331	0	331	89	89	435	417.915
600	560	250	560	19.8	0.0112	420	0	0	0	0	140	140	350	365.934
700	612	250	918	58	0.0121	569	0	0	0	0	100	100	700	566.518
356	305	102	305	22	0.0194	431	0.0063	484	0.0023	484	102	102	175	176.541
320	270	190	500	22.3	0.0182	439	0	0	0	0	100	100	89.5	131.759
1000	900	200	750	35	0.0169	439	0	0	0	0	300	200	1156	1067.34
500	463	110	250	54	0.0123	505	0.0048	375	0	0	150	150	500	479.261
560	500	130	625	49	0.0156	414	0.0034	414	0.0043	414	130	130	402	371.497
560	500	120	250	51	0.0129	414	0.0013	414	0.0094	414	130	130	455	490.442
500	444	140	250	49	0.026	520	0	0	0	0	250	250	850	829.265
450	400	100	175	41	0.0113	400	0.002	260	0.002	260	100	100	359	334.433
250	215	125	538	52	0.037693	414	0.0025	414	0	0	45	45	98.6	102.254
700	615	150	615	54	0.0144	546	0	0	0	0	150	150	590	670.801
381	343	76	254	23	0.0109	287	0.0086	303	0	0	76	76	140	153.403
560	500	130	250	49	0.0156	414	0.0022	414	0.0043	414	130	130	706	678.723
356	305	102	368	22	0.0194	431	0.0024	484	0.0023	484	102	102	148	151.689
1067	980	533	1804	23	0.0231	476	0.002	427	0.0019	427	508	406	2082	1829.23
450	400	100	175	36	0.0113	400	0.002	440	0.002	440	100	100	366	319.277
600	504	200	1000	18	0.0211	482	0.0028	421	0.0032	421	250	200	332	354.916
350	293	150	293	26	0.014	560	0	0	0	0	150	150	204	202.019
450	400	300	1000	97	0.0214	750	0	0	0	0	100	100	345	513.783
356	305	102	235	20.5	0.0193	431	0	0	0	0	102	102	159.5	155.181
560	500	120	425	74	0.0129	414	0.0013	414	0.0047	414	130	130	418	422.901
635	581	155	610	30	0.0063	492	0.003	605	0.003	605	203	114	371	357.041
500	443	110	375	80	0.0258	499	0	0	0	0	150	100	500	632.921
457	389	203	762	26	0.031	321	0.0073	331	0	331	89	89	322	323.389
406	368	305	356	46.8	0.0185	483	0	0	0	0	102	102	778.4	880.502
400	330	100	425	59	0.0362	364	0.0022	448	0.0059	577	100	100	257	234.899
350	314	80	345	27	0.0125	469	0	0	0	0	53	53	85	97.4028
160	140	80	280	69	0.0202	410	0.005	370	0	0	10	10	48.5	50.6929
450	400	300	600	26	0.0214	702	0.0084	1051	0	0	100	100	566	574.157
400	370	80	400	59	0.0132	585	0.0029	397	0	397	130	130	200	218.726
368	318	154	432	17.9	0.0159	483	0	0	0	0	102	102	162.5	146
400	355	160	400	31	0.01	408	0	0	0	0	100	100	192	271.791
400	360	250	360	18	0.0113	420	0.0013	420	0	420	90	90	317	313.273
450	400	300	400	25	0.0042	1330	0.0048	388	0	0	100	100	470	380.685
610	508	241	610	38	0.0735	457	0	0	0	0	457	305	1469	1197.88
406	368	305	533	29.8	0.0246	483	0	0	0	0	102	102	523.1	493.48
600	532	200	320	48	0.0076	670	0.0034	457	0.0034	457	80	80	750	853.699
500	463	110	250	53	0.0123	505	0.0048	375	0	0	150	150	480	470.385
406	368	305	711	32.3	0.0185	483	0	0	0	0	102	102	256.8	327.557
600	527	160	450	38	0.0143	495	0.0042	369	0	0	150	150	553	511.612
500	420	110	500	68	0.0408	499	0.0048	353	0	0	150	100	520	512.388
500	438	135	553	68	0.0332	580	0.0034	550	0	550	210	125	481	545.907
905	800	480	1200	32	0.0207	398	0	398	0	0	100	200	1493	1587.22
356	305	102	457	23	0.0194	431	0.0018	484	0.0068	484	102	102	131	132.184
700	642	160	706	28	0.0122	522	0.0045	370	0	0	105	105	427	408.643
457	405	152	610	33	0.0065	492	0.003	605	0.003	605	203	114	230	209.917
500	463	110	500	48	0.0123	505	0.0048	375	0	0	150	150	290	296.417
337	298	152	448	23.1	0.0334	414	0	0	0	0	50	50	116.1	143.953
381	313	152	635	30	0.0342	321	0.0073	331	0	331	89	89	222	208.901
381	313	152	610	28	0.0342	335	0.0046	331	0	331	89	89	175	182.548
457	389	203	762	23	0.031	321	0.0073	331	0	331	89	89	301	311.437
762	724	76	254	23	0.0052	287	0	0	0.0245	280	76	76	276	272.15
560	500	130	625	49	0.0156	414	0.0012	414	0.0043	414	130	130	363	374.362
300	228	100	200	13.1	0.03	364	0	0	0	0	100	100	114	100.758
560	500	130	1000	49	0.0156	414	0.0022	414	0.0043	414	130	130	237	226.205
400	360	250	360	20	0.0113	420	0	0	0	0	90	90	347	306.887
607	503	300	600	44	0.0113	870	0.0033	405	0.0045	838	200	200	1071	941.566
609	533	178	813	25	0.0425	302	0.0052	326	0	0	203	203	478	489.128
600	500	140	500	72	0.0434	552	0.0101	552	0.0127	552	150	150	980	990.098
635	597	76	254	19	0.0062	287	0.0061	280	0.0061	280	76	76	208	211.52
475	400	240	400	31	0.0202	376	0.004	376	0	0	100	100	591	566.057
560	500	120	425	51	0.0129	414	0.0037	414	0.0047	414	130	130	374	365.81
1000	930	250	930	20	0.0108	420	0	0	0	0	233	233	505	523.283
450	400	300	400	96	0.0214	750	0.0048	953	0	0	100	100	1300	1429.33
600	500	140	500	52	0.0434	552	0.0101	552	0.0076	552	150	150	756	770.113
500	417	110	125	70	0.0408	499	0.0048	353	0	0	150	100	925	886.122
270	233	180	583	74	0.0351	495	0.0014	820	0	0	100	100	247	232.453
1829	1778	406	2438	28	0.0028	470	0.0044	429	0	429	203	610	1754	1934.64
250	207	150	476	98	0.0324	500	0	0	0	0	25	25	156.1	179.187
200	160	250	240	20.6	0.019	420	0	0	0	0	40	40	140	139.451
457	389	203	610	26	0.0207	321	0.0034	331	0	331	89	89	278	293.579
406	375	305	533	11.3	0.0057	483	0	0	0	0	102	102	211.7	151.141
1000	900	200	750	68	0.0169	439	0	0	0.0063	463	300	200	1600	1930.66
1105	1000	600	1500	31	0.0204	398	0	398	0	0	100	250	1985	2372.06
560	500	130	1000	49	0.0156	414	0.0012	414	0.0043	414	130	130	211	242.028
500	443	110	750	71	0.0258	499	0.0143	447	0	0	150	100	400	354.416
406	368	305	711	27.5	0.0246	483	0	0	0	0	102	102	323.5	366.18
457	395	203	457	26	0.0163	335	0.0061	331	0	331	89	89	312	294.091
609	533	178	813	25	0.0425	302	0	0	0	0	203	203	437	436.195
250	215	125	323	52	0.0377	414	0.0091	414	0	0	45	45	208	225.683
700	612	250	612	58	0.0121	569	0	0	0	0	100	100	975	941.644
250	215	125	430	73	0.0377	414	0.0097	414	0	0	45	45	230.1	206.938
1905	1750	533	3238	34	0.0237	469	0.0031	455	0.0029	455	737	406	3745	4429.69
600	507	100	200	54.7	0.03	389	0	0	0	0	100	100	514	693.997
400	355	250	503	55	0.0182	569	0	0	0	0	55	55	538	449.721
457	403	203	610	23	0.0305	267	0	0	0	0	89	89	311	307.243
400	355	250	335	55	0.0074	569	0	0	0	0	55	55	432	558.881
457	389	203	457	26	0.0098	370	0	0	0	0	89	89	223	232.541
607	507	300	600	23	0.0177	401	0.0033	405	0.0033	405	200	200	784	751.741
381	313	152	762	26	0.0342	321	0.0049	331	0	331	89	89	157	161.657
356	305	102	457	19	0.0194	431	0.0077	484	0.0068	484	102	102	153	140.908
200	160	250	80	19.9	0.0085	420	0	0	0	0	40	40	221	158.379
160	140	80	280	83	0.0202	410	0.0034	370	0	0	10	10	44	47.2765
368	314	154	432	21.7	0.0159	483	0	0	0	0	102	102	184.8	174.334
356	305	102	457	21	0.0194	431	0.0031	484	0.0091	484	102	102	124	133.323
450	400	300	600	94	0.0214	750	0.0048	953	0	0	100	100	980	963.317
450	400	300	400	32	0.0214	458	0	0	0	0	100	100	661	725.268
450	400	100	175	38	0.0113	400	0.003	260	0.003	260	100	100	349	323.255
560	500	130	425	24	0.0156	414	0.0012	414	0.0043	414	130	130	284	319.669
200	160	250	160	18.1	0.0152	420	0	0	0	0	40	40	165	144.565
900	850	100	1290	33	0.0115	580	0.002	550	0.0035	550	100	150	211	165.199
1200	1095	400	2500	29	0.0069	652	0	0	0	0	300	150	492	586.632
400	330	100	300	60	0.0362	364	0.0022	448	0.0144	577	100	100	374	363.848
400	350	150	438	22	0.0065	357	0.0042	248	0.001	248	150	150	154	149.533
457	389	203	762	42	0.031	321	0.0037	331	0	331	89	89	379	356.497
500	397	200	800	18	0.022	482	0	0	0	0	250	200	250	265.411
400	360	250	360	19.9	0.0113	420	0	0	0	0	90	90	270	305.353
600	527	160	750	38	0.0143	495	0.0042	369	0	369	150	150	397	388.002
500	443	110	750	73	0.0258	499	0.0143	353	0.0159	447	150	100	460	473.833
609	533	178	813	17	0.0346	313	0	0	0	0	203	203	290	259.591
270	235	180	588	72	0.0223	495	0.0014	820	0	0	100	100	199	230.419
1067	980	533	1804	30	0.0231	455	0.0031	490	0.0045	490	914	254	2829	2571.55
270	232	180	580	76	0.0226	495	0.0009	820	0	0	100	100	201	255.159
1000	910	150	910	26	0.0147	546	0	0	0	0	150	150	546	464.601
457	389	203	610	24	0.0207	321	0.0034	331	0	331	89	89	246	285.148
600	527	160	1050	38	0.0143	495	0.0042	369	0	0	150	150	292	279.114
406	368	305	711	33.1	0.0124	483	0	0	0	0	102	102	267.9	296.298
1219	1016	914	1880	28	0.0293	462	0.0031	421	0.0027	421	610	406	5018	5250.25
560	500	120	250	51	0.0129	414	0.0013	414	0.0023	414	130	130	398	443.47
450	400	300	400	25	0.0214	458	0.0095	388	0	0	100	100	647	644.485
475	400	240	600	23	0.0202	376	0	376	0	0	100	100	352	316.285
350	313	80	344	26	0.0125	469	0.004	426	0	0	53	53	100	91.9602
450	400	100	175	45	0.0113	400	0	0	0	0	100	100	371	359.582
500	463	110	500	44	0.0123	505	0.0048	375	0	0	150	150	280	276.582
915	850	460	1640	51	0.0072	468	0	0	0	0	230	230	744.1	728.843
400	330	100	425	88	0.0362	364	0.0022	448	0.0134	577	100	100	284	306.387
450	420	200	420	22	0.004	528	0.0028	405	0.0014	405	100	100	237	229.238
1750	1559	140	2625	43.4	0.026	620	0	0	0	0	150	150	470	663.647
457	389	203	610	29	0.0207	321	0.0034	331	0	331	89	89	286	317.2
1000	930	250	1395	16.9	0.0169	420	0	0	0	0	232	232	387	391.366
1118	978	533	1799	36	0.0229	503	0.0029	462	0.0033	462	508	406	2531	2571.6
600	527	160	300	38	0.0143	495	0.0042	369	0	369	150	150	665	652.524
406	362	305	711	14.7	0.0188	483	0	0	0	0	102	102	201.2	201.363
560	500	130	425	49	0.0156	414	0	414	0	414	130	130	401	439.572
600	555	160	600	79	0.0098	408	0	0	0	0	100	100	573	556.056
607	503	300	1200	48	0.0113	870	0.0033	405	0.0045	838	200	200	577	534.556
460	370	150	305	32	0.0205	427	0	407	0	407	150	150	459	452.805
381	313	152	762	27	0.0342	321	0.0037	331	0	331	89	89	157	149.897
609	533	178	813	21	0.0272	315	0	0	0	0	203	203	303	319.875
450	400	300	200	23	0.0214	458	0.0084	368	0	0	100	100	869	836.491
1067	980	533	1804	23	0.0231	441	0.0031	448	0.0045	448	508	254	2224	2252.66
1000	904	230	994	29	0.012	521	0.0041	455	0	0	150	150	775	797.686
600	500	140	500	78	0.0434	552	0.0101	552	0.0076	552	150	150	1040	1066.39
250	215	125	538	52	0.037693	414	0.0047	414	0	0	45	45	138.7	130.115
500	443	110	500	73	0.0258	499	0.0143	353	0.0159	447	150	100	670	645.582
457	403	203	610	25	0.0117	698	0	0	0	0	89	89	224	242.471
450	400	300	600	78	0.0214	702	0	0	0	0	100	100	904	932.694
400	360	250	360	22	0.0113	420	0	0	0	0	90	90	344	345.845
250	215	125	538	73	0.037693	414	0.0094	414	0	0	45	45	183.8	171.882
750	675	200	1350	47	0.0218	578	0	0	0	0	100	100	401	480.526
457	389	203	914	24	0.031	321	0.0038	331	0	331	89	89	209	220.868
1200	1095	400	1700	33	0.0069	652	0.001	490	0	0	300	150	941	949.943
600	560	250	565	19	0.0112	420	0.0014	420	0	420	140	140	465	459.938
400	360	250	360	16.1	0.0113	420	0	0	0	0	90	90	226	250.52
500	463	110	375	51	0.0123	505	0.0048	375	0	0	150	150	403	424.265
500	454	115	499	28	0.0128	507	0	0	0	0	75	75	167	170.06
609	533	178	813	18	0.0272	315	0	0	0	0	203	203	297	288.39
400	350	150	613	21	0.0065	357	0.0038	248	0.0011	248	150	150	123	127.312
350	292	250	580	89.4	0.028	452	0.0016	569	0	0	100	100	476.7	485.512
450	400	300	200	23	0.0214	458	0.0048	388	0	0	100	100	833	831.05
584	495	533	916	29	0.0232	455	0.002	558	0.0017	455	419	406	1544	1593.77
320	270	190	500	22.3	0.0178	490	0	0	0	0	100	100	106	128.861
915	801	305	915	28	0.0125	420	0.0031	450	0.0006	450	305	305	1286	1294.84
622	508	241	610	62	0.0735	457	0	0	0	0	457	305	1700	1783.49
368	318	154	432	22.7	0.0159	483	0	0	0	0	102	102	184.6	184.939
500	443	110	750	71	0.0258	499	0.0143	353	0	0	150	100	335	351.745
500	438	135	518	80	0.0332	580	0.0045	550	0	550	210	125	707	671.85
750	675	200	795	47	0.0218	578	0	0	0	0	100	100	1002	910.249
500	428	150	600	41	0.0124	484	0.0035	328	0	328	150	150	306	277.355
609	533	178	813	21	0.0425	302	0	0	0	0	203	203	397	387.961
1000	900	170	550	59	0.0199	439	0	0	0	0	300	200	1546	1640.29
210	180	200	160	30	0.018	541	0	0	0	0	80	60	274	252.63
356	305	102	368	18	0.0194	431	0.0042	484	0.0068	484	102	102	126	130.331
356	305	102	368	19	0.0194	431	0.0042	484	0.0023	484	102	102	129	137.336
915	718	305	915	32	0.014	420	0.0031	450	0.0013	450	305	305	1134	1207.66
400	360	250	360	20	0.0113	420	0	0	0	0	90	90	246	306.887
915	801	305	915	28	0.0125	420	0.001	450	0	450	305	305	1277	1199.95
560	500	130	250	49	0.0156	414	0.0012	414	0.0043	414	130	130	746	701.299
356	305	102	305	21	0.0194	431	0	484	0	484	102	102	136	147.135
254	216	76	254	23	0.0173	287	0	0	0.0245	280	76	76	87	93.2841
560	500	120	625	74	0.0129	414	0.0013	414	0.0047	414	130	130	338	318.923
381	343	76	254	21	0.0109	287	0.0245	280	0	0	76	76	164	149.735
400	360	250	360	14	0.0113	420	0	0	0	0	90	90	220	217.843
250	215	125	323	73	0.0377	414	0.0181	414	0	0	45	45	280.3	271.941
450	400	300	400	32	0.0214	458	0.0084	368	0	0	100	100	756	836.359
1200	1095	400	1700	34	0.0069	652	0	0	0	0	300	150	1162	902.727
560	500	120	625	51	0.0129	414	0.0013	414	0.0094	414	130	130	291	297.426
475	400	240	200	36	0.0202	376	0.004	376	0	0	100	100	768	818.822
400	355	160	375	79	0.01	408	0	0	0	0	100	100	385	475.959
356	305	102	308	21.7	0.0193	431	0	0	0	0	102	102	149	143.225
1090	1000	250	1750	19.5	0.0084	550	0	0	0	0	150	150	409	352.109
400	360	250	360	25.2	0.0113	420	0	0	0	0	90	90	396	396.95
450	400	300	300	26	0.0214	458	0.0048	388	0	0	100	100	647	665.717
356	305	102	457	21	0.0194	431	0.0056	484	0.0023	484	102	102	141	143.183
457	389	203	610	25	0.031	321	0.0034	331	0	331	89	89	309	293.511
330	305	51	203	24.6	0.0083	463	0	0	0	0	98	98	89.8	91.8588
600	527	160	1200	38	0.0143	495	0.0042	369	0	369	150	150	267	279.534
381	313	152	762	22	0.0342	321	0.0049	331	0	331	89	89	165	156.538
500	443	110	500	64	0.0258	499	0	0	0.0159	353	150	100	390	406.539
1067	980	533	1804	33	0.0231	476	0.002	462	0.0019	427	508	127	2527	2067.58
460	380	100	545	50	0.0407	434	0	407	0	407	150	150	292	281.399
1000	884	140	1500	39.4	0.026	620	0	0	0	0	150	150	470	471.147
457	403	203	610	25	0.0305	267	0	0	0	0	89	89	313	316.148
400	350	150	438	22	0.0065	357	0.0008	248	0.0047	248	150	150	159	158.924
500	417	110	250	65	0.0408	499	0.0048	353	0	0	150	100	720	732.083
400	360	250	360	20	0.0113	420	0	0	0	0	90	90	323	306.887
457	389	203	610	26	0.0207	321	0.0034	331	0	331	89	89	311	293.579
500	444	140	375	43	0.026	520	0	0	0	0	250	250	700	719.418
607	507	300	900	25	0.0177	401	0.0033	405	0.0043	838	200	200	539	568.812
250	215	125	538	73	0.037693	414	0.0071	414	0	0	45	45	166.9	168.096
300	228	100	150	59.9	0.06	364	0	0	0	0	100	100	446	428.513
560	500	120	250	51	0.0129	414	0.0013	414	0.0047	414	130	130	490	482.782
500	444	140	500	37	0.026	520	0	0	0	0	250	250	570	536.441
368	318	152	432	22.1	0.0159	483	0	0	0	0	102	102	151.8	177.774
560	500	120	625	74	0.0129	414	0.0013	414	0.0094	414	130	130	333	346.262
1000	884	140	750	32.7	0.026	530	0	0	0	0	150	150	650	648.313
356	305	102	305	20	0.0194	431	0.0063	484	0.0068	484	102	102	172	167.069
400	360	250	360	26.4	0.0113	420	0	0	0	0	90	90	437	414.56
356	305	102	457	20	0.0194	431	0.0031	484	0.0023	484	102	102	124	121.965
400	360	250	360	20	0.0113	420	0	0	0	0	90	90	270	306.887
375	328	150	540	36	0.0138	530	0	0	0	0	80	80	158	160.657
500	419	150	419	26	0.0147	565	0	0	0	0	150	150	235	262.959
400	360	250	360	20	0.0113	420	0.0035	420	0	420	90	90	380	368.077
1200	1095	400	1700	34	0.0069	652	0	0	0	0	300	150	721	902.727
250	215	125	430	73	0.0377	414	0.0032	414	0	0	45	45	142.7	147.591
381	343	79	345	13.7	0.0026	320	0	0	0	0	76	76	39.4	42.5791
700	612	250	1224	58	0.0183	569	0	0	0	0	100	100	470	495.258
1000	825	200	1400	28	0.0206	498	0.005	529	0	529	300	200	840	888.744
600	507	100	150	35.8	0.06	389	0	0	0	0	100	100	577.5	578.226
400	370	80	400	65	0.0132	585	0.0062	397	0	397	130	130	250	237.587
1000	900	200	750	68	0.0169	439	0	0	0	0	300	200	1474	1493.48
1000	930	250	1395	17	0.0169	420	0	0	0	0	232	232	369	393.682
1829	1778	406	2438	26	0.0056	470	0.0029	348	0	348	203	610	1809	1783.25
457	403	203	610	23	0.0116	698	0	0	0	0	89	89	224	229.038
406	368	305	356	28.9	0.0124	483	0	0	0	0	102	102	511.5	541.323
1000	910	150	910	70	0.0147	546	0	0	0	0	150	150	810	833.107
356	305	102	305	21	0.0194	431	0.0028	484	0.0068	484	102	102	171	171.952
500	443	110	500	72	0.0258	499	0	0	0.0317	447	150	100	470	457.126
356	305	102	305	19	0.0194	431	0.0028	484	0.0023	484	102	102	161	155.796
250	215	125	323	73	0.0377	414	0.0091	414	0	0	45	45	246.2	253.761
635	581	157	610	31	0.0044	492	0.003	605	0.003	605	203	114	365	349.66
400	355	250	335	55	0.0182	569	0	0	0	0	55	55	765	699.254
305	252	152	559	39.7	0.0101	586	0	0	0	0	152	152	90.5	85.5609
457	403	203	610	26	0.0075	712	0	0	0	0	89	89	180	207.393
356	305	102	368	20	0.0194	431	0.0024	484	0.0091	484	102	102	153	147.072
400	330	100	550	59	0.0362	364	0	448	0	577	100	100	148	148.962
500	463	110	250	56	0.0123	505	0.0048	375	0	0	150	150	468	495.758
356	305	102	368	22	0.0194	431	0	484	0	484	102	102	149	133.984
450	420	200	420	28	0.004	528	0.0011	405	0.0033	405	100	100	337	297.305
400	370	80	400	60	0.0166	585	0.0082	397	0	397	130	130	275	271.682
500	432	200	430	54	0.0218	589	0	0	0	0	100	100	828	733.054
800	720	200	640	27	0.018	541	0	0	0	0	320	240	802	802.034
718	559	356	1397	120.1	0.043326	431	0.0088	458	0	0	150	200	1657.9	1751.41
400	330	100	300	86	0.0362	364	0	448	0	577	100	100	371	351.971
1200	1124	124	850	80	0.0134	400	0.0067	427	0.0028	427	250	250	1303	1293.17
500	421	110	375	65	0.0408	499	0.0048	353	0	0	150	100	670	655.838
457	389	203	457	26	0.0098	370	0	0	0	0	89	89	222	232.541
500	463	110	125	57	0.0123	505	0.0048	375	0	0	150	150	630	641.194
400	360	250	360	24	0.0113	420	0	0	0	0	90	90	425	393.039
400	360	250	360	18.2	0.0113	420	0	0	0	0	90	90	318	290.358
900	850	100	390	25	0.0027	580	0.0021	550	0.0035	550	100	150	293	291.995
337	298	152	448	79.5	0.0334	414	0	0	0	0	50	50	275.7	290.104
356	305	102	457	19	0.0194	431	0.0063	484	0.0045	484	102	102	129	134.885
1200	1095	400	2500	29	0.0069	652	0	0	0	0	300	150	416	586.632
607	501	300	600	46	0.0052	838	0.0033	405	0.0025	855	200	200	626	698.477
475	400	240	400	31	0.0202	376	0	376	0	0	100	100	525	524.858
607	506	300	600	44	0.0229	880	0.0033	405	0.0024	855	200	200	1371	1324.85
450	400	300	400	31	0.0214	458	0.0021	370	0	0	100	100	570	698.703
406	368	305	711	43.9	0.0185	483	0	0	0	0	102	102	323.5	322.13
584	495	533	916	29	0.0232	455	0.003	455	0.003	441	419	406	1464	1580.03
270	233	180	583	76	0.0351	495	0.0019	820	0	0	100	100	221	236.733
1118	978	533	1799	29	0.0229	503	0.0021	503	0.002	462	508	406	2349	2236.23
356	305	102	235	20.9	0.0193	431	0	0	0	0	102	102	156.1	160.56
400	355	160	400	31	0.01	408	0	0	0	0	100	100	312	271.791
750	685	160	750	31	0.01	408	0	0	0	0	100	100	272	323.163
500	443	110	375	74	0.0258	499	0	0	0.0159	447	150	100	580	609.294
635	559	356	1397	120.1	0.015879	472	0.0074	407	0	0	150	200	297.8	397.636
406	370	305	533	31.4	0.0117	483	0	0	0	0	102	102	467.6	427.897
700	625	124	825	120	0.0241	400	0.0067	427	0.0037	427	250	250	826	904.979
400	330	100	550	31	0.0362	364	0.0022	448	0.0056	577	100	100	146	151.424
457	403	203	610	26	0.0188	466	0	0	0	0	89	89	313	308.992
305	252	152	559	32.1	0.0101	462	0	0	0	0	152	152	76.9	74.6467
356	303	155	610	35	0.0085	492	0.003	605	0.003	605	203	114	157	158.584
270	233	180	583	70	0.0351	495	0.0009	820	0	0	100	100	247	222.453
356	305	102	457	19	0.0194	431	0.0056	484	0.0091	484	102	102	137	135.701
457	403	203	610	25	0.0186	443	0	0	0	0	89	89	304	296.533
560	500	130	625	24	0.0156	414	0.0012	414	0.0043	414	130	130	207	239.113
450	420	200	840	22	0.0054	441	0.0022	420	0.0022	420	200	200	205	198.629
600	532	200	319	48	0.0118	654	0.0025	457	0.0034	457	80	80	899	923.041
178	152	102	203	37	0.0167	463	0	0	0	0	98	98	83.6	95.788
560	500	120	1000	51	0.0129	414	0.0013	414	0.0046	414	130	130	165	172.53
600	500	140	250	77	0.0434	552	0.0101	552	0.0076	552	150	150	1280	1305.62
457	395	203	457	26	0.0163	335	0.0046	331	0	331	89	89	301	283.906
600	500	140	250	79	0.0434	552	0.0101	552	0.0076	552	150	150	1356	1334.8
250	215	125	430	52	0.0377	414	0.0129	414	0	0	45	45	193.2	202.979
450	400	300	200	23	0.0214	458	0.0021	370	0	0	100	100	821	822.604
1000	900	200	750	68	0.0169	439	0.0057	463	0	0	300	200	1563	1654.83
900	850	100	1290	32	0.0115	580	0.002	550	0.0035	550	100	150	199	208.43
400	370	80	400	60	0.0132	585	0.0029	397	0.003	397	130	130	240	223.05
1400	1243	140	1050	37.2	0.026	530	0.0041	250	0.0084	511	150	150	1052	1041.71
400	330	100	330	31	0.0362	364	0.0022	448	0.0067	577	100	100	245	235.395
400	330	100	425	58	0.0362	364	0	448	0	577	100	100	208	202.271
600	504	200	1000	18	0.0211	482	0	0	0	0	250	200	265	274.898
457	403	203	610	24	0.0186	443	0	0	0	0	89	89	291	288.007
250	215	125	323	52	0.0377	414	0.0181	414	0	0	45	45	257.5	238.025
1067	980	533	1177	29	0.0231	455	0.0031	469	0.0029	469	508	406	3688	3608.37
500	463	110	125	59	0.0123	505	0.0048	375	0	0	150	150	675	663.678
900	850	100	390	28	0.0027	580	0.0021	550	0.0035	550	100	150	303	329.29
600	532	200	160	48	0.0118	654	0.0034	457	0.0034	457	80	80	1100	1146.69
457	395	203	457	24	0.0163	335	0.0061	331	0	331	89	89	290	293.378
450	420	200	420	25	0.0054	528	0.0022	405	0.0022	405	100	100	320	295.039
800	740	250	740	19.4	0.011	420	0	0	0	0	185	185	395	410.006
450	400	300	400	24	0.0214	702	0.0048	952	0	0	100	100	665	634.221
250	215	125	538	73	0.037693	414	0.0024	414	0	0	45	45	115.6	120.246
450	400	300	400	32	0.0214	458	0.0048	388	0	0	100	100	774	760.286
700	625	124	825	104	0.0241	400	0.0067	427	0	427	250	250	721	774.996
450	400	100	175	41	0.0113	400	0.003	260	0	260	100	100	331	321.742
400	330	100	300	61	0.0362	364	0	448	0	577	100	100	273	299.277
450	420	200	630	22	0.0054	441	0.0022	420	0.00217	420	200	200	280	265.709
368	321	156	432	26.1	0.0159	483	0	0	0	0	102	102	210.4	210.632
1090	1000	250	2000	19.5	0.0084	550	0	0	0	0	150	150	330	349.609
250	215	125	538	73	0.037693	414	0.0047	414	0	0	45	45	148.9	144.629
250	215	125	323	52	0.0377	414	0.0136	414	0	0	45	45	239.7	238.025
743	559	356	1397	120.1	0.066994	460	0.0175	458	0	0	150	200	2238.5	1999.02
500	428	150	900	41	0.0124	484	0.0035	328	0	328	150	150	207	203.763
500	463	110	125	52	0.0123	505	0.0048	375	0	0	150	150	630	586.113
700	625	124	1175	80	0.0241	400	0.0067	427	0.0037	427	250	250	512	515.37
457	389	203	762	24	0.0098	370	0	0	0	0	89	89	121	121.47
700	612	250	1224	58	0.0073	569	0	0	0	0	100	100	281	332.025
1000	930	250	465	16.8	0.0066	420	0	0	0	0	232	232	849	747.144
356	305	102	305	18	0.0194	431	0.0125	484	0.0023	484	102	102	161	162.977
356	305	102	457	22	0.0194	431	0.0018	484	0.0045	484	102	102	123	121.274
457	389	203	762	23	0.031	321	0.0037	331	0	331	89	89	279	263.097
900	850	100	390	28	0.0115	580	0.0021	550	0.0035	550	100	150	485	451.815
460	370	150	525	22	0.0279	462	0.0024	407	0.0012	407	150	150	237	242.956
600	555	160	300	31	0.0098	408	0	0	0	0	100	100	535	518.279
1000	788	200	1400	27	0.0216	498	0.005	529	0	529	300	200	840	836.576
560	500	120	625	51	0.0129	414	0.0013	414	0.0047	414	130	130	277	282.749
750	685	160	750	31	0.01	408	0	0	0	0	100	100	330	323.163
400	350	150	613	22	0.0065	357	0.0022	248	0.0022	248	150	150	108	117.584
460	380	100	340	50	0.0407	434	0.0075	407	0.0017	407	150	150	484	487.323
635	597	76	254	19	0.0063	287	0.0086	303	0	0	76	76	224	226.449
400	330	100	425	87	0.0362	364	0.0022	448	0.0056	577	100	100	282	276.697
750	685	160	375	31	0.01	408	0	0	0	0	100	100	597	598.642
500	463	110	500	47	0.0123	505	0.0048	375	0	0	150	150	290	290.633
250	215	125	323	73	0.0377	414	0.0136	414	0	0	45	45	265.8	271.941
1067	980	533	1804	32	0.0231	476	0.002	462	0.0019	427	254	254	1464	1520.04
270	235	180	588	39	0.0223	495	0.0009	820	0	0	100	100	189	184.947
270	233	180	583	80	0.0282	495	0.0019	820	0	0	100	100	207	233.3
400	350	150	613	21	0.0065	357	0.0006	248	0.0054	248	150	150	157	142.308
500	432	200	630	45	0.0218	589	0	0	0	0	100	100	390	469.906
457	395	203	457	25	0.0163	335	0.0046	331	0	331	89	89	257	272.604
457	403	203	610	26	0.0185	490	0	0	0	0	89	89	291	283.621
700	625	124	825	93	0.0241	400	0.01	427	0	427	250	250	731	690.165
250	221	150	508	98	0.0182	500	0	0	0	0	25	25	77.7	89.5642
381	343	76	254	22	0.0109	287	0	0	0.0086	303	76	76	110	129.945
500	428	150	600	41	0.0124	484	0.0035	328	0	328	150	150	257	277.355
700	615	150	615	26	0.0144	546	0	0	0	0	150	150	453	403.449
1905	1750	533	3238	34	0.0237	469	0.0021	455	0.0019	455	737	406	3394	4002.87
635	597	76	254	21	0.0062	287	0	0	0.0086	303	76	76	201	208.599
400	355	160	375	79	0.01	408	0	0	0	0	100	100	499	475.959
1000	899	200	1125	45	0.0216	581	0	0	0	0	200	200	1320	1240.34
700	612	250	918	58	0.0183	569	0	0	0	0	100	100	644	631.287
229	203	76	203	35.2	0.0167	463	0	0	0	0	98	98	109.8	107.759
600	500	140	750	77	0.0434	552	0.0101	552	0.0076	552	150	150	766	796.782
400	350	150	525	21	0.0065	357	0.0038	248	0.0011	248	150	150	135	136.23
356	305	102	305	19	0.0194	431	0.0063	484	0.0091	484	102	102	162	164.934
410	375	305	356	12.7	0.0057	483	0	0	0	0	102	102	278	260.948
600	555	160	300	79	0.0098	408	0	0	0	0	100	100	823	759.925
1400	1243	140	2100	44.1	0.026	620	0	0	0	0	150	150	690	548.647
1305	1200	720	1800	27	0.0199	402	0	402	0	0	100	300	2695	2567.96
635	597	76	254	21	0.0062	287	0	0	0.0245	280	76	76	226	230.473
560	500	120	250	74	0.0129	414	0.0013	414	0.0023	414	130	130	542	515.589
500	443	110	500	71	0.0258	499	0.0143	353	0	0	150	100	520	524.777
450	400	300	400	32	0.0214	458	0.0048	388	0	0	100	100	773	760.286
457	389	203	610	25	0.0207	321	0.0069	331	0	331	89	89	301	291.864
400	355	250	670	55	0.0074	569	0	0	0	0	55	55	208	231.839
450	400	300	200	80	0.0214	702	0	0	0	0	100	100	1958	2085.24
457	403	203	610	26	0.0185	490	0	0	0	0	89	89	289	283.621
1067	980	533	1804	28	0.0231	476	0.0024	441	0.0014	503	508	406	2295	2267.12
457	405	152	610	34	0.0065	492	0.003	605	0.003	605	203	114	214	214.921
400	355	250	335	55	0.0122	569	0	0	0	0	55	55	588	619.053
450	400	300	300	26	0.0214	458	0.0088	389	0	0	100	100	701	700.063
460	370	150	525	22	0.0279	462	0	407	0	407	150	150	221	215.418
356	305	102	368	21	0.0194	431	0.0077	484	0.0091	484	102	102	166	171.491
679	559	356	1397	120.1	0.028884	431	0.0043	448	0	0	150	200	1099.3	1212.67
560	500	130	1000	49	0.0156	414	0.0034	414	0.0043	414	130	130	235	234.195
270	233	180	583	74	0.0282	495	0.0009	820	0	0	100	100	224	233.517
508	470	76	254	20	0.0079	287	0	0	0.0086	303	76	76	181	176.526
500	414	300	952	78	0.0324	500	0	0	0	0	25	25	710.3	613.419
356	305	102	305	21	0.0194	431	0	484	0	484	102	102	140	147.135
381	313	152	762	27	0.0342	321	0.0049	331	0	331	89	89	168	164.986
600	532	200	479	48	0.0118	654	0.0034	457	0.0034	457	80	80	785	734.268
560	500	120	425	74	0.0129	414	0.0024	414	0.0047	414	130	130	410	415.843
700	615	150	615	70	0.0144	546	0	0	0	0	150	150	771	708.077
560	500	120	625	51	0.0129	414	0.0013	414	0.0023	414	130	130	260	256.19
356	305	102	457	21	0.0194	431	0	484	0	484	102	102	116	109.975
1000	930	250	930	15.4	0.0108	420	0	0	0	0	232	232	430	431.551
406	365	305	533	24.2	0.0124	483	0	0	0	0	102	102	423	358.878
500	414	300	952	78	0.0324	500	0	0	0	0	25	25	576.3	613.419
400	355	160	200	79	0.01	408	0	0	0	0	100	100	733	748.358
254	216	76	254	23	0.0173	287	0.0061	280	0.0061	280	76	76	78	82.2119
560	500	120	625	74	0.0129	414	0.0013	414	0	414	130	130	291	264.856
1000	950	200	1000	26.4	0.0095	367	0	0	0	0	200	200	600	620.328
500	438	135	518	68	0.0332	580	0.0022	550	0	550	210	125	532	518.895
250	200	150	200	38.4	0.0191	1026	0	0	0	0	50	50	214.2	214.53
500	442	200	430	46	0.0142	589	0	0	0	0	100	100	528	529.304
400	370	80	400	58	0.0132	585	0.0029	397	0.001	397	130	130	210	213.829
607	503	300	600	39	0.0113	870	0	0	0	0	200	200	784	781.96
400	360	250	360	22.1	0.0113	420	0	0	0	0	90	90	344	348.83
356	305	102	368	20	0.0194	431	0.0077	484	0.0023	484	102	102	159	164.811
762	724	76	254	22	0.0052	287	0.0245	280	0	0	76	76	239	244.15
1067	980	533	1804	28	0.0231	476	0.002	441	0.0019	427	508	406	2171	2089.98
1000	900	200	750	68	0.0169	439	0	0	0.0063	463	300	200	1765	1930.66
460	370	150	335	32	0.0205	427	0.0013	407	0.0012	407	150	150	456	441.783
607	506	300	900	43	0.0229	880	0.0033	405	0.0043	838	200	200	1028	1017.81
356	305	102	305	16	0.0194	431	0.0028	484	0.0068	484	102	102	141	135.792
305	252	152	508	21	0.0336	303	0	0	0	0	152	152	116.1	135.907
500	463	110	750	45	0.0123	505	0.0048	375	0	0	150	150	190	182.251
250	215	125	430	52	0.0377	414	0.0032	414	0	0	45	45	110.7	114.13
460	370	150	305	32	0.0205	427	0	407	0	407	150	150	468	452.805
381	313	152	610	28	0.0342	335	0.0046	331	0	331	89	89	186	182.548
356	305	102	635	16	0.0194	431	0.0042	484	0.0023	484	102	102	87	85.8298
457	389	203	762	25	0.031	321	0.0037	331	0	331	89	89	257	257.111
475	400	240	600	31	0.0202	376	0.008	376	0	0	100	100	581	542.19
508	470	76	254	20	0.0079	287	0.0061	280	0.0061	280	76	76	173	174.996
254	216	76	254	22	0.0173	287	0.0245	280	0	0	76	76	90	95.0511
406	372	305	711	13.7	0.0057	483	0	0	0	0	102	102	130	135.328
500	463	110	1000	41	0.0123	505	0.0048	375	0	0	150	150	150	136.221
457	389	203	914	25	0.031	321	0.0038	331	0	331	89	89	223	225.605
400	360	250	360	25	0.0113	420	0	0	0	0	90	90	396	391.99
500	446	110	375	71	0.02	538	0.0048	385	0	0	150	100	545	551.692
457	403	203	610	27	0.0075	712	0	0	0	0	89	89	224	214.756
1905	1750	533	2100	35	0.0237	469	0.0021	441	0.0021	441	610	406	5440	4836.33
356	305	102	457	19	0.0194	431	0.0031	484	0.0045	484	102	102	115	118.176
457	389	203	610	24	0.0098	370	0	0	0	0	89	89	167	180.924
800	535	200	1000	42.4	0.0112	455	0	0	0	0	200	200	303	330.924
250	215	125	323	52	0.0377	414	0.0045	414	0	0	45	45	156.4	167.786
600	527	160	750	38	0.0143	495	0.0042	369	0	369	150	150	307	388.002
560	500	130	425	49	0.0156	414	0.0012	414	0.0043	414	130	130	568	517.37
635	581	155	610	29	0.0063	492	0.003	605	0.003	605	203	114	321	349.133
400	330	100	425	59	0.0362	364	0.0022	448	0.0134	577	100	100	253	246.125
406	356	305	356	45.4	0.0383	483	0	0	0	0	102	102	900.7	973.664
600	532	200	319	48	0.0118	654	0.0034	457	0.0034	457	80	80	904	910.101
1000	900	200	750	35	0.0169	439	0.0057	463	0.0063	463	300	200	1375	1362.02
400	360	200	320	29	0.018	541	0	0	0	0	160	120	400	420.716
160	140	80	280	33	0.0202	410	0.005	370	0	0	10	10	34	40.3818
400	370	80	400	59	0.0132	585	0	397	0	397	130	130	300	241.272
210	180	200	160	42	0.018	541	0	0	0	0	80	60	307	322.215
600	488	200	800	18	0.0211	482	0	0	0	0	250	200	305	311.531
500	452	200	430	51	0.0104	589	0	0	0	0	100	100	495	519.093
560	500	130	625	24	0.0156	414	0.0012	414	0.0043	414	130	130	228	239.113
254	216	76	254	23	0.0173	287	0	0	0.0086	303	76	76	96	88.141
1600	1440	200	1280	32	0.018	541	0	0	0	0	640	480	1544	1556.49
1000	884	140	500	31	0.026	520	0.0012	240	0.0012	240	250	250	875	863.172
356	305	102	457	19	0.0194	431	0.0018	484	0.0023	484	102	102	119	114.877
600	500	140	500	70	0.0434	552	0	552	0	552	150	150	672	655.033
457	389	203	610	25	0.0098	370	0	0	0	0	89	89	174	182.626
800	760	250	740	17	0.0078	420	0.0017	420	0	420	190	190	467	482.568
356	305	102	457	19	0.0194	431	0.0077	484	0.0045	484	102	102	152	143.916
356	305	102	368	19	0.0194	431	0.0077	484	0.0068	484	102	102	155	154.244
460	380	100	595	50	0.0407	434	0.0032	407	0.0017	407	150	150	265	268.051
356	305	102	408	20.7	0.0193	431	0	0	0	0	102	102	115.7	111.91
635	581	173	610	32	0.004	492	0.003	605	0.003	605	203	114	372	389.894
457	389	203	610	48	0.031	321	0.0034	331	0	331	89	89	429	444.323
700	625	124	1175	77	0.0241	400	0.0067	427	0.0037	427	250	250	527	515.567
1000	900	170	550	59	0.0199	439	0	0	0.0063	463	300	200	2018	1870.12
550	442	200	800	18	0.0238	482	0	0	0	0	250	200	275	279.547
460	370	150	525	22	0.0279	462	0.0024	407	0.0012	407	150	150	251	242.956
500	463	110	500	48	0.0123	505	0.0048	375	0	0	150	150	270	296.417
400	360	250	360	20	0.0113	420	0	0	0	0	90	90	323	306.887
915	791	305	915	32	0.0127	420	0.0031	450	0.0035	450	305	305	1357	1310.91
500	459	80	505	32	0.0115	501	0	0	0	0	75	75	136	137.536
400	360	250	360	13.9	0.0113	420	0	0	0	0	90	90	220	216.287
250	215	125	538	52	0.037693	414	0.0071	414	0	0	45	45	159.4	166.988
1000	930	250	1395	15	0.0169	420	0	0	0	0	232	232	375	347.366
400	330	100	300	61	0.0362	364	0.0022	448	0.0067	577	100	100	353	346.088
400	330	100	425	31	0.0362	364	0.0022	448	0.0059	577	100	100	186	184.123
457	403	203	610	22	0.0075	712	0	0	0	0	89	89	222	184.161
400	330	100	425	87	0.0362	364	0	448	0	577	100	100	246	247.22
600	527	160	750	38	0.0143	495	0.0042	369	0	369	150	150	425	388.002
457	389	203	610	24	0.0207	321	0.0069	331	0	331	89	89	290	294.55
450	400	300	800	78	0.0214	702	0	0	0	0	100	100	752	758.891
500	428	150	300	41	0.0124	484	0.0035	328	0	0	150	150	458	469.519
450	420	200	420	23	0.004	528	0.0022	405	0.0022	405	100	100	225	249.277
450	400	300	600	23	0.0214	458	0.0048	388	0	0	100	100	491	503.109
450	420	200	630	23	0.0054	441	0.0033	420	0.0011	420	200	200	264	269.035
400	360	250	360	18	0.0113	420	0	0	0	0	90	90	318	290.252
500	443	110	375	63	0.0258	499	0	0	0.0159	353	150	100	560	555.548
500	446	110	250	65	0.0258	499	0.0048	353	0	0	150	100	740	706.072
300	228	100	200	35.8	0.06	364	0	0	0	0	140	140	314.5	306.7
450	400	300	300	26	0.0214	458	0.0084	368	0	0	100	100	666	710.416
400	289	200	600	18	0.0235	454	0	0	0	0	250	200	230	217.739
320	270	190	270	32.4	0.0207	465	0	0	0	0	100	100	388.5	351.466
475	400	240	600	29	0.0202	376	0.004	376	0	0	100	100	513	441.033
600	560	250	560	20	0.0112	420	0	0	0	0	140	140	350	369.631
450	400	100	175	39	0.0113	400	0	0	0.0048	260	100	100	360	358.299
1090	1000	250	1430	20.3	0.0084	550	0	0	0	0	150	150	380	393.616
1400	1251	140	705	33	0.026	520	0.0012	240	0.0012	240	250	250	1175	1173.22
350	292	250	510	89.4	0.028	452	0.0016	569	0	0	100	100	573.4	508.248
475	400	240	200	36	0.0202	376	0	376	0	0	100	100	775	814.311
500	438	135	553	68	0.0332	580	0.0045	550	0	550	210	125	602	585.302
1000	910	150	910	54	0.0147	546	0	0	0	0	150	150	743	771.865
1000	863	200	1400	29	0.0197	498	0.005	529	0	529	300	200	968	928.726
400	370	80	400	60	0.0132	585	0.0047	397	0	397	130	130	190	214.901
1000	900	170	550	59	0.0199	439	0	0	0.0063	463	300	200	1870	1870.12
356	305	102	457	22	0.0194	431	0.0018	484	0.0091	484	102	102	122	126.858
609	533	178	813	23	0.0346	313	0	0	0	0	203	203	303	321.169
450	400	300	400	26	0.0042	1330	0.0084	368	0	0	100	100	470	448.254
1000	900	170	550	59	0.0199	439	0	0	0	0	300	200	1542	1640.29
600	500	140	500	85	0.0434	552	0.0101	552	0.0076	552	150	150	994	973.942
1000	899	200	1800	49	0.0216	581	0	0	0	0	200	200	510	535.53
460	370	150	525	22	0.0279	462	0	407	0	407	150	150	196	215.418
450	400	300	600	26	0.0214	702	0.0048	952	0	0	100	100	537	532.637
457	403	203	610	27	0.0116	698	0	0	0	0	89	89	268	260.603
356	305	102	305	20	0.0194	431	0.0125	484	0.0091	484	102	102	168	178.067
250	221	150	508	78	0.0182	500	0	0	0	0	25	25	102.7	94.4256
1000	904	230	994	29	0.012	521	0	0	0	0	150	150	672	686.271
475	400	240	400	38	0.0202	376	0.008	376	0	0	100	100	751	725.222
500	463	110	750	51	0.0123	505	0.0048	375	0	0	150	150	220	200.021
1000	900	200	1400	34	0.0189	498	0.005	529	0	529	300	200	968	968.172
305	252	152	508	21	0.0336	303	0	0	0	0	152	152	164.6	135.907
460	370	150	335	32	0.0205	427	0.0013	407	0.0012	407	150	150	426	441.783
450	400	300	400	32	0.0214	458	0.0084	368	0	0	100	100	849	836.359
450	400	300	400	25	0.0042	1330	0	0	0	0	100	100	358	362.319
1219	1016	914	1880	21	0.0293	448	0.0031	434	0.0027	434	203	406	4137	4156.34
457	403	203	610	26	0.0117	698	0	0	0	0	89	89	268	254.566
500	444	140	750	41.8	0.026	620	0	0	0	0	150	150	340	339.637
635	597	76	254	25	0.0062	287	0.0245	280	0	0	76	76	224	222.047
400	370	80	400	63	0.0166	585	0.0018	397	0	397	130	130	190	207.163
500	438	135	553	80	0.0332	580	0.0022	550	0	550	210	125	563	573.783
381	313	152	762	28	0.0342	321	0.0061	331	0	331	89	89	157	169.96
450	420	200	420	22	0.0054	528	0.0014	405	0.0028	405	100	100	195	237.233
400	355	250	503	55	0.0122	569	0	0	0	0	55	55	443	398.096
1000	930	250	930	20	0.0108	420	0	0	0	0	233	233	505	523.283
500	444	140	375	42.5	0.026	530	0	0	0	0	150	150	700	628.981
406	368	305	533	27.1	0.0185	483	0	0	0	0	102	102	396.4	413.209
381	313	152	762	28	0.0342	321	0.0037	331	0	331	89	89	146	154.695
600	532	200	319	48	0.0118	654	0	457	0.0034	457	80	80	894	905.004
607	503	300	900	47	0.0113	870	0.0033	405	0.0045	838	200	200	716	679.487
457	389	203	610	45	0.031	321	0.0034	331	0	331	89	89	424	417.915
1118	978	533	1799	37	0.0229	503	0.003	503	0.0033	462	508	406	2923	2841.4
350	293	150	293	70	0.014	569	0	0	0	0	150	150	390	387.33
356	305	102	457	19	0.0194	431	0.0031	484	0.0045	484	102	102	104	118.176
457	389	203	762	25	0.031	321	0.0037	331	0	331	89	89	241	257.111
800	720	200	640	41	0.018	541	0	0	0	0	320	240	1149	1178.18
600	500	140	500	86	0.0434	552	0	552	0	552	150	150	753	729.909
609	533	178	813	21	0.0272	315	0	0	0	0	203	203	348	319.875
609	533	178	813	22	0.0425	302	0.0095	303	0	0	203	203	507	498.642
450	420	200	630	24	0.0054	441	0.0011	420	0.0033	420	200	200	264	258.217
450	420	200	840	24	0.0054	441	0.0033	420	0.0011	420	200	200	189	205.782
305	252	152	559	26.6	0.0101	461	0	0	0	0	152	152	73.5	76.8934
584	495	533	594	32	0.0232	448	0.002	400	0.0017	441	457	406	2633	2366.89
560	500	120	250	74	0.0129	414	0.0013	414	0.0094	414	130	130	547	583.429
1067	980	533	1804	29	0.0231	455	0.0031	490	0.0045	490	914	127	2660	2590.09
600	500	140	250	81	0.0434	552	0.0101	552	0.0127	552	150	150	1399	1327.99
450	400	300	400	29	0.0214	458	0.0021	370	0	0	100	100	731	657.065
500	428	150	600	41	0.0124	484	0.0035	328	0	328	150	150	250	277.355
270	233	180	583	73	0.0282	495	0.0014	820	0	0	100	100	228	221.808
178	152	102	203	24.2	0.0167	463	0	0	0	0	98	98	76.9	77.232
500	463	110	750	45	0.0123	505	0.0048	375	0	0	150	150	173	182.251
400	350	150	525	24	0.0065	357	0.0007	248	0.0047	248	150	150	141	140.925
400	360	200	320	38	0.018	541	0	0	0	0	160	120	561	534.664
356	305	102	457	21	0.0194	431	0.0077	484	0.0091	484	102	102	160	155.866
1000	930	250	465	15.8	0.0066	420	0	0	0	0	232	232	642	702.671
500	397	200	800	18	0.022	482	0.0029	421	0.0027	421	250	200	318	323.474
457	403	203	610	23	0.0075	712	0	0	0	0	89	89	189	192.485
1000	935	160	1000	31	0.009	408	0	0	0	0	100	100	544	482.932
406	368	305	533	31.9	0.0124	483	0	0	0	0	102	102	434.2	449.307
381	343	76	254	22	0.0109	287	0	0	0.0245	280	76	76	159	143.95
600	532	200	319	48	0.0118	654	0.005	457	0.0034	457	80	80	933	918.02
700	642	160	706	29	0.0122	522	0	0	0	0	105	105	361	352.726
457	389	203	610	27	0.0207	321	0.0069	331	0	331	89	89	288	311.293
560	500	120	250	74	0.0129	414	0.0013	414	0.0047	414	130	130	548	552.179
560	500	130	425	49	0.0156	414	0.0012	414	0.0043	414	130	130	488	517.37
381	313	152	762	26	0.0342	321	0.0061	331	0	331	89	89	168	161.401
406	368	305	356	26.3	0.0185	483	0	0	0	0	102	102	500.4	532.821
400	360	250	360	20.1	0.0113	420	0	0	0	0	90	90	347	323.396
160	140	80	280	36	0.0202	410	0.005	370	0	0	10	10	46.5	41.8108
1219	1016	914	1880	34	0.0293	469	0.0031	427	0.0027	427	610	406	4875	4837.84
356	305	102	368	20	0.0194	431	0.0024	484	0.0045	484	102	102	144	143.398
400	370	80	400	60	0.0132	585	0.0018	397	0	397	130	130	200	213.451
700	612	250	612	58	0.0073	569	0	0	0	0	100	100	722	794.633
500	428	150	750	41	0.0124	484	0.0035	328	0	328	150	150	240	226.86
400	355	250	670	55	0.0182	569	0	0	0	0	55	55	372	325.622
648	508	139	610	91	0.1133	457	0	0	0	0	457	305	1393	1333.37
718	559	356	1397	120.1	0.057768	431	0.0125	458	0	0	150	200	1943.4	1936.43
356	305	102	305	20	0.0194	431	0.0063	484	0.0045	484	102	102	171	168.177
400	360	250	360	21.8	0.0113	420	0	0	0	0	90	90	322	342.701
915	850	460	1640	51	0.0044	865	0	0	0	0	230	230	788.6	738.873
700	624	124	825	83	0.0241	400	0.0067	427	0.0037	427	250	250	796	698.745
356	303	155	610	33	0.0085	492	0.003	605	0.003	605	203	114	149	148.726
1750	1559	140	1313	35.3	0.026	530	0.0038	250	0.0089	511	150	150	1305	1296.24
500	384	200	600	18	0.022	482	0	0	0	0	250	200	323	330.937
406	356	305	533	45.3	0.0383	483	0	0	0	0	102	102	578.8	565.687
450	400	300	200	25	0.0042	1330	0	0	0	0	100	100	588	583.939
400	350	150	438	21	0.0065	357	0.0022	248	0.0022	248	150	150	171	168.756
406	367	305	533	13.9	0.0186	483	0	0	0	0	102	102	238.5	238.705
400	350	150	525	24	0.0065	357	0.0022	248	0.0022	248	150	150	134	134.025
600	527	160	750	38	0.0143	495	0.0042	369	0	369	150	150	440	388.002
356	305	102	457	20	0.0194	431	0.0031	484	0.0068	484	102	102	125	124.274
450	400	100	175	39	0.0113	400	0	0	0.003	260	100	100	349	345.296
560	500	130	425	49	0.0156	414	0.0034	414	0.0043	414	130	130	421	490.609
450	400	100	175	43	0.0113	400	0.0066	260	0	260	100	100	303	329.891
152	137	102	254	14.9	0.0237	328	0	0	0	0	64	64	20.7	23.0122
1000	900	200	750	35	0.0169	439	0	0	0	0	300	200	1141	1067.34
762	724	76	254	19	0.0052	287	0.0086	303	0	0	76	76	249	250.388
450	400	300	1000	21	0.0214	750	0.0048	388	0	0	100	100	324	330.493
600	500	140	250	77	0.0434	552	0.0101	552	0.0076	552	150	150	1336	1305.62
1200	1095	400	2500	38	0.0069	652	0.001	490	0	0	300	150	663	698.59
1050	1000	200	1000	31	0.004	1016	0.0029	389	0	0	200	200	665	668.162
457	389	203	914	23	0.031	321	0.0038	331	0	331	89	89	223	231.178
475	400	240	600	29	0.0202	376	0	376	0	0	100	100	308	378.469
609	533	178	813	22	0.0425	302	0	0	0	0	203	203	390	408.229
1000	900	170	550	59	0.0199	439	0	0	0.0032	463	300	200	1859	1771.83
450	400	300	400	25	0.0214	458	0.0095	375	0	0	100	100	598	638.911
500	419	150	419	70	0.0147	565	0	0	0	0	150	150	441	457.033
450	400	300	200	25	0.0042	1330	0.0048	388	0	0	100	100	539	572.627
457	405	152	610	34	0.0065	492	0.003	605	0.003	605	203	114	212	214.921
450	400	300	400	76	0.0214	702	0	0	0	0	100	100	1403	1244
400	289	200	600	25	0.0235	454	0	0	0	0	250	200	265	266.296
160	140	80	280	61	0.0202	410	0.0034	370	0	0	10	10	44	39.7085
1000	900	200	750	68	0.0169	439	0.0057	463	0	0	300	200	1722	1654.83
600	500	140	250	76	0.0434	552	0	552	0	552	150	150	1145	1113.53
1067	980	533	2441	35	0.0231	455	0.0031	448	0.0029	448	508	406	2295	2342.21
1200	1095	400	1700	33	0.0069	652	0.001	490	0	0	300	150	943	949.943
915	850	460	1640	38	0.0044	865	0	0	0	0	230	230	690.6	645.373
500	438	135	553	68	0.0332	580	0	550	0	550	210	125	366	445.176
356	305	102	457	18	0.0194	431	0.0056	484	0.0068	484	102	102	128	126.536
356	305	102	368	16	0.0194	431	0.0063	484	0.0023	484	102	102	131	128.255
635	581	165	610	33	0.0042	492	0.003	605	0.003	605	203	114	339	333.712
600	532	200	319	48	0.0143	630	0.0034	457	0.0034	457	80	80	994	952
400	355	160	200	31	0.01	408	0	0	0	0	100	100	447	436.407
400	360	250	360	26	0.0113	420	0	0	0	0	90	90	437	409.552
560	500	120	625	74	0.0129	414	0.0013	414	0.0023	414	130	130	310	300.524
500	443	110	375	65	0.0258	499	0.0286	447	0.0159	447	150	100	775	750.34
1600	1440	200	1280	43	0.018	541	0	0	0	0	640	480	1851	1845.74
450	420	200	420	28	0.0054	528	0.0033	405	0.0011	405	100	100	342	328.864
1505	1400	840	2100	27	0.0205	394	0	394	0	0	100	350	2988	3209.75
600	500	140	500	83	0.0434	552	0.0101	552	0.0051	552	150	150	661	799.548
1118	978	533	1799	27	0.0229	503	0.002	462	0.002	462	508	406	2020	2170.56
450	400	300	400	32	0.0214	458	0.0021	370	0	0	100	100	751	729.542
450	400	300	600	24	0.0214	458	0.0084	368	0	0	100	100	570	547.317
356	305	102	305	21	0.0194	431	0.0028	484	0.0091	484	102	102	184	172.918
356	305	102	368	22	0.0194	431	0.0042	484	0.0068	484	102	102	150	149.714
560	500	120	250	51	0.0129	414	0.0013	414	0	414	130	130	347	400.295
457	389	203	914	22	0.0098	370	0	0	0	0	89	89	100	97.8485
356	305	102	368	19	0.0194	431	0.0077	484	0.0045	484	102	102	158	158.526
160	140	80	280	32	0.0202	410	0.0034	370	0	0	10	10	43	40.2078
400	370	80	400	61	0.0132	585	0.0029	397	0	397	130	130	185	196.616
381	343	76	254	22	0.0109	287	0.0061	280	0.0061	280	76	76	127	127.146
800	740	250	740	19	0.011	420	0	0	0	0	185	185	365	410.234
1105	1000	600	1500	29	0.0204	398	0.004	398	0	0	100	250	2607	2707.61
400	370	80	400	58	0.0132	585	0.0047	397	0	397	130	130	205	214.499
600	500	140	500	30	0.0434	552	0	552	0	552	150	150	344	374.105
1067	980	533	2441	32	0.0231	455	0.002	427	0.0019	427	508	406	1326	1943.47
560	500	130	250	49	0.0156	414	0	414	0	414	130	130	642	616.986
450	400	300	200	23	0.0214	458	0	0	0	0	100	100	853	807.153
500	448	110	750	72	0.02	538	0.0048	385	0	0	150	100	250	271.077
381	313	152	610	28	0.0342	335	0.0046	331	0	331	89	89	179	182.548
356	305	102	305	19	0.0194	431	0.0125	484	0.0045	484	102	102	173	170.347
560	500	120	625	51	0.0129	414	0.0013	414	0	414	130	130	214	225.144
650	600	150	600	40.8	0.0176	1006	0	0	0	0	150	150	424.5	461.968
700	625	124	800	88	0.0241	400	0.0067	427	0.0037	427	250	250	777	748.349
450	400	300	600	23	0.0214	458	0.0021	370	0	0	100	100	464	469.044
560	500	120	425	51	0.0129	414	0.0013	414	0.0047	414	130	130	392	371.03
270	235	180	588	40	0.0223	495	0.0014	820	0	0	100	100	199	184.967
356	305	102	305	18	0.0194	431	0.0028	484	0.0045	484	102	102	148	150.303
1067	980	533	1804	34	0.0231	476	0.0029	441	0.0029	434	508	406	1833	2045.19
1400	1243	140	1050	36.2	0.026	530	0	0	0	0	150	150	950	990.157
1000	900	170	550	59	0.0199	439	0	0	0.0032	463	300	200	1678	1771.83
500	450	100	190	23	0.0089	580	0.0024	550	0.0051	550	100	150	308	309.654
560	500	130	425	49	0.0156	414	0.0022	414	0.0043	414	130	130	456	498.276
450	400	300	400	29	0.0214	458	0.0048	388	0	0	100	100	750	687.873
250	207	150	476	86	0.0324	500	0	0	0	0	25	25	148.3	157.246
2100	2000	400	2000	31	0.004	1016	0.0029	375	0	0	400	400	2584	2440.87
250	215	125	323	73	0.0377	414	0.0045	414	0	0	45	45	214.2	211.379
381	313	152	762	30	0.0342	321	0.0061	331	0	331	89	89	168	177.762
1000	950	200	1000	26.1	0.0095	380	0	0	0	0	200	200	699	626.356
1219	1016	914	1880	19	0.0293	448	0.0022	434	0.0022	434	610	406	4902	4809.42
500	454	115	499	27	0.0128	507	0.0039	426	0	0	75	75	187	185.534
1505	1400	840	2100	24	0.0205	398	0.004	398	0	0	100	350	4198	3913.76
450	400	100	175	45	0.0113	400	0	0	0.0034	260	100	100	360	378.719
600	555	160	600	31	0.0098	408	0	0	0	0	100	100	375	343.053
460	380	100	310	50	0.0407	434	0	407	0	407	150	150	460	458.094
800	760	250	740	20	0.0078	420	0.0033	420	0	420	190	190	665	637.678
700	625	124	825	78	0.0241	400	0.0067	427	0.0037	427	250	250	701	712.094
320	270	190	500	26.1	0.0247	426	0	0	0	0	100	100	143.6	162.263
450	400	300	400	29	0.0214	458	0	0	0	0	100	100	632	642.686
229	203	76	203	23.3	0.0167	463	0	0	0	0	98	98	85.3	83.4339
457	395	203	457	28	0.0244	335	0.0092	331	0	331	89	89	395	396.171
1000	926	80	1019	31	0.0126	511	0	0	0	0	150	150	242	254.405
254	207	154	476	54	0.0324	500	0	0	0	0	25	25	107.1	116.312
600	560	250	565	21	0.0112	420	0.0033	420	0	420	140	140	580	553.725
560	500	130	625	49	0.0156	414	0.0012	414	0.0043	414	130	130	378	374.362
1000	935	160	500	31	0.009	408	0	0	0	0	100	100	582	654.072
560	500	130	425	24	0.0156	414	0.0034	414	0.0043	414	130	130	358	336.998
905	800	480	1200	24	0.0207	398	0	398	0	0	100	200	1129	1171.67
609	533	178	813	22	0.0346	313	0	0	0	0	203	203	341	319.938
457	389	203	610	14	0.0207	321	0.0034	331	0	331	89	89	200	202.223
250	219	150	360	36	0.0138	530	0	0	0	0	80	80	127	130.286
600	500	140	250	85	0.0434	552	0.0101	552	0.0051	552	150	150	943	996.416
500	446	110	125	70	0.0258	499	0.0048	353	0	0	150	100	835	860.701
250	207	150	476	78	0.0324	500	0	0	0	0	25	25	175.8	172.43
750	685	160	375	79	0.01	408	0	0	0	0	100	100	1010	969.994
500	419	150	419	54	0.0147	565	0	0	0	0	150	150	416	435.365
1067	980	533	1804	22	0.0231	455	0	0	0	0	508	406	1624	1586.51
700	612	250	1224	58	0.0121	569	0	0	0	0	100	100	499	437.648
400	330	100	550	85	0.0362	364	0	0	0	0	100	100	177	173.014
457	389	203	762	25	0.031	321	0.0073	331	0	331	89	89	335	312.009
600	507	100	200	66.6	0.06	389	0	0	0	0	140	140	881.5	921.994
450	400	300	400	98	0.0214	750	0.0021	957	0	0	100	100	1243	1308.54
500	450	100	190	30	0.0089	580	0.0024	550	0.0051	550	100	150	375	369.375
400	360	250	360	16	0.0113	420	0	0	0	0	90	90	226	248.964
1000	900	200	750	68	0.0169	439	0	0	0	0	300	200	1606	1493.48
500	391	200	700	18	0.022	482	0	0	0	0	250	200	307	291.832
356	305	102	457	20	0.0194	431	0.0077	484	0.0023	484	102	102	147	149.872
450	420	200	840	23	0.0054	441	0.0011	420	0.0033	420	200	200	178	180.467
400	355	250	670	55	0.0122	569	0	0	0	0	55	55	226	290.077
600	555	160	300	31	0.0098	408	0	0	0	0	100	100	479	518.279
500	442	300	1017	78	0.0182	500	0	0	0	0	25	25	438.7	417.982
400	330	100	550	60	0.0362	364	0.0022	448	0.0056	577	100	100	187	186.931
508	470	76	254	21	0.0079	287	0.0245	280	0	0	76	76	190	197.264
457	389	203	914	26	0.0098	370	0	0	0	0	89	89	108	108.074
1090	962	250	1751	20.3	0.0175	550	0	0	0	0	150	150	330	346.794
1750	1559	140	880	43	0.026	520	0.0012	240	0.0012	240	250	250	1636	1720.77
160	140	80	280	91	0.0202	410	0.0034	370	0	0	10	10	46	48.1203
356	305	102	305	21	0.0194	431	0.0125	484	0.0068	484	102	102	179	182.497
500	463	110	125	54	0.0123	505	0.0048	375	0	0	150	150	640	608.656
457	389	203	762	24	0.0098	370	0	0	0	0	89	89	144	121.47
560	500	130	250	49	0.0156	414	0.0012	414	0.0043	414	130	130	713	701.299
450	400	300	800	27	0.0214	702	0.0048	388	0	0	100	100	416	426.754
500	449	150	750	36	0.0139	525	0	0	0	0	80	80	188	187.576
500	444	140	375	30.7	0.026	530	0.0038	250	0.0082	511	150	150	335.5	370.925
1067	980	533	1177	28	0.0231	455	0.002	414	0.0019	414	508	406	3763	3643.09
368	318	152	432	22.1	0.0159	483	0	0	0	0	102	102	211.1	177.774
250	215	125	430	73	0.0377	414	0.0065	414	0	0	45	45	195.9	189.987
560	500	130	425	24	0.0156	414	0	414	0	414	130	130	265	282.923
400	289	200	600	32	0.0235	454	0.003	421	0.0037	421	250	200	320	343.006
356	305	102	368	21	0.0194	431	0.0024	484	0.0068	484	102	102	140	151.995
700	625	124	1175	120	0.0241	400	0.0067	427	0.0037	427	250	250	527	612.931
1000	884	140	750	37.6	0.026	530	0.0038	250	0.008	511	150	150	801.5	797.256
700	612	250	918	58	0.0073	569	0	0	0	0	100	100	504	456.841
406	362	305	356	22.6	0.025	483	0	0	0	0	102	102	511.5	516.691
560	500	120	250	74	0.0129	414	0.0013	414	0	414	130	130	438	464.976
560	500	130	250	49	0.0156	414	0.0012	414	0.0043	414	130	130	702	701.299
1000	935	160	1000	79	0.009	408	0	0	0	0	100	100	769	761.712
675	600	360	900	38	0.0211	388	0	388	0	0	100	150	980	965.131
609	533	178	813	24	0.0346	313	0	0	0	0	203	203	268	315.611
254	216	76	254	20	0.0173	287	0.0086	303	0	0	76	76	100	95.1421
320	270	190	400	32.4	0.0207	465	0	0	0	0	100	100	260	252.8
450	400	100	175	43	0.0113	400	0.0025	260	0.0021	260	100	100	371	354.172
609	533	178	813	22	0.0425	302	0	0	0	0	203	203	421	408.229
356	305	102	368	17	0.0194	431	0.0125	484	0.0023	484	102	102	154	145.937
457	403	203	610	22	0.0188	466	0	0	0	0	89	89	262	260.742
356	305	102	368	20	0.0194	431	0.0042	484	0.0091	484	102	102	145	144.448
356	305	102	635	20	0.0194	431	0	484	0	484	102	102	73	75.0698
450	400	300	400	27	0.0214	702	0.0084	1051	0	0	100	100	661	719.596
457	395	203	457	23	0.0163	335	0.0122	331	0	331	89	89	312	321.808
1219	1016	914	1880	28	0.0293	462	0.0086	421	0.0027	421	610	406	6294	6139.23
600	500	140	500	86	0.0434	552	0.0101	552	0.0076	552	150	150	1107	999.773
560	500	130	425	49	0.0156	414	0.0012	414	0.0043	414	130	130	530	517.37
600	500	140	500	29	0.0434	552	0.0101	552	0.0076	552	150	150	518	500.241
500	438	135	553	80	0.0332	580	0.0034	550	0	550	210	125	655	631.727
600	500	140	250	84	0.0434	552	0.0101	552	0.0051	552	150	150	957	984.694
250	215	125	430	52	0.0377	414	0.0065	414	0	0	45	45	173.9	160.567
762	724	76	254	22	0.0052	287	0	0	0.0086	303	76	76	242	234.097
1750	1559	140	1313	40.4	0.026	530	0	0	0	0	150	150	1240	1176.87
600	507	100	150	13.1	0.03	389	0	0	0	0	140	140	212.5	215.043
560	500	130	625	49	0.0156	414	0	414	0	414	130	130	337	313.859
560	500	120	425	74	0.0129	414	0.0037	414	0.0047	414	130	130	408	409.746
450	400	300	600	95	0.0214	750	0.0021	957	0	0	100	100	932	875.36
635	581	152	610	27	0.0045	492	0.003	605	0.003	605	203	114	334	302.865
1829	1778	406	2438	27	0.0056	490	0.0044	429	0	429	203	610	2253	2207.8
675	600	360	900	31	0.0211	372	0	372	0	0	100	150	894	875.253
762	724	76	254	19	0.0052	287	0.0061	280	0.0061	280	76	76	240	235.062
500	463	110	250	46	0.0123	505	0.0048	375	0	0	150	150	445	433.908
560	500	120	425	51	0.0129	414	0.0024	414	0.0047	414	130	130	361	370.723
457	389	203	610	14	0.0207	321	0.0034	331	0	331	89	89	224	202.223
560	500	130	425	24	0.0156	414	0.0022	414	0.0043	414	130	130	377	336.748
400	330	100	550	58	0.0362	364	0.0022	448	0.0126	577	100	100	185	196.978
457	389	203	610	14	0.0207	321	0.0034	331	0	331	89	89	188	202.223
381	313	152	762	29	0.0342	321	0.0037	331	0	331	89	89	157	157.535
400	370	80	400	60	0.0132	585	0.0029	397	0.002	397	130	130	225	219.633
457	389	203	763	24	0.0098	370	0	0	0	0	89	89	106	111.904
508	470	76	254	19	0.0079	287	0	0	0.0245	280	76	76	208	196.532
560	500	120	1000	74	0.0129	414	0.0013	414	0.0047	414	130	130	214	191.441
450	400	300	1000	21	0.0214	750	0.0084	368	0	0	100	100	376	382.988
1829	1778	406	2438	24	0.0028	478	0.0029	346	0	346	203	610	1307	1365.73
450	400	150	400	35.5	0.0169	1004	0	0	0	0	100	100	285.3	300.215
305	252	152	508	28.1	0.0098	459	0	0	0	0	305	305	73.4	86.5794
356	305	102	457	17	0.0194	431	0.0056	484	0.0045	484	102	102	125	120.183
450	400	300	400	29	0.0214	458	0.0084	368	0	0	100	100	804	755.937
400	360	250	360	22	0.0113	420	0	0	0	0	90	90	322	345.845
320	270	190	540	32.4	0.0207	465	0	0	0	0	100	100	147.2	168.591
457	389	203	914	25	0.031	321	0.0038	331	0	331	89	89	245	225.605
250	215	125	538	52	0.037693	414	0.0094	414	0	0	45	45	164.2	176.965
