# Supplementary material for: Prediction and reliability analysis of shear strength of RC deep beams
Source: Sci Rep. 2024 Jun 25;14:14590. doi: 10.1038/s41598-024-64386-w (PMC11199521; doi:10.1038/s41598-024-64386-w)
Supplement: Supplementary file 1 — Supplementary Information. [file 41598_2024_64386_MOESM1_ESM.zip › Sup data/Excel Results/NZS_shear.xlsx]

## Sheet: Sheet1
Author	h	d	b	a	fck	rho	fy	rho_v	fyv	rho_h	fyh	w_tp	w_bp	V	V_exp	V_pred
Kong&Rangan [57]	350	292	250	580	89.4	0.028	452	0.0016	569	0	0	100	100	476.7	381	405.374
Kong&Rangan [57]	350	292	250	510	89.4	0.028	452	0.0016	569	0	0	100	100	573.4	425	244.912
Shin_et_al. [123]	250	215	125	323	52	0.0377	414	0.0045	414	0	0	45	45	156.4	285	193.625
Shin_et_al. [123]	250	215	125	323	52	0.0377	414	0.0091	414	0	0	45	45	208	283	340.773
Shin_et_al. [123]	250	215	125	323	52	0.0377	414	0.0136	414	0	0	45	45	239.7	1029	750.116
Shin_et_al. [123]	250	215	125	323	52	0.0377	414	0.0181	414	0	0	45	45	257.5	131	98.56
Shin_et_al. [123]	250	215	125	430	52	0.0377	414	0.0032	414	0	0	45	45	110.7	156	91.3036
Shin_et_al. [123]	250	215	125	430	52	0.0377	414	0.0065	414	0	0	45	45	173.9	976	663.592
Shin_et_al. [123]	250	215	125	430	52	0.0377	414	0.0097	414	0	0	45	45	185.4	1246	954.293
Shin_et_al. [123]	250	215	125	430	52	0.0377	414	0.0129	414	0	0	45	45	193.2	185.4	131.478
Shin_et_al. [123]	250	215	125	323	73	0.0377	414	0.0045	414	0	0	45	45	214.2	500	417.049
Shin_et_al. [123]	250	215	125	323	73	0.0377	414	0.0091	414	0	0	45	45	246.2	709	608.682
Shin_et_al. [123]	250	215	125	323	73	0.0377	414	0.0136	414	0	0	45	45	265.8	211	316.273
Shin_et_al. [123]	250	215	125	323	73	0.0377	414	0.0181	414	0	0	45	45	280.3	440	265.673
Shin_et_al. [123]	250	215	125	430	73	0.0377	414	0.0032	414	0	0	45	45	142.7	150	134.377
Shin_et_al. [123]	250	215	125	430	73	0.0377	414	0.0065	414	0	0	45	45	195.9	255	195.553
Shin_et_al. [123]	250	215	125	430	73	0.0377	414	0.0097	414	0	0	45	45	230.1	354	258.838
Shin_et_al. [123]	250	215	125	430	73	0.0377	414	0.0129	414	0	0	45	45	242.1	70.8	96.4132
Pendyala&Mendis [125]	160	140	80	280	33	0.0202	410	0.005	370	0	0	10	10	34	554	405.94
Pendyala&Mendis [125]	160	140	80	280	69	0.0202	410	0.005	370	0	0	10	10	48.5	133	128.875
Pendyala&Mendis [125]	160	140	80	280	32	0.0202	410	0.0034	370	0	0	10	10	43	922	571.925
Pendyala&Mendis [125]	160	140	80	280	61	0.0202	410	0.0034	370	0	0	10	10	44	1150	597.902
Pendyala&Mendis [125]	160	140	80	280	91	0.0202	410	0.0034	370	0	0	10	10	46	1266	1242.91
Pendyala&Mendis [125]	160	140	80	280	83	0.0202	410	0.0034	370	0	0	10	10	44	530	477.266
Pendyala&Mendis [125]	160	140	80	280	36	0.0202	410	0.005	370	0	0	10	10	46.5	400	344.93
Tan_et_al. [32]	500	444	140	375	30.7	0.026	530	0.0038	250	0.0082	511	150	150	335.5	284	236.057
Tan_et_al. [32]	1000	884	140	750	37.6	0.026	530	0.0038	250	0.008	511	150	150	801.5	588	443.845
Tan_et_al. [32]	1400	1243	140	1050	37.2	0.026	530	0.0041	250	0.0084	511	150	150	1052	357	231.465
Tan_et_al. [32]	1750	1559	140	1313	35.3	0.026	530	0.0038	250	0.0089	511	150	150	1305	246	198.876
Roller&Russell [175]	635	559	356	1397	120.1	0.015879	472	0.0074	407	0	0	150	200	297.8	2095	1066.57
Roller&Russell [175]	679	559	356	1397	120.1	0.028884	431	0.0043	448	0	0	150	200	1099.3	233	313.168
Roller&Russell [175]	718	559	356	1397	120.1	0.043326	431	0.0088	458	0	0	150	200	1657.9	85	61.4933
Roller&Russell [175]	718	559	356	1397	120.1	0.057768	431	0.0125	458	0	0	150	200	1943.4	380	265.417
Roller&Russell [175]	743	559	356	1397	120.1	0.066994	460	0.0175	458	0	0	150	200	2238.5	1337	911.871
Shin_et_al. [123]	250	215	125	538	52	0.037693	414	0.0025	414	0	0	45	45	98.6	242.1	170.621
Shin_et_al. [123]	250	215	125	538	52	0.037693	414	0.0047	414	0	0	45	45	138.7	90.1	69.8194
Shin_et_al. [123]	250	215	125	538	52	0.037693	414	0.0071	414	0	0	45	45	159.4	347	405.374
Shin_et_al. [123]	250	215	125	538	52	0.037693	414	0.0094	414	0	0	45	45	164.2	268	185.313
Shin_et_al. [123]	250	215	125	538	73	0.037693	414	0.0024	414	0	0	45	45	115.6	240	218.33
Shin_et_al. [123]	250	215	125	538	73	0.037693	414	0.0047	414	0	0	45	45	148.9	2269	1305.87
Shin_et_al. [123]	250	215	125	538	73	0.037693	414	0.0071	414	0	0	45	45	166.9	578.7	393.853
Shin_et_al. [123]	250	215	125	538	73	0.037693	414	0.0094	414	0	0	45	45	183.8	435	358.383
Morrow&Viest [106]	410	375	305	356	12.7	0.0057	483	0	0	0	0	102	102	278	350	253.833
Morrow&Viest [106]	406	362	305	356	22.6	0.025	483	0	0	0	0	102	102	511.5	700	702.171
Morrow&Viest [106]	406	368	305	356	26.3	0.0185	483	0	0	0	0	102	102	500.4	175	125.39
Morrow&Viest [106]	406	368	305	356	28.9	0.0124	483	0	0	0	0	102	102	511.5	89.5	105.734
Morrow&Viest [106]	406	356	305	356	45.4	0.0383	483	0	0	0	0	102	102	900.7	1156	729.497
Morrow&Viest [106]	406	368	305	356	46.8	0.0185	483	0	0	0	0	102	102	778.4	500	375.986
Morrow&Viest [106]	406	367	305	533	13.9	0.0186	483	0	0	0	0	102	102	238.5	402	405.374
Morrow&Viest [106]	406	375	305	533	11.3	0.0057	483	0	0	0	0	102	102	211.7	455	549.398
Morrow&Viest [106]	406	368	305	533	29.8	0.0246	483	0	0	0	0	102	102	523.1	850	553.425
Morrow&Viest [106]	406	368	305	533	27.1	0.0185	483	0	0	0	0	102	102	396.4	359	240.225
Morrow&Viest [106]	406	365	305	533	24.2	0.0124	483	0	0	0	0	102	102	423	98.6	85.0874
Morrow&Viest [106]	406	368	305	533	31.9	0.0124	483	0	0	0	0	102	102	434.2	590	562.985
Morrow&Viest [106]	406	370	305	533	31.4	0.0117	483	0	0	0	0	102	102	467.6	140	91.3836
Morrow&Viest [106]	406	356	305	533	45.3	0.0383	483	0	0	0	0	102	102	578.8	706	608.682
Morrow&Viest [106]	406	375	305	533	45.5	0.0182	483	0	0	0	0	102	102	578.7	148	111.529
Morrow&Viest [106]	406	362	305	711	14.7	0.0188	483	0	0	0	0	102	102	201.2	2082	853.257
Morrow&Viest [106]	406	372	305	711	13.7	0.0057	483	0	0	0	0	102	102	130	366	216.401
Morrow&Viest [106]	406	368	305	711	27.5	0.0246	483	0	0	0	0	102	102	323.5	332	213.681
Morrow&Viest [106]	406	368	305	711	32.3	0.0185	483	0	0	0	0	102	102	256.8	204	145.896
Morrow&Viest [106]	406	368	305	711	33.1	0.0124	483	0	0	0	0	102	102	267.9	345	557.212
Morrow&Viest [106]	406	368	305	711	43.9	0.0185	483	0	0	0	0	102	102	323.5	159.5	107.959
Chang&Kesler [107]	152	137	102	254	14.9	0.0237	328	0	0	0	0	64	64	20.7	418	560.767
Rodriqez_et_al. [109]	368	318	152	432	22.1	0.0159	483	0	0	0	0	102	102	211.1	371	302.292
Rodriqez_et_al. [109]	368	318	154	432	17.9	0.0159	483	0	0	0	0	102	102	162.5	500	429.212
Rodriqez_et_al. [109]	368	318	154	432	22.7	0.0159	483	0	0	0	0	102	102	184.6	322	210.276
Rodriqez_et_al. [109]	368	321	156	432	26.1	0.0159	483	0	0	0	0	102	102	210.4	778.4	608.849
Rodriqez_et_al. [109]	368	318	152	432	22.1	0.0159	483	0	0	0	0	102	102	151.8	257	310.045
Rodriqez_et_al. [109]	368	314	154	432	21.7	0.0159	483	0	0	0	0	102	102	184.8	85	61.4933
Leonhardt&Walther [53]	320	270	190	270	32.4	0.0207	465	0	0	0	0	100	100	388.5	48.5	53.751
Leonhardt&Walther [53]	320	270	190	400	32.4	0.0207	465	0	0	0	0	100	100	260	566	334.683
Leonhardt&Walther [53]	320	270	190	540	32.4	0.0207	465	0	0	0	0	100	100	147.2	200	176.258
Leonhardt&Walther [53]	320	270	190	500	22.3	0.0182	439	0	0	0	0	100	100	89.5	162.5	102.114
Leonhardt&Walther [53]	320	270	190	500	22.3	0.0178	490	0	0	0	0	100	100	106	192	179.604
Leonhardt&Walther [53]	320	270	190	500	26.1	0.0247	426	0	0	0	0	100	100	143.6	317	180.5
de_Pavia&Siess [112]	330	305	51	203	24.6	0.0083	463	0	0	0	0	98	98	89.8	470	303.505
de_Pavia&Siess [112]	229	203	76	203	23.3	0.0167	463	0	0	0	0	98	98	85.3	1469	811.666
de_Pavia&Siess [112]	229	203	76	203	35.2	0.0167	463	0	0	0	0	98	98	109.8	523.1	274.235
de_Pavia&Siess [112]	178	152	102	203	24.2	0.0167	463	0	0	0	0	98	98	76.9	750	713.666
de_Pavia&Siess [112]	178	152	102	203	37	0.0167	463	0	0	0	0	98	98	83.6	480	370.385
Ramakrishnan&Ananthanarayana [114]	381	343	76	241	21.5	0.0076	320	0	0	0	0	76	76	90.1	256.8	227.896
Ramakrishnan&Ananthanarayana [114]	381	343	79	345	13.7	0.0026	320	0	0	0	0	76	76	39.4	553	418.47
Niwa&Maekawa [118]	300	228	100	200	35.8	0.06	364	0	0	0	0	140	140	314.5	520	487.227
Niwa&Maekawa [118]	600	507	100	200	54.7	0.03	389	0	0	0	0	100	100	514	481	425.303
Niwa&Maekawa [118]	300	228	100	200	13.1	0.03	364	0	0	0	0	100	100	114	1493	1096.03
Niwa&Maekawa [118]	600	507	100	150	13.1	0.03	389	0	0	0	0	140	140	212.5	131	99.2302
Niwa&Maekawa [118]	600	507	100	200	66.6	0.06	389	0	0	0	0	140	140	881.5	427	278.971
Niwa&Maekawa [118]	600	507	100	150	35.8	0.06	389	0	0	0	0	100	100	577.5	230	178.339
Niwa&Maekawa [118]	300	228	100	150	59.9	0.06	364	0	0	0	0	100	100	446	290	318.41
Smith&Vantsiotis [1]	356	305	102	235	20.5	0.0193	431	0	0	0	0	102	102	159.5	116.1	79.5449
Smith&Vantsiotis [1]	356	305	102	235	20.9	0.0193	431	0	0	0	0	102	102	156.1	222	175.626
Smith&Vantsiotis [1]	356	305	102	308	21.7	0.0193	431	0	0	0	0	102	102	149	175	169.712
Smith&Vantsiotis [1]	356	305	102	408	20.7	0.0193	431	0	0	0	0	102	102	115.7	301	185.313
Mphonde&Frantz [49]	337	298	152	448	23.1	0.0334	414	0	0	0	0	50	50	116.1	276	102.151
Mphonde & Frantz [49]	337	298	152	448	79.5	0.0334	414	0	0	0	0	50	50	275.7	363	405.374
Rogowsky & MacGregor [119]	1000	950	200	1000	26.1	0.0095	380	0	0	0	0	200	200	699	114	57.8554
Rogowsky & MacGregor [119]	1000	950	200	1000	26.4	0.0095	367	0	0	0	0	200	200	600	237	266.163
Rogowsky & MacGregor [119]	800	535	200	1000	42.4	0.0112	455	0	0	0	0	200	200	303	347	200.919
Lehwalter [122]	1000	930	250	465	16.8	0.0066	420	0	0	0	0	232	232	849	1071	800.796
Lehwalter [122]	1000	930	250	465	15.8	0.0066	420	0	0	0	0	232	232	642	478	306.18
Lehwalter [122]	1000	930	250	930	20.4	0.0108	420	0	0	0	0	232	232	588	980	907.993
Lehwalter [122]	1000	930	250	930	15.4	0.0108	420	0	0	0	0	232	232	430	208	84.2249
Lehwalter [122]	1000	930	250	1395	17	0.0169	420	0	0	0	0	232	232	369	591	522.365
Lehwalter [122]	1000	930	250	1395	16.9	0.0169	420	0	0	0	0	232	232	387	374	456.004
Lehwalter [122]	1000	930	250	1395	15	0.0169	420	0	0	0	0	232	232	375	505	436.088
Lehwalter [122]	200	160	250	80	19.9	0.0085	420	0	0	0	0	40	40	221	1300	1494.56
Lehwalter [122]	200	160	250	240	20.6	0.019	420	0	0	0	0	40	40	140	756	741.092
Walraven & Lehwaalter [26]	400	360	250	360	16.1	0.0113	420	0	0	0	0	90	90	226	925	515.222
Walraven & Lehwaalter [26]	400	360	250	360	21.8	0.0113	420	0	0	0	0	90	90	322	247	204.219
Walraven & Lehwaalter [26]	400	360	250	360	22.1	0.0113	420	0	0	0	0	90	90	344	1754	1387.73
Walraven & Lehwaalter [26]	400	360	250	360	24.3	0.0113	420	0	0	0	0	90	90	425	156.1	195.974
Walraven & Lehwaalter [26]	400	360	250	360	13.9	0.0113	420	0	0	0	0	90	90	220	140	92.3224
Walraven & Lehwaalter [26]	400	360	250	360	20.1	0.0113	420	0	0	0	0	90	90	347	278	208.428
Walraven & Lehwaalter [26]	400	360	250	360	25.2	0.0113	420	0	0	0	0	90	90	396	211.7	100.055
Walraven & Lehwaalter [26]	400	360	250	360	20	0.0113	420	0	0	0	0	90	90	323	1600	1676.91
Walraven & Lehwaalter [26]	400	360	250	360	18.2	0.0113	420	0	0	0	0	90	90	318	1985	1444.2
Walraven & Lehwaalter [26]	400	360	250	360	19.8	0.0113	420	0	0	0	0	90	90	246	211	212.93
Walraven & Lehwaalter [26]	400	360	250	360	26.4	0.0113	420	0	0	0	0	90	90	437	400	308.837
Walraven & Lehwaalter [26]	200	160	250	160	18.1	0.0152	420	0	0	0	0	40	40	165	323.5	189.554
Walraven & Lehwaalter [26]	400	360	250	360	19.9	0.0113	420	0	0	0	0	90	90	270	312	307.601
Walraven & Lehwaalter [26]	600	560	250	560	19.8	0.0112	420	0	0	0	0	140	140	350	437	244.944
Walraven & Lehwaalter [26]	800	740	250	740	19.4	0.011	420	0	0	0	0	185	185	395	208	167.922
Walraven & Lehwaalter [26]	1000	930	250	930	20	0.0108	420	0	0	0	0	233	233	505	975	913.383
Adebar [124]	1090	1000	250	2000	19.5	0.0084	550	0	0	0	0	150	150	330	230.1	170.621
Adebar [124]	1090	1000	250	1750	19.5	0.0084	550	0	0	0	0	150	150	409	3745	2184.42
Adebar [124]	1090	962	250	1751	20.3	0.0175	550	0	0	0	0	150	150	330	514	427.484
Adebar [124]	1090	1000	250	1430	20.3	0.0084	550	0	0	0	0	150	150	380	538	389.745
Lertsrisakulrat et al. [126]	250	200	150	200	38.4	0.0191	1026	0	0	0	0	50	50	214.2	311	157.224
Lertsrisakulrat et al. [126]	450	400	150	400	35.5	0.0169	1004	0	0	0	0	100	100	285.3	432	437.191
Lertsrisakulrat et al. [126]	650	600	150	600	40.8	0.0176	1006	0	0	0	0	150	150	424.5	223	209.232
Tan et al. [29]	500	444	140	750	41.8	0.026	620	0	0	0	0	150	150	340	784	556.67
Tan et al. [29]	1000	884	140	1500	39.4	0.026	620	0	0	0	0	150	150	470	157	127.379
Tan et al. [29]	1400	1243	140	2100	44.1	0.026	620	0	0	0	0	150	150	690	153	84.4277
Tan et al. [29]	1750	1559	140	2625	43.4	0.026	620	0	0	0	0	150	150	470	221	116.743
Seliem et al. [127]	915	850	460	1640	51	0.0072	468	0	0	0	0	230	230	744.1	44	61.3051
Seliem et al. [127]	915	850	460	1640	51	0.0044	865	0	0	0	0	230	230	788.6	184.8	117.411
Seliem et al. [127]	915	850	460	1640	38	0.0044	865	0	0	0	0	230	230	690.6	124	91.8917
Tan et al. [32]	500	444	140	375	42.5	0.026	530	0	0	0	0	150	150	700	980	1102.15
Tan et al. [32]	1000	884	140	750	32.7	0.026	530	0	0	0	0	150	150	650	661	449.234
Tan et al. [32]	1400	1243	140	1050	36.2	0.026	530	0	0	0	0	150	150	950	349	282.512
Tan et al. [32]	1750	1559	140	1313	40.4	0.026	530	0	0	0	0	150	150	1240	284	250.986
De_Cassio&Seiss [110]	305	252	152	508	21	0.0336	303	0	0	0	0	152	152	116.1	165	101.148
De_Cassio&Seiss [110]	305	252	152	508	21	0.0336	303	0	0	0	0	152	152	164.6	211	172.156
De_Cassio&Seiss [110]	305	252	152	508	28.1	0.0098	459	0	0	0	0	305	305	73.4	492	546.985
De_Cassio&Seiss [110]	305	252	152	559	26.6	0.0101	461	0	0	0	0	152	152	73.5	374	388.372
De_Cassio&Seiss [110]	305	252	152	559	32.1	0.0101	462	0	0	0	0	152	152	76.9	154	124.822
De_Cassio&Seiss [110]	305	252	152	559	39.7	0.0101	586	0	0	0	0	152	152	90.5	379	344.571
Thorenfeldt&Drangshold [158]	251	221	151	508	54	0.0182	500	0	0	0	0	25	25	70.8	250	134.504
Thorenfeldt&Drangshold [158]	254	207	154	476	54	0.0324	500	0	0	0	0	25	25	107.1	270	199.897
Thorenfeldt&Drangshold [158]	250	221	150	508	78	0.0182	500	0	0	0	0	25	25	102.7	397	383.445
Thorenfeldt&Drangshold [158]	250	207	150	476	78	0.0324	500	0	0	0	0	25	25	175.8	460	314.528
Thorenfeldt&Drangshold [158]	250	207	150	476	86	0.0324	500	0	0	0	0	25	25	148.3	290	166.708
Thorenfeldt&Drangshold [158]	250	221	150	508	98	0.0182	500	0	0	0	0	25	25	77.7	199	176.604
Thorenfeldt&Drangshold [158]	250	207	150	476	98	0.0324	500	0	0	0	0	25	25	156.1	2829	1131.91
Thorenfeldt&Drangshold [158]	500	442	300	1017	78	0.0182	500	0	0	0	0	25	25	438.7	201	179.579
Thorenfeldt&Drangshold [158]	500	414	300	952	78	0.0324	500	0	0	0	0	25	25	576.3	546	305.967
Thorenfeldt&Drangshold [158]	500	414	300	952	78	0.0324	500	0	0	0	0	25	25	710.3	246	192.01
Aguilar et al.[1]	915	791	305	915	32	0.0127	420	0.0031	450	0.0035	450	305	305	1357	292	294.612
Aguilar et al.[1]	915	718	305	915	32	0.014	420	0.0031	450	0.0013	450	305	305	1134	267.9	239.1
Aguilar et al.[1]	915	801	305	915	28	0.0125	420	0.0031	450	0.0006	450	305	305	1286	5018	3348.31
Aguilar et al.[1]	915	801	305	915	28	0.0125	420	0.001	450	0	450	305	305	1277	398	439.519
Amornpinyo [2]	450	420	200	630	22	0.0054	441	0.0022	420	0.00217	420	200	200	280	647	436.652
Amornpinyo [2]	450	420	200	630	24	0.0054	441	0.0011	420	0.0033	420	200	200	264	352	247.859
Amornpinyo [2]	450	420	200	630	23	0.0054	441	0.0033	420	0.0011	420	200	200	264	100	75.2565
Amornpinyo [2]	450	420	200	840	22	0.0054	441	0.0022	420	0.0022	420	200	200	205	371	258.838
Amornpinyo [2]	450	420	200	840	23	0.0054	441	0.0011	420	0.0033	420	200	200	178	280	296.671
Amornpinyo [2]	450	420	200	840	24	0.0054	441	0.0033	420	0.0011	420	200	200	189	744.1	1104.24
Arabzadeh et al.[3]	400	370	80	400	59	0.0132	585	0	397	0	397	130	130	300	284	390.702
Arabzadeh et al.[3]	400	370	80	400	60	0.0132	585	0.0018	397	0	397	130	130	200	237	188.132
Arabzadeh et al.[3]	400	370	80	400	61	0.0132	585	0.0029	397	0	397	130	130	185	470	573.042
Arabzadeh et al.[3]	400	370	80	400	60	0.0132	585	0.0047	397	0	397	130	130	190	286	233.104
Arabzadeh et al.[3]	400	370	80	400	65	0.0132	585	0.0062	397	0	397	130	130	250	387	251.68
Arabzadeh et al.[3]	400	370	80	400	60	0.0166	585	0.0082	397	0	397	130	130	275	2531	2173.42
Arabzadeh et al.[3]	400	370	80	400	63	0.0166	585	0.0018	397	0	397	130	130	190	665	489.466
Arabzadeh et al.[3]	400	370	80	400	59	0.0132	585	0.0029	397	0	397	130	130	200	201.2	109.239
Arabzadeh et al.[3]	400	370	80	400	58	0.0132	585	0.0047	397	0	397	130	130	205	401	410.791
Arabzadeh et al.[3]	400	370	80	400	58	0.0132	585	0.0029	397	0.001	397	130	130	210	573	491.505
Arabzadeh et al.[3]	400	370	80	400	60	0.0132	585	0.0029	397	0.002	397	130	130	225	577	503.197
Arabzadeh et al.[3]	400	370	80	400	60	0.0132	585	0.0029	397	0.003	397	130	130	240	459	276.036
Arabzadeh et al.[3]	400	370	80	400	58	0.0132	585	0.0029	397	0.004	397	130	130	240	157	132.444
Birrcher et al.[4]	1118	978	533	1799	36	0.0229	503	0.0029	462	0.0033	462	508	406	2531	303	210.724
Birrcher et al.[4]	1118	978	533	1799	37	0.0229	503	0.003	503	0.0033	462	508	406	2923	869	518.879
Birrcher et al.[4]	1118	978	533	1799	27	0.0229	503	0.002	462	0.002	462	508	406	2020	2224	860.163
Birrcher et al.[4]	1118	978	533	1799	29	0.0229	503	0.0021	503	0.002	462	508	406	2349	775	648.636
Birrcher et al.[4]	1067	980	533	1804	23	0.0231	441	0.0031	448	0.0045	448	508	254	2224	1040	941.833
Birrcher et al.[4]	1067	980	533	1804	32	0.0231	476	0.002	462	0.0019	427	254	254	1464	138.7	106.359
Birrcher et al.[4]	1067	980	533	1804	30	0.0231	455	0.0031	490	0.0045	490	914	254	2829	670	432.401
Birrcher et al.[4]	1067	980	533	1804	29	0.0231	455	0.0031	490	0.0045	490	914	127	2660	224	179.772
Birrcher et al.[4]	1067	980	533	1804	33	0.0231	476	0.002	462	0.0019	427	508	127	2527	904	736.331
Birrcher et al.[4]	1067	980	533	1804	22	0.0231	455	0	0	0	0	508	406	1624	344	221.366
Birrcher et al.[4]	1067	980	533	1804	28	0.0231	476	0.002	441	0.0019	427	508	406	2171	183.8	138.119
Birrcher et al.[4]	1067	980	533	1804	28	0.0231	476	0.0024	441	0.0014	503	508	406	2295	401	337.855
Birrcher et al.[4]	1067	980	533	1804	34	0.0231	476	0.0029	441	0.0029	434	508	406	1833	209	163.161
Birrcher et al.[4]	1067	980	533	1804	23	0.0231	476	0.0031	427	0.0029	462	508	406	2095	941	874.267
Birrcher et al.[4]	1067	980	533	1804	23	0.0231	476	0.002	427	0.0019	427	508	406	2082	465	241.781
Birrcher et al.[4]	1067	980	533	1177	28	0.0231	455	0.002	414	0.0019	414	508	406	3763	226	161.133
Birrcher et al.[4]	1067	980	533	1177	29	0.0231	455	0.0031	469	0.0029	469	508	406	3688	403	388.678
Birrcher et al.[4]	1067	980	533	2441	32	0.0231	455	0.002	427	0.0019	427	508	406	1326	167	121.753
Birrcher et al.[4]	1067	980	533	2441	35	0.0231	455	0.0031	448	0.0029	448	508	406	2295	297	179.72
Birrcher et al.[4]	1905	1750	533	3238	34	0.0237	469	0.0021	455	0.0019	455	737	406	3394	123	94.1449
Birrcher et al.[4]	1905	1750	533	3238	34	0.0237	469	0.0031	455	0.0029	455	737	406	3745	476.7	461.317
Birrcher et al.[4]	1905	1750	533	4375	35	0.0237	469	0.0021	441	0.0021	441	610	406	2269	833	415.103
Birrcher et al.[4]	1905	1750	533	2100	35	0.0237	469	0.0021	441	0.0021	441	610	406	5440	1544	732.264
Birrcher et al.[4]	584	495	533	916	29	0.0232	455	0.003	455	0.003	441	419	406	1464	106	105.001
Birrcher et al.[4]	584	495	533	916	29	0.0232	455	0.002	558	0.0017	455	419	406	1544	1286	764.785
Birrcher et al.[4]	584	495	533	594	32	0.0232	448	0.002	400	0.0017	441	457	406	2633	1700	1208.69
Birrcher et al.[4]	1219	1016	914	1880	28	0.0293	462	0.0031	421	0.0027	421	610	406	5018	184.6	124.593
Birrcher et al.[4]	1219	1016	914	1880	21	0.0293	448	0.0031	434	0.0027	434	203	406	4137	335	308.837
Birrcher et al.[4]	1219	1016	914	1880	28	0.0293	462	0.0086	421	0.0027	421	610	406	6294	707	619.907
Birrcher et al.[4]	1219	1016	914	1880	19	0.0293	448	0.0022	434	0.0022	434	610	406	4902	1002	511.38
Birrcher et al.[4]	1219	1016	914	1880	34	0.0293	469	0.0031	427	0.0027	427	610	406	4875	306	238.742
Brena&Roy [5]	635	581	165	610	33	0.0042	492	0.003	605	0.003	605	203	114	339	397	204.523
Brena&Roy [5]	635	581	173	610	32	0.004	492	0.003	605	0.003	605	203	114	372	1546	1146.21
Brena&Roy [5]	635	581	157	610	31	0.0044	492	0.003	605	0.003	605	203	114	365	274	156.406
Brena&Roy [5]	635	581	152	610	27	0.0045	492	0.003	605	0.003	605	203	114	334	126	94.1574
Brena&Roy [5]	635	581	155	610	30	0.0063	492	0.003	605	0.003	605	203	114	371	129	98.56
Brena&Roy [5]	635	581	155	610	29	0.0063	492	0.003	605	0.003	605	203	114	321	1134	926.992
Brena&Roy [5]	457	405	152	610	33	0.0065	492	0.003	605	0.003	605	203	114	230	246	200.919
Brena&Roy [5]	457	405	152	610	34	0.0065	492	0.003	605	0.003	605	203	114	212	1277	764.785
Brena&Roy [5]	457	405	152	610	34	0.0065	492	0.003	605	0.003	605	203	114	214	746	608.682
Brena&Roy [5]	356	303	155	610	35	0.0085	492	0.003	605	0.003	605	203	114	157	136	96.4695
Brena&Roy [5]	356	303	155	610	33	0.0085	492	0.003	605	0.003	605	203	114	149	87	59.8827
Brena&Roy [5]	356	303	155	610	36	0.0085	492	0.003	605	0.003	605	203	114	133	338	450.716
Chen et al. [6]	210	180	200	160	30	0.018	541	0	0	0	0	80	60	274	164	83.3627
Chen et al. [6]	400	360	200	320	29	0.018	541	0	0	0	0	160	120	400	220	139.765
Chen et al. [6]	800	720	200	640	27	0.018	541	0	0	0	0	320	240	802	280.3	217.618
Chen et al. [6]	1600	1440	200	1280	32	0.018	541	0	0	0	0	640	480	1544	756	561.542
Chen et al. [6]	210	180	200	160	42	0.018	541	0	0	0	0	80	60	307	1162	901.203
Chen et al. [6]	400	360	200	320	38	0.018	541	0	0	0	0	160	120	561	291	365.912
Chen et al. [6]	800	720	200	640	41	0.018	541	0	0	0	0	320	240	1149	768	616.604
Chen et al. [6]	1600	1440	200	1280	43	0.018	541	0	0	0	0	640	480	1851	385	351.939
Clark [7]	457	389	203	914	25	0.031	321	0.0038	331	0	331	89	89	223	149	98.4358
Clark [7]	457	389	203	914	24	0.031	321	0.0038	331	0	331	89	89	209	409	257.497
Clark [7]	457	389	203	914	23	0.031	321	0.0038	331	0	331	89	89	223	396	254.133
Clark [7]	457	389	203	914	25	0.031	321	0.0038	331	0	331	89	89	245	647	526.662
Clark [7]	457	389	203	762	23	0.031	321	0.0037	331	0	331	89	89	279	141	91.8917
Clark [7]	457	389	203	762	25	0.031	321	0.0037	331	0	331	89	89	257	309	245.005
Clark [7]	457	389	203	762	24	0.031	321	0.0037	331	0	331	89	89	285	89.8	49.0245
Clark [7]	457	389	203	762	23	0.031	321	0.0037	331	0	331	89	89	268	267	262.874
Clark [7]	457	389	203	762	25	0.031	321	0.0037	331	0	331	89	89	241	165	107.181
Clark [7]	457	389	203	762	23	0.031	321	0.0073	331	0	331	89	89	301	390	395.641
Clark [7]	457	389	203	762	26	0.031	321	0.0073	331	0	331	89	89	322	2527	797.477
Clark [7]	457	389	203	762	25	0.031	321	0.0073	331	0	331	89	89	335	292	242.07
Clark [7]	457	389	203	762	42	0.031	321	0.0037	331	0	331	89	89	379	470	346.771
Clark [7]	457	389	203	610	26	0.0207	321	0.0034	331	0	331	89	89	278	313	171.303
Clark [7]	457	389	203	610	26	0.0207	321	0.0034	331	0	331	89	89	311	159	124.822
Clark [7]	457	389	203	610	24	0.0207	321	0.0034	331	0	331	89	89	246	720	503.092
Clark [7]	457	389	203	610	29	0.0207	321	0.0034	331	0	331	89	89	286	323	200.919
Clark [7]	457	389	203	610	24	0.0207	321	0.0069	331	0	331	89	89	290	311	208.428
Clark [7]	457	389	203	610	25	0.0207	321	0.0069	331	0	331	89	89	301	700	423.063
Clark [7]	457	389	203	610	27	0.0207	321	0.0069	331	0	331	89	89	288	539	442.714
Clark [7]	457	389	203	610	14	0.0207	321	0.0034	331	0	331	89	89	224	166.9	138.119
Clark [7]	457	389	203	610	14	0.0207	321	0.0034	331	0	331	89	89	200	446	289.995
Clark [7]	457	389	203	610	14	0.0207	321	0.0034	331	0	331	89	89	188	490	549.398
Clark [7]	457	389	203	610	25	0.031	321	0.0034	331	0	331	89	89	309	570	316.897
Clark [7]	457	389	203	610	45	0.031	321	0.0034	331	0	331	89	89	424	151.8	120.253
Clark [7]	457	389	203	610	45	0.031	321	0.0034	331	0	331	89	89	435	333	450.716
Clark [7]	457	389	203	610	48	0.031	321	0.0034	331	0	331	89	89	429	650	445.709
Clark [7]	457	395	203	457	26	0.0163	335	0.0046	331	0	331	89	89	301	172	115.742
Clark [7]	457	395	203	457	25	0.0163	335	0.0046	331	0	331	89	89	257	437	266.436
Clark [7]	457	395	203	457	24	0.0163	335	0.0061	331	0	331	89	89	290	124	88.1762
Clark [7]	457	395	203	457	26	0.0163	335	0.0061	331	0	331	89	89	312	270	200.919
Clark [7]	457	395	203	457	28	0.0244	335	0.0092	331	0	331	89	89	395	158	151.545
Clark [7]	457	395	203	457	23	0.0163	335	0.0122	331	0	331	89	89	312	235	212.223
Clark [7]	381	313	152	610	28	0.0342	335	0.0046	331	0	331	89	89	175	380	200.919
Clark [7]	381	313	152	610	28	0.0342	335	0.0046	331	0	331	89	89	179	721	901.203
Clark [7]	381	313	152	610	28	0.0342	335	0.0046	331	0	331	89	89	186	142.7	136.497
Clark [7]	381	313	152	635	30	0.0342	321	0.0073	331	0	331	89	89	222	39.4	27.7968
Clark [7]	381	313	152	762	30	0.0342	321	0.0061	331	0	331	89	89	168	470	590.96
Clark [7]	381	313	152	762	28	0.0342	321	0.0061	331	0	331	89	89	157	840	574.733
Clark [7]	381	313	152	762	26	0.0342	321	0.0061	331	0	331	89	89	168	577.5	270.926
Clark [7]	381	313	152	762	27	0.0342	321	0.0049	331	0	331	89	89	168	250	231.456
Clark [7]	381	313	152	762	26	0.0342	321	0.0049	331	0	331	89	89	157	1474	1341.52
Clark [7]	381	313	152	762	22	0.0342	321	0.0049	331	0	331	89	89	165	369	253.215
Clark [7]	381	313	152	762	28	0.0342	321	0.0037	331	0	331	89	89	146	1809	1261.13
Clark [7]	381	313	152	762	29	0.0342	321	0.0037	331	0	331	89	89	157	224	165.152
Clark [7]	381	313	152	762	27	0.0342	321	0.0037	331	0	331	89	89	157	511.5	378.071
Clark [7]	457	389	203	914	22	0.0098	370	0	0	0	0	89	89	100	810	776.565
Clark [7]	457	389	203	914	26	0.0098	370	0	0	0	0	89	89	108	171	120.587
Clark [7]	457	389	203	762	24	0.0098	370	0	0	0	0	89	89	121	470	428.559
Clark [7]	457	389	203	763	24	0.0098	370	0	0	0	0	89	89	106	161	110.853
Clark [7]	457	389	203	762	24	0.0098	370	0	0	0	0	89	89	144	246.2	217.618
Clark [7]	457	389	203	610	25	0.0098	370	0	0	0	0	89	89	174	365	271.527
Clark [7]	457	389	203	610	24	0.0098	370	0	0	0	0	89	89	167	765	493.824
Clark [7]	457	389	203	457	26	0.0098	370	0	0	0	0	89	89	222	90.5	89.4516
Clark [7]	457	389	203	457	26	0.0098	370	0	0	0	0	89	89	223	180	164.715
Demir et al.[8]	500	384	200	600	18	0.022	482	0	0	0	0	250	200	323	153	102.921
Demir et al.[8]	500	391	200	700	18	0.022	482	0	0	0	0	250	200	307	148	204.468
Demir et al.[8]	500	397	200	800	18	0.022	482	0	0	0	0	250	200	250	468	385.298
Demir et al.[8]	500	397	200	800	18	0.022	482	0.0029	421	0.0027	421	250	200	318	149	89.2233
Demir et al.[8]	550	442	200	800	18	0.0238	482	0	0	0	0	250	200	275	337	227.735
Demir et al.[8]	600	488	200	800	18	0.0211	482	0	0	0	0	250	200	305	275	242.028
Demir et al.[8]	600	504	200	1000	18	0.0211	482	0	0	0	0	250	200	265	828	609.476
Demir et al.[8]	600	504	200	1000	18	0.0211	482	0.0028	421	0.0032	421	250	200	332	802	540.367
Demir et al.[8]	400	289	200	600	18	0.0235	454	0	0	0	0	250	200	230	1657.9	1896.37
Demir et al.[8]	400	289	200	600	25	0.0235	454	0	0	0	0	250	200	265	371	379.729
Demir et al.[8]	400	289	200	600	32	0.0235	454	0.003	421	0.0037	421	250	200	320	1303	1235.63
El-Sayed&Shuraim [9]	350	293	150	293	26	0.014	560	0	0	0	0	150	150	204	670	547.434
El-Sayed&Shuraim [9]	350	293	150	293	54	0.014	569	0	0	0	0	150	150	380	222	209.232
El-Sayed&Shuraim [9]	350	293	150	293	70	0.014	569	0	0	0	0	150	150	390	630	434.747
El-Sayed&Shuraim [9]	500	419	150	419	26	0.0147	565	0	0	0	0	150	150	235	425	241.839
El-Sayed&Shuraim [9]	500	419	150	419	54	0.0147	565	0	0	0	0	150	150	416	318	182.541
El-Sayed&Shuraim [9]	500	419	150	419	70	0.0147	565	0	0	0	0	150	150	441	293	234.414
El-Sayed&Shuraim [9]	700	615	150	615	26	0.0144	546	0	0	0	0	150	150	453	275.7	249.952
El-Sayed&Shuraim [9]	700	615	150	615	54	0.0144	546	0	0	0	0	150	150	590	129	84.4277
El-Sayed&Shuraim [9]	700	615	150	615	70	0.0144	546	0	0	0	0	150	150	771	416	546.985
El-Sayed&Shuraim [9]	1000	910	150	910	26	0.0147	546	0	0	0	0	150	150	546	626	606.199
El-Sayed&Shuraim [9]	1000	910	150	910	54	0.0147	546	0	0	0	0	150	150	743	525	417.892
El-Sayed&Shuraim [9]	1000	910	150	910	70	0.0147	546	0	0	0	0	150	150	810	1371	1038.47
Fang et.al.[10]	600	500	140	250	77	0.0434	552	0.0101	552	0.0076	552	150	150	1280	570	434.937
Fang et.al.[10]	600	500	140	500	78	0.0434	552	0.0101	552	0.0076	552	150	150	1040	323.5	312.576
Fang et.al.[10]	600	500	140	750	77	0.0434	552	0.0101	552	0.0076	552	150	150	766	1464	915.329
Fang et.al.[10]	600	500	140	500	29	0.0434	552	0.0101	552	0.0076	552	150	150	518	221	207.569
Fang et.al.[10]	600	500	140	500	52	0.0434	552	0.0101	552	0.0076	552	150	150	756	2349	1405.12
Fang et.al.[10]	600	500	140	500	85	0.0434	552	0.0101	552	0.0076	552	150	150	994	156.1	109.717
Fang et.al.[10]	600	500	140	500	86	0.0434	552	0.0101	552	0.0076	552	150	150	1107	312	179.604
Fang et.al.[10]	600	500	140	500	83	0.0434	552	0.0101	552	0.0051	552	150	150	661	272	262.056
Fang et.al.[10]	600	500	140	500	72	0.0434	552	0.0101	552	0.0127	552	150	150	980	580	511.652
Fang et.al.[10]	600	500	140	250	84	0.0434	552	0.0101	552	0.0051	552	150	150	957	297.8	1346.02
Fang et.al.[10]	600	500	140	250	79	0.0434	552	0.0101	552	0.0127	552	150	150	1266	467.6	293.652
Fang et.al.[10]	600	500	140	250	85	0.0434	552	0.0101	552	0.0051	552	150	150	943	826	1016.3
Fang et.al.[10]	600	500	140	250	77	0.0434	552	0.0101	552	0.0076	552	150	150	1336	146	149.303
Fang et.al.[10]	600	500	140	250	79	0.0434	552	0.0101	552	0.0076	552	150	150	1356	313	183.032
Fang et.al.[10]	600	500	140	250	81	0.0434	552	0.0101	552	0.0127	552	150	150	1399	76.9	75.1941
Fang et.al.[10]	600	500	140	250	76	0.0434	552	0	552	0	552	150	150	1145	157	125.962
Fang et.al.[10]	600	500	140	500	86	0.0434	552	0	552	0	552	150	150	753	247	196.797
Fang et.al.[10]	600	500	140	500	30	0.0434	552	0	552	0	552	150	150	344	137	84.4277
Fang et.al.[10]	600	500	140	500	70	0.0434	552	0	552	0	552	150	150	672	304	175.914
Foster&Gilbert [11]	1200	1124	124	850	80	0.0134	400	0.0067	427	0.0028	427	250	250	1303	207	195.553
Foster&Gilbert [11]	700	624	124	825	83	0.0241	400	0.0067	427	0.0037	427	250	250	796	205	104.658
Foster&Gilbert [11]	700	625	124	825	120	0.0241	400	0.0067	427	0.0037	427	250	250	826	899	722.79
Foster&Gilbert [11]	700	625	124	825	78	0.0241	400	0.0067	427	0.0037	427	250	250	701	83.6	60.935
Foster&Gilbert [11]	700	625	124	825	93	0.0241	400	0.01	427	0	427	250	250	731	165	256.609
Foster&Gilbert [11]	700	625	124	825	104	0.0241	400	0.0067	427	0	427	250	250	721	1280	1224.22
Foster&Gilbert [11]	700	625	124	1175	80	0.0241	400	0.0067	427	0.0037	427	250	250	512	301	307.601
Foster&Gilbert [11]	700	625	124	1175	120	0.0241	400	0.0067	427	0.0037	427	250	250	527	1356	1242.91
Foster&Gilbert [11]	700	625	124	1175	77	0.0241	400	0.0067	427	0.0037	427	250	250	527	193.2	131.478
Foster&Gilbert [11]	700	625	124	800	88	0.0241	400	0.0067	427	0.0037	427	250	250	777	821	415.103
Garay-Moran&Lubell [12]	607	501	300	600	46	0.0052	838	0.0033	405	0.0025	855	200	200	626	1563	1676.91
Garay-Moran&Lubell [12]	607	503	300	600	44	0.0113	870	0.0033	405	0.0045	838	200	200	1071	199	166.815
Garay-Moran&Lubell [12]	607	506	300	600	44	0.0229	880	0.0033	405	0.0024	855	200	200	1371	240	222.275
Garay-Moran&Lubell [12]	607	503	300	900	47	0.0113	870	0.0033	405	0.0045	838	200	200	716	1052	772.011
Garay-Moran&Lubell [12]	607	506	300	900	43	0.0229	880	0.0033	405	0.0043	838	200	200	1028	245	215.041
Garay-Moran&Lubell [12]	607	503	300	1200	48	0.0113	870	0.0033	405	0.0045	838	200	200	577	208	245.639
Garay-Moran&Lubell [12]	607	507	300	600	23	0.0177	401	0.0033	405	0.0033	405	200	200	784	265	170.945
Garay-Moran&Lubell [12]	607	507	300	900	25	0.0177	401	0.0033	405	0.0043	838	200	200	539	291	168.703
Garay-Moran&Lubell [12]	607	503	300	600	39	0.0113	870	0	0	0	0	200	200	784	257.5	167.922
Ismail et al.[13]	400	330	100	550	85	0.0362	364	0	0	0	0	100	100	177	3688	2144.56
Ismail et al.[13]	400	330	100	550	86	0.0362	364	0.0022	448	0.0056	577	100	100	211	675	442.624
Ismail et al.[13]	400	330	100	550	85	0.0362	364	0.0022	448	0.0126	577	100	100	233	303	256.057
Ismail et al.[13]	400	330	100	425	87	0.0362	364	0	448	0	577	100	100	246	1100	691.244
Ismail et al.[13]	400	330	100	425	87	0.0362	364	0.0022	448	0.0056	577	100	100	282	290	283.52
Ismail et al.[13]	400	330	100	425	88	0.0362	364	0.0022	448	0.0134	577	100	100	284	320	235.424
Ismail et al.[13]	400	330	100	300	86	0.0362	364	0	448	0	577	100	100	371	395	346.267
Ismail et al.[13]	400	330	100	550	59	0.0362	364	0	448	0	577	100	100	148	665	418.853
Ismail et al.[13]	400	330	100	550	60	0.0362	364	0.0022	448	0.0056	577	100	100	187	115.6	110.495
Ismail et al.[13]	400	330	100	550	58	0.0362	364	0.0022	448	0.0126	577	100	100	185	774	561.542
Ismail et al.[13]	400	330	100	425	58	0.0362	364	0	448	0	577	100	100	208	721	903.524
Ismail et al.[13]	400	330	100	425	59	0.0362	364	0.0022	448	0.0059	577	100	100	257	331	240.225
Ismail et al.[13]	400	330	100	425	59	0.0362	364	0.0022	448	0.0134	577	100	100	253	273	313.534
Ismail et al.[13]	400	330	100	300	61	0.0362	364	0	448	0	577	100	100	273	280	163.831
Ismail et al.[13]	400	330	100	300	61	0.0362	364	0.0022	448	0.0067	577	100	100	353	210.4	144.085
Ismail et al.[13]	400	330	100	300	60	0.0362	364	0.0022	448	0.0144	577	100	100	374	330	227.905
Ismail et al.[13]	400	330	100	550	31	0.0362	364	0.0022	448	0.0056	577	100	100	146	148.9	138.119
Ismail et al.[13]	400	330	100	425	31	0.0362	364	0.0022	448	0.0059	577	100	100	186	239.7	167.922
Ismail et al.[13]	400	330	100	330	31	0.0362	364	0.0022	448	0.0067	577	100	100	245	2238.5	2150.07
Ismail et al.[13]	500	449	150	750	36	0.0139	525	0	0	0	0	80	80	188	207	217
Ismail et al.[13]	375	328	150	540	36	0.0138	530	0	0	0	0	80	80	158	630	407.864
Ismail et al.[13]	250	219	150	360	36	0.0138	530	0	0	0	0	80	80	127	512	555.616
Kondalraj & Rao.[14]	500	432	200	230	44	0.0218	589	0	0	0	0	100	100	1150	121	134.204
Kondalraj & Rao.[14]	500	432	200	430	54	0.0218	589	0	0	0	0	100	100	828	281	461.053
Kondalraj & Rao.[14]	750	675	200	795	47	0.0218	578	0	0	0	0	100	100	1002	849	506.711
Kondalraj & Rao.[14]	1000	899	200	1125	45	0.0216	581	0	0	0	0	200	200	1320	161	105.917
Kondalraj & Rao.[14]	500	432	200	630	45	0.0218	589	0	0	0	0	100	100	390	123	95.5759
Kondalraj & Rao.[14]	750	675	200	1350	47	0.0218	578	0	0	0	0	100	100	401	279	185.313
Kondalraj & Rao.[14]	1000	899	200	1800	49	0.0216	581	0	0	0	0	200	200	510	485	283.92
Kondalraj & Rao.[14]	500	452	200	430	51	0.0104	589	0	0	0	0	100	100	495	237	158.281
Kondalraj & Rao.[14]	500	442	200	430	46	0.0142	589	0	0	0	0	100	100	528	535	286.013
Kong et al. [15-16]	762	724	76	254	22	0.0052	287	0.0245	280	0	0	76	76	239	840	520.626
Kong et al. [15-16]	635	597	76	254	25	0.0062	287	0.0245	280	0	0	76	76	224	277	365.912
Kong et al. [15-16]	508	470	76	254	21	0.0079	287	0.0245	280	0	0	76	76	190	330	262.056
Kong et al. [15-16]	381	343	76	254	21	0.0109	287	0.0245	280	0	0	76	76	164	108	78.2087
Kong et al. [15-16]	254	216	76	254	22	0.0173	287	0.0245	280	0	0	76	76	90	484	410.383
Kong et al. [15-16]	762	724	76	254	19	0.0052	287	0.0086	303	0	0	76	76	249	224	84.2222
Kong et al. [15-16]	635	597	76	254	19	0.0063	287	0.0086	303	0	0	76	76	224	282	386.968
Kong et al. [15-16]	381	343	76	254	23	0.0109	287	0.0086	303	0	0	76	76	140	597	330.377
Kong et al. [15-16]	254	216	76	254	20	0.0173	287	0.0086	303	0	0	76	76	100	290	313.011
Kong et al. [15-16]	762	724	76	254	23	0.0052	287	0	0	0.0245	280	76	76	276	265.8	217.618
Kong et al. [15-16]	635	597	76	254	21	0.0062	287	0	0	0.0245	280	76	76	226	1464	967.928
Kong et al. [15-16]	508	470	76	254	19	0.0079	287	0	0	0.0245	280	76	76	208	189	114.861
Kong et al. [15-16]	381	343	76	254	22	0.0109	287	0	0	0.0245	280	76	76	159	207	198.131
Kong et al. [15-16]	254	216	76	254	23	0.0173	287	0	0	0.0245	280	76	76	87	157	94.1449
Kong et al. [15-16]	762	724	76	254	22	0.0052	287	0	0	0.0086	303	76	76	242	390	393.279
Kong et al. [15-16]	635	597	76	254	21	0.0062	287	0	0	0.0086	303	76	76	201	257	295.557
Kong et al. [15-16]	508	470	76	254	20	0.0079	287	0	0	0.0086	303	76	76	181	291	183.179
Kong et al. [15-16]	381	343	76	254	22	0.0109	287	0	0	0.0086	303	76	76	110	731	824.011
Kong et al. [15-16]	254	216	76	254	23	0.0173	287	0	0	0.0086	303	76	76	96	77.7	150.987
Kong et al. [15-16]	762	724	76	254	19	0.0052	287	0.0061	280	0.0061	280	76	76	240	110	87.3724
Kong et al. [15-16]	635	597	76	254	19	0.0062	287	0.0061	280	0.0061	280	76	76	208	257	238.742
Kong et al. [15-16]	508	470	76	254	20	0.0079	287	0.0061	280	0.0061	280	76	76	173	453	296.313
Kong et al. [15-16]	381	343	76	254	22	0.0109	287	0.0061	280	0.0061	280	76	76	127	3394	1747.54
Kong et al. [15-16]	254	216	76	254	23	0.0173	287	0.0061	280	0.0061	280	76	76	78	201	93.0995
Kunopas [17]	450	420	200	420	25	0.0054	528	0.0022	405	0.0022	405	100	100	320	499	351.939
Kunopas [17]	450	420	200	420	28	0.004	528	0.0011	405	0.0033	405	100	100	337	1320	730.645
Kunopas [17]	450	420	200	420	28	0.0054	528	0.0033	405	0.0011	405	100	100	342	644	746.384
Kunopas [17]	450	420	200	420	23	0.004	528	0.0022	405	0.0022	405	100	100	225	109.8	69.9434
Kunopas [17]	450	420	200	420	22	0.0054	528	0.0014	405	0.0028	405	100	100	195	766	711.84
Kunopas [17]	450	420	200	420	22	0.004	528	0.0028	405	0.0014	405	100	100	237	135	105.961
Lee [18]	1000	900	200	1400	34	0.0189	498	0.005	529	0	529	300	200	968	162	110.853
Lee [18]	1000	863	200	1400	29	0.0197	498	0.005	529	0	529	300	200	968	278	156.376
Lee [18]	1000	825	200	1400	28	0.0206	498	0.005	529	0	529	300	200	840	823	648.946
Lee [18]	1000	788	200	1400	27	0.0216	498	0.005	529	0	529	300	200	840	690	494.738
Lu et al.[19]	1000	900	200	750	35	0.0169	439	0	0	0	0	300	200	1141	2695	1627.59
Lu et al.[19]	1000	900	200	750	35	0.0169	439	0.0057	463	0.0063	463	300	200	1337	226	93.0995
Lu et al.[19]	1000	900	170	550	59	0.0199	439	0	0	0	0	300	200	1546	542	539.375
Lu et al.[19]	1000	900	170	550	59	0.0199	439	0	0	0.0032	463	300	200	1678	520	424.657
Lu et al.[19]	1000	900	170	550	59	0.0199	439	0	0	0.0063	463	300	200	1870	773	561.542
Lu et al.[19]	1000	900	200	750	68	0.0169	439	0	0	0	0	300	200	1606	301	250.269
Lu et al.[19]	1000	900	200	750	68	0.0169	439	0	0	0.0063	463	300	200	1765	208	274.065
Lu et al.[19]	1000	900	200	750	68	0.0169	439	0.0057	463	0	0	300	200	1722	1958	1280.26
Lu et al.[19]	1000	900	200	750	35	0.0169	439	0	0	0	0	300	200	1156	289	183.179
Lu et al.[19]	1000	900	200	750	35	0.0169	439	0.0057	463	0.0063	463	300	200	1375	2295	1046.35
Lu et al.[19]	1000	900	170	550	59	0.0199	439	0	0	0	0	300	200	1542	214	182.667
Lu et al.[19]	1000	900	170	550	59	0.0199	439	0	0	0.0032	463	300	200	1859	588	498.09
Lu et al.[19]	1000	900	170	550	59	0.0199	439	0	0	0.0063	463	300	200	2018	701	526.662
Lu et al.[19]	1000	900	200	750	68	0.0169	439	0	0	0	0	300	200	1474	221	158.281
Lu et al.[19]	1000	900	200	750	68	0.0169	439	0	0	0.0063	463	300	200	1600	166	107.244
Lu et al.[19]	1000	900	200	750	68	0.0169	439	0.0057	463	0	0	300	200	1563	1099.3	1664.88
Mathey [20]	457	403	203	610	25	0.0305	267	0	0	0	0	89	89	313	235	266.163
Mathey [20]	457	403	203	610	23	0.0305	267	0	0	0	0	89	89	311	224	191.521
Mathey [20]	457	403	203	610	22	0.0188	466	0	0	0	0	89	89	262	181	86.5288
Mathey [20]	457	403	203	610	26	0.0188	466	0	0	0	0	89	89	313	710.3	632.392
Mathey [20]	457	403	203	610	26	0.0185	490	0	0	0	0	89	89	289	140	96.4695
Mathey [20]	457	403	203	610	26	0.0185	490	0	0	0	0	89	89	291	168	132.444
Mathey [20]	457	403	203	610	24	0.0186	443	0	0	0	0	89	89	291	785	659.466
Mathey [20]	457	403	203	610	25	0.0186	443	0	0	0	0	89	89	304	410	560.767
Mathey [20]	457	403	203	610	23	0.0116	698	0	0	0	0	89	89	224	771	646.007
Mathey [20]	457	403	203	610	27	0.0116	698	0	0	0	0	89	89	268	260	292.73
Mathey [20]	457	403	203	610	25	0.0117	698	0	0	0	0	89	89	224	116	73.5134
Mathey [20]	457	403	203	610	26	0.0117	698	0	0	0	0	89	89	268	430	333.208
Mathey [20]	457	403	203	610	22	0.0075	712	0	0	0	0	89	89	222	423	238.075
Mathey [20]	457	403	203	610	27	0.0075	712	0	0	0	0	89	89	224	576.3	632.392
Mathey [20]	457	403	203	610	26	0.0075	712	0	0	0	0	89	89	180	733	458.241
Mathey [20]	457	403	203	610	23	0.0075	712	0	0	0	0	89	89	189	78	59.8827
Mihaylov et al.[21]	1200	1095	400	1700	34	0.0069	652	0	0	0	0	300	150	721	291	360.573
Mihaylov et al.[21]	1200	1095	400	1700	34	0.0069	652	0	0	0	0	300	150	1162	600	357.711
Mihaylov et al.[21]	1200	1095	400	2500	29	0.0069	652	0	0	0	0	300	150	416	532	446.886
Mihaylov et al.[21]	1200	1095	400	2500	29	0.0069	652	0	0	0	0	300	150	492	214.2	153.107
Mihaylov et al.[21]	1200	1095	400	1700	33	0.0069	652	0.001	490	0	0	300	150	941	528	478.188
Mihaylov et al.[21]	1200	1095	400	1700	33	0.0069	652	0.001	490	0	0	300	150	943	210	174.664
Mihaylov et al.[21]	1200	1095	400	2500	38	0.0069	652	0.001	490	0	0	300	150	663	784	580.798
Moody [22]	609	533	178	813	18	0.0272	315	0	0	0	0	203	203	297	344	222.389
Moody [22]	609	533	178	813	21	0.0272	315	0	0	0	0	203	203	303	159	102.921
Moody [22]	609	533	178	813	24	0.0346	313	0	0	0	0	203	203	268	239	97.7113
Moody [22]	609	533	178	813	17	0.0346	313	0	0	0	0	203	203	290	2171	1046.35
Moody [22]	609	533	178	813	22	0.0425	302	0	0	0	0	203	203	421	1765	1676.91
Moody [22]	609	533	178	813	21	0.0425	302	0	0	0	0	203	203	397	456	263.319
Moody [22]	609	533	178	813	21	0.0272	315	0	0	0	0	203	203	348	1028	755.461
Moody [22]	609	533	178	813	23	0.0272	315	0	0	0	0	203	203	357	141	95.8936
Moody [22]	609	533	178	813	23	0.0346	313	0	0	0	0	203	203	303	116.1	83.1569
Moody [22]	609	533	178	813	22	0.0346	313	0	0	0	0	203	203	341	190	208.739
Moody [22]	609	533	178	813	22	0.0425	302	0	0	0	0	203	203	390	110.7	105.182
Moody [22]	609	533	178	813	25	0.0425	302	0	0	0	0	203	203	437	468	276.036
Moody [22]	609	533	178	813	25	0.0425	302	0.0052	326	0	0	203	203	478	186	169.712
Moody [22]	609	533	178	813	22	0.0425	302	0.0095	303	0	0	203	203	507	87	51.9137
Oh and Shin [23]	560	500	130	425	24	0.0156	414	0	414	0	414	130	130	265	257	201.946
Oh and Shin [23]	560	500	130	425	24	0.0156	414	0.0012	414	0.0043	414	130	130	284	581	398.398
Oh and Shin [23]	560	500	130	425	24	0.0156	414	0.0022	414	0.0043	414	130	130	377	173	86.5288
Oh and Shin [23]	560	500	130	425	24	0.0156	414	0.0034	414	0.0043	414	130	130	358	90	57.6963
Oh and Shin [23]	560	500	130	250	49	0.0156	414	0	414	0	414	130	130	642	130	95.2086
Oh and Shin [23]	560	500	130	250	49	0.0156	414	0.0012	414	0.0043	414	130	130	713	150	137.491
Oh and Shin [23]	560	500	130	250	49	0.0156	414	0.0022	414	0.0043	414	130	130	706	223	170.186
Oh and Shin [23]	560	500	130	250	49	0.0156	414	0.0034	414	0.0043	414	130	130	709	396	252.084
Oh and Shin [23]	560	500	130	425	49	0.0156	414	0	414	0	414	130	130	401	545	489.054
Oh and Shin [23]	560	500	130	425	49	0.0156	414	0.0012	414	0.0043	414	130	130	488	224	169.829
Oh and Shin [23]	560	500	130	425	49	0.0156	414	0.0022	414	0.0043	414	130	130	456	5440	2691.94
Oh and Shin [23]	560	500	130	425	49	0.0156	414	0.0034	414	0.0043	414	130	130	421	115	84.4277
Oh and Shin [23]	560	500	130	625	49	0.0156	414	0	414	0	414	130	130	337	167	160.169
Oh and Shin [23]	560	500	130	625	49	0.0156	414	0.0012	414	0.0043	414	130	130	347	303	316.108
Oh and Shin [23]	560	500	130	625	49	0.0156	414	0.0022	414	0.0043	414	130	130	381	156.4	167.922
Oh and Shin [23]	560	500	130	625	49	0.0156	414	0.0034	414	0.0043	414	130	130	402	307	383.445
Oh and Shin [23]	560	500	130	1000	49	0.0156	414	0.0012	414	0.0043	414	130	130	211	568	513.489
Oh and Shin [23]	560	500	130	1000	49	0.0156	414	0.0022	414	0.0043	414	130	130	237	321	293.32
Oh and Shin [23]	560	500	130	1000	49	0.0156	414	0.0034	414	0.0043	414	130	130	235	253	310.045
Oh and Shin [23]	560	500	120	250	51	0.0129	414	0.0013	414	0	414	130	130	347	900.7	643.395
Oh and Shin [23]	560	500	120	250	51	0.0129	414	0.0013	414	0.0023	414	130	130	398	904	722.79
Oh and Shin [23]	560	500	120	250	51	0.0129	414	0.0013	414	0.0047	414	130	130	490	1375	911.871
Oh and Shin [23]	560	500	120	250	51	0.0129	414	0.0013	414	0.0094	414	130	130	455	400	290.579
Oh and Shin [23]	560	500	120	425	51	0.0129	414	0.0013	414	0.0047	414	130	130	392	34	27.0758
Oh and Shin [23]	560	500	120	425	51	0.0129	414	0.0024	414	0.0047	414	130	130	361	300	176.258
Oh and Shin [23]	560	500	120	425	51	0.0129	414	0.0037	414	0.0047	414	130	130	374	307	206.524
Oh and Shin [23]	560	500	120	625	51	0.0129	414	0.0013	414	0	414	130	130	214	305	193.575
Oh and Shin [23]	560	500	120	625	51	0.0129	414	0.0013	414	0.0023	414	130	130	260	495	478.114
Oh and Shin [23]	560	500	120	625	51	0.0129	414	0.0013	414	0.0047	414	130	130	277	228	195.553
Oh and Shin [23]	560	500	120	625	51	0.0129	414	0.0013	414	0.0094	414	130	130	291	96	59.8827
Oh and Shin [23]	560	500	120	1000	51	0.0129	414	0.0013	414	0.0046	414	130	130	165	1544	1284.84
Oh and Shin [23]	560	500	120	250	74	0.0129	414	0.0013	414	0	414	130	130	438	875	619.652
Oh and Shin [23]	560	500	120	250	74	0.0129	414	0.0013	414	0.0023	414	130	130	542	119	67.5422
Oh and Shin [23]	560	500	120	250	74	0.0129	414	0.0013	414	0.0047	414	130	130	548	672	716.51
Oh and Shin [23]	560	500	120	250	74	0.0129	414	0.0013	414	0.0094	414	130	130	547	174	165.617
Oh and Shin [23]	560	500	120	425	74	0.0129	414	0.0013	414	0.0047	414	130	130	418	467	273.897
Oh and Shin [23]	560	500	120	425	74	0.0129	414	0.0024	414	0.0047	414	130	130	410	152	84.4277
Oh and Shin [23]	560	500	120	425	74	0.0129	414	0.0037	414	0.0047	414	130	130	408	155	98.56
Oh and Shin [23]	560	500	120	625	74	0.0129	414	0.0013	414	0	414	130	130	291	265	282.981
Oh and Shin [23]	560	500	120	625	74	0.0129	414	0.0013	414	0.0023	414	130	130	310	115.7	78.8066
Oh and Shin [23]	560	500	120	625	74	0.0129	414	0.0013	414	0.0047	414	130	130	338	372	294.835
Oh and Shin [23]	560	500	120	625	74	0.0129	414	0.0013	414	0.0094	414	130	130	333	429	382.908
Oh and Shin [23]	560	500	120	1000	74	0.0129	414	0.0013	414	0.0047	414	130	130	214	527	546.852
Oh and Shin [23]	560	500	130	625	24	0.0156	414	0.0012	414	0.0043	414	130	130	228	2018	1432.76
Oh and Shin [23]	560	500	130	625	24	0.0156	414	0.0012	414	0.0043	414	130	130	255	275	167.563
Oh and Shin [23]	560	500	130	625	24	0.0156	414	0.0012	414	0.0043	414	130	130	207	251	158.281
Oh and Shin [23]	560	500	130	250	49	0.0156	414	0.0012	414	0.0043	414	130	130	746	270	318.41
Oh and Shin [23]	560	500	130	425	49	0.0156	414	0.0012	414	0.0043	414	130	130	530	323	200.919
Oh and Shin [23]	560	500	130	625	49	0.0156	414	0.0012	414	0.0043	414	130	130	378	1357	1051.05
Oh and Shin [23]	560	500	130	250	49	0.0156	414	0.0012	414	0.0043	414	130	130	702	136	90.8955
Oh and Shin [23]	560	500	130	425	49	0.0156	414	0.0012	414	0.0043	414	130	130	568	220	138.749
Oh and Shin [23]	560	500	130	625	49	0.0156	414	0.0012	414	0.0043	414	130	130	363	159.4	106.359
Proestos et al.[24]	610	508	241	610	38	0.0735	457	0	0	0	0	457	305	1469	375	222.558
Proestos et al.[24]	622	508	241	610	62	0.0735	457	0	0	0	0	457	305	1700	353	391.918
Proestos et al.[24]	648	508	139	610	91	0.1133	457	0	0	0	0	457	305	1393	186	182.337
Quintero-Febres et al.[25]	460	370	150	525	22	0.0279	462	0.0024	407	0.0012	407	150	150	251	222	143.834
Quintero-Febres et al.[25]	460	370	150	525	22	0.0279	462	0.0024	407	0.0012	407	150	150	237	246	309.575
Quintero-Febres et al.[25]	460	370	150	525	22	0.0279	462	0	407	0	407	150	150	221	425	383.445
Quintero-Febres et al.[25]	460	370	150	525	22	0.0279	462	0	407	0	407	150	150	196	290	240.013
Quintero-Febres et al.[25]	460	370	150	335	32	0.0205	427	0.0013	407	0.0012	407	150	150	456	752	564.357
Quintero-Febres et al.[25]	460	370	150	335	32	0.0205	427	0.0013	407	0.0012	407	150	150	426	458	350.024
Quintero-Febres et al.[25]	460	370	150	305	32	0.0205	427	0	407	0	407	150	150	468	225	194.884
Quintero-Febres et al.[25]	460	370	150	305	32	0.0205	427	0	407	0	407	150	150	459	491	295.072
Quintero-Febres et al.[25]	460	380	100	595	50	0.0407	434	0.0032	407	0.0017	407	150	150	265	264	169.789
Quintero-Febres et al.[25]	460	380	100	545	50	0.0407	434	0	407	0	407	150	150	292	318	180.5
Quintero-Febres et al.[25]	460	380	100	340	50	0.0407	434	0.0075	407	0.0017	407	150	150	484	560	459.399
Quintero-Febres et al.[25]	460	380	100	310	50	0.0407	434	0	407	0	407	150	150	460	740	416.044
Sagaseta&Vollum [26]	500	438	135	553	80	0.0332	580	0.0022	550	0	550	210	125	563	314.5	166.14
Sagaseta&Vollum [26]	500	438	135	553	80	0.0332	580	0.0034	550	0	550	210	125	655	666	526.662
Sagaseta&Vollum [26]	500	438	135	518	80	0.0332	580	0.0045	550	0	550	210	125	707	230	97.2482
Sagaseta&Vollum [26]	500	438	135	553	68	0.0332	580	0	550	0	550	210	125	366	388.5	233.579
Sagaseta&Vollum [26]	500	438	135	518	68	0.0332	580	0.0022	550	0	550	210	125	532	513	376.689
Sagaseta&Vollum [26]	500	438	135	553	68	0.0332	580	0.0034	550	0	550	210	125	481	350	256.448
Sagaseta&Vollum [26]	500	438	135	553	68	0.0332	580	0.0045	550	0	550	210	125	602	360	288.467
Sahoo et al.[27]	450	400	100	175	45	0.0113	400	0	0	0	0	100	100	371	380	317.679
Sahoo et al.[27]	450	400	100	175	41	0.0113	400	0.002	260	0.002	260	100	100	359	1175	732.199
Sahoo et al.[27]	450	400	100	175	43	0.0113	400	0.0025	260	0.0021	260	100	100	371	573.4	512.684
Sahoo et al.[27]	450	400	100	175	38	0.0113	400	0.003	260	0.003	260	100	100	349	775	616.604
Sahoo et al.[27]	450	400	100	175	41	0.0113	400	0.003	260	0	260	100	100	331	602	531.629
Sahoo et al.[27]	450	400	100	175	39	0.0113	400	0	0	0.003	260	100	100	349	743	642.335
Sahoo et al.[27]	450	400	100	175	39	0.0113	400	0	0	0.0048	260	100	100	360	968	580.771
Sahoo et al.[27]	450	400	100	175	43	0.0113	400	0.0066	260	0	260	100	100	303	190	222.275
Sahoo et al.[27]	450	400	100	175	45	0.0113	400	0	0	0.0034	260	100	100	360	1870	1432.76
Sahoo et al.[27]	450	400	100	175	45	0.0113	400	0.0032	260	0.0017	260	100	100	354	122	95.5759
Sahoo et al.[27]	450	400	100	175	36	0.0113	400	0.002	440	0.002	440	100	100	366	303	227.86
Salamy et al.[28]	475	400	240	200	36	0.0202	376	0	376	0	0	100	100	775	470	313.091
Salamy et al.[28]	475	400	240	200	36	0.0202	376	0.004	376	0	0	100	100	768	1542	1146.21
Salamy et al.[28]	475	400	240	200	31	0.0202	376	0.008	376	0	0	100	100	976	994	1002.08
Salamy et al.[28]	475	400	240	400	31	0.0202	376	0	376	0	0	100	100	525	510	526.204
Salamy et al.[28]	475	400	240	400	31	0.0202	376	0.004	376	0	0	100	100	591	196	158.281
Salamy et al.[28]	475	400	240	400	38	0.0202	376	0.008	376	0	0	100	100	751	537	334.683
Salamy et al.[28]	475	400	240	600	29	0.0202	376	0	376	0	0	100	100	308	268	194.547
Salamy et al.[28]	475	400	240	600	23	0.0202	376	0	376	0	0	100	100	352	168	115.742
Salamy et al.[28]	475	400	240	600	29	0.0202	376	0.004	376	0	0	100	100	513	102.7	120.846
Salamy et al.[28]	475	400	240	600	31	0.0202	376	0.008	376	0	0	100	100	581	672	518.909
Salamy et al.[28]	675	600	360	900	38	0.0211	388	0	388	0	0	100	150	980	751	618.836
Salamy et al.[28]	675	600	360	900	31	0.0211	372	0	372	0	0	100	150	894	220	237.333
Salamy et al.[28]	905	800	480	1200	32	0.0207	398	0	398	0	0	100	200	1493	968	572.965
Salamy et al.[28]	905	800	480	1200	24	0.0207	398	0	398	0	0	100	200	1129	164.6	83.1569
Salamy et al.[28]	1105	1000	600	1500	31	0.0204	398	0	398	0	0	100	250	1985	426	263.319
Salamy et al.[28]	1105	1000	600	1500	29	0.0204	398	0.004	398	0	0	100	250	2607	849	561.542
Salamy et al.[28]	1305	1200	720	1800	27	0.0199	402	0	402	0	0	100	300	2695	358	242.804
Salamy et al.[28]	1505	1400	840	2100	27	0.0205	394	0	394	0	0	100	350	2988	4137	2613.2
Salamy et al.[28]	1505	1400	840	2100	24	0.0205	398	0.004	398	0	0	100	350	4198	268	187.122
Sarsam&Al-Musawi [29]	270	235	180	588	39	0.0223	495	0.0009	820	0	0	100	100	189	340	225.674
Sarsam&Al-Musawi [29]	270	232	180	580	76	0.0226	495	0.0009	820	0	0	100	100	201	224	110.85
Sarsam&Al-Musawi [29]	270	235	180	588	40	0.0223	495	0.0014	820	0	0	100	100	199	190	198.586
Sarsam&Al-Musawi [29]	270	235	180	588	72	0.0223	495	0.0014	820	0	0	100	100	199	563	472.072
Sarsam&Al-Musawi [29]	270	233	180	583	74	0.0282	495	0.0009	820	0	0	100	100	224	157	137.515
Sarsam&Al-Musawi [29]	270	233	180	583	73	0.0282	495	0.0014	820	0	0	100	100	228	195	168.759
Sarsam&Al-Musawi [29]	270	233	180	583	80	0.0282	495	0.0019	820	0	0	100	100	207	443	395.395
Sarsam&Al-Musawi [29]	270	233	180	583	70	0.0351	495	0.0009	820	0	0	100	100	247	505	436.088
Sarsam&Al-Musawi [29]	270	233	180	583	74	0.0351	495	0.0014	820	0	0	100	100	247	700	400.093
Sarsam&Al-Musawi [29]	270	233	180	583	76	0.0351	495	0.0019	820	0	0	100	100	221	396.4	252.782
Senturk&Higgins [30]	1829	1778	406	2438	27	0.0056	490	0.0044	429	0	429	203	610	2253	146	137.515
Senturk&Higgins [30]	1829	1778	406	2438	26	0.0056	470	0.0029	348	0	348	203	610	1809	894	578.232
Senturk&Higgins [30]	1829	1778	406	2438	28	0.0028	470	0.0044	429	0	429	203	610	1754	716	629.89
Senturk&Higgins [30]	1829	1778	406	2438	24	0.0028	478	0.0029	346	0	346	203	610	1307	424	358.383
Senturk&Higgins [30]	1219	1168	406	2438	25	0.0042	469	0.0029	349	0	349	203	610	922	2923	2224.22
Shuraim & El-Sayed [31]	700	612	250	1224	58	0.0073	569	0	0	0	0	100	100	281	390	304.494
Shuraim & El-Sayed [31]	700	612	250	1224	58	0.0121	569	0	0	0	0	100	100	499	104	84.4277
Shuraim & El-Sayed [31]	700	612	250	1224	58	0.0183	569	0	0	0	0	100	100	470	241	201.946
Shuraim & El-Sayed [31]	700	612	250	918	58	0.0073	569	0	0	0	0	100	100	504	1149	809.863
Shuraim & El-Sayed [31]	700	612	250	918	58	0.0121	569	0	0	0	0	100	100	700	753	809.617
Shuraim & El-Sayed [31]	700	612	250	918	58	0.0183	569	0	0	0	0	100	100	644	348	210.724
Shuraim & El-Sayed [31]	700	612	250	612	58	0.0073	569	0	0	0	0	100	100	722	507	268.259
Shuraim & El-Sayed [31]	700	612	250	612	58	0.0121	569	0	0	0	0	100	100	975	264	140.553
Shuraim & El-Sayed [31]	700	612	250	612	58	0.0183	569	0	0	0	0	100	100	1246	189	140.317
Shuraim & El-Sayed [31]	400	355	250	670	55	0.0074	569	0	0	0	0	55	55	208	73.5	64.453
Shuraim & El-Sayed [31]	400	355	250	670	55	0.0122	569	0	0	0	0	55	55	226	2633	1101.66
Shuraim & El-Sayed [31]	400	355	250	670	55	0.0182	569	0	0	0	0	55	55	372	547	674.218
Shuraim & El-Sayed [31]	400	355	250	503	55	0.0074	569	0	0	0	0	55	55	283	2660	872.863
Shuraim & El-Sayed [31]	400	355	250	503	55	0.0122	569	0	0	0	0	55	55	443	1399	1267.7
Shuraim & El-Sayed [31]	400	355	250	503	55	0.0182	569	0	0	0	0	55	55	538	731	406.366
Shuraim & El-Sayed [31]	400	355	250	335	55	0.0074	569	0	0	0	0	55	55	432	250	238.742
Shuraim & El-Sayed [31]	400	355	250	335	55	0.0122	569	0	0	0	0	55	55	588	228	190.323
Shuraim & El-Sayed [31]	400	355	250	335	55	0.0182	569	0	0	0	0	55	55	765	76.9	42.8025
Smith&Vantsiotis [32]	356	305	102	305	21	0.0194	431	0	484	0	484	102	102	140	173	208.739
Smith&Vantsiotis [32]	356	305	102	305	21	0.0194	431	0	484	0	484	102	102	136	141	118.038
Smith&Vantsiotis [32]	356	305	102	305	19	0.0194	431	0.0028	484	0.0023	484	102	102	161	561	380.346
Smith&Vantsiotis [32]	356	305	102	305	18	0.0194	431	0.0028	484	0.0045	484	102	102	148	160	91.8917
Smith&Vantsiotis [32]	356	305	102	305	16	0.0194	431	0.0028	484	0.0068	484	102	102	141	642	476.396
Smith&Vantsiotis [32]	356	305	102	305	21	0.0194	431	0.0028	484	0.0068	484	102	102	171	318	168.13
Smith&Vantsiotis [32]	356	305	102	305	21	0.0194	431	0.0028	484	0.0091	484	102	102	184	189	149.122
Smith&Vantsiotis [32]	356	305	102	305	22	0.0194	431	0.0063	484	0.0023	484	102	102	175	544	266.394
Smith&Vantsiotis [32]	356	305	102	305	20	0.0194	431	0.0063	484	0.0045	484	102	102	171	434.2	304.967
Smith&Vantsiotis [32]	356	305	102	305	20	0.0194	431	0.0063	484	0.0068	484	102	102	172	159	87.3724
Smith&Vantsiotis [32]	356	305	102	305	19	0.0194	431	0.0063	484	0.0091	484	102	102	162	933	722.79
Smith&Vantsiotis [32]	356	305	102	305	18	0.0194	431	0.0125	484	0.0023	484	102	102	161	361	231.284
Smith&Vantsiotis [32]	356	305	102	305	19	0.0194	431	0.0125	484	0.0045	484	102	102	173	288	270.809
Smith&Vantsiotis [32]	356	305	102	305	21	0.0194	431	0.0125	484	0.0068	484	102	102	179	548	674.218
Smith&Vantsiotis [32]	356	305	102	305	20	0.0194	431	0.0125	484	0.0091	484	102	102	168	488	513.489
Smith&Vantsiotis [32]	356	305	102	368	22	0.0194	431	0	484	0	484	102	102	149	168	127.379
Smith&Vantsiotis [32]	356	305	102	368	22	0.0194	431	0.0024	484	0.0023	484	102	102	148	500.4	338.447
Smith&Vantsiotis [32]	356	305	102	368	20	0.0194	431	0.0024	484	0.0045	484	102	102	144	347	201.941
Smith&Vantsiotis [32]	356	305	102	368	21	0.0194	431	0.0024	484	0.0068	484	102	102	140	46.5	29.5969
Smith&Vantsiotis [32]	356	305	102	368	20	0.0194	431	0.0024	484	0.0091	484	102	102	153	4875	3954.13
Smith&Vantsiotis [32]	356	305	102	368	19	0.0194	431	0.0042	484	0.0023	484	102	102	129	144	102.921
Smith&Vantsiotis [32]	356	305	102	368	19	0.0194	431	0.0042	484	0.0045	484	102	102	131	200	177.82
Smith&Vantsiotis [32]	356	305	102	368	18	0.0194	431	0.0042	484	0.0068	484	102	102	126	722	747.563
Smith&Vantsiotis [32]	356	305	102	368	22	0.0194	431	0.0042	484	0.0068	484	102	102	150	240	252.12
Smith&Vantsiotis [32]	356	305	102	368	20	0.0194	431	0.0042	484	0.0091	484	102	102	145	372	310.139
Smith&Vantsiotis [32]	356	305	102	368	16	0.0194	431	0.0063	484	0.0023	484	102	102	131	1393	988.315
Smith&Vantsiotis [32]	356	305	102	368	20	0.0194	431	0.0077	484	0.0023	484	102	102	159	1943.4	2063.87
Smith&Vantsiotis [32]	356	305	102	368	19	0.0194	431	0.0077	484	0.0045	484	102	102	158	171	115.742
Smith&Vantsiotis [32]	356	305	102	368	19	0.0194	431	0.0077	484	0.0068	484	102	102	155	322	219.32
Smith&Vantsiotis [32]	356	305	102	368	21	0.0194	431	0.0077	484	0.0091	484	102	102	166	788.6	903.923
Smith&Vantsiotis [32]	356	305	102	368	17	0.0194	431	0.0125	484	0.0023	484	102	102	154	796	748.086
Smith&Vantsiotis [32]	356	305	102	457	21	0.0194	431	0	484	0	484	102	102	116	149	120.084
Smith&Vantsiotis [32]	356	305	102	457	19	0.0194	431	0.0018	484	0.0023	484	102	102	119	1305	840.008
Smith&Vantsiotis [32]	356	305	102	457	22	0.0194	431	0.0018	484	0.0045	484	102	102	123	323	160.107
Smith&Vantsiotis [32]	356	305	102	457	23	0.0194	431	0.0018	484	0.0068	484	102	102	131	578.8	470.29
Smith&Vantsiotis [32]	356	305	102	457	22	0.0194	431	0.0018	484	0.0091	484	102	102	122	588	314.88
Smith&Vantsiotis [32]	356	305	102	457	20	0.0194	431	0.0031	484	0.0023	484	102	102	124	171	120.221
Smith&Vantsiotis [32]	356	305	102	457	19	0.0194	431	0.0031	484	0.0045	484	102	102	104	238.5	128.697
Smith&Vantsiotis [32]	356	305	102	457	19	0.0194	431	0.0031	484	0.0045	484	102	102	115	134	118.038
Smith&Vantsiotis [32]	356	305	102	457	20	0.0194	431	0.0031	484	0.0068	484	102	102	125	440	383.445
Smith&Vantsiotis [32]	356	305	102	457	21	0.0194	431	0.0031	484	0.0091	484	102	102	124	125	88.1762
Smith&Vantsiotis [32]	356	305	102	457	21	0.0194	431	0.0056	484	0.0023	484	102	102	141	349	230.774
Smith&Vantsiotis [32]	356	305	102	457	17	0.0194	431	0.0056	484	0.0045	484	102	102	125	421	513.489
Smith&Vantsiotis [32]	356	305	102	457	18	0.0194	431	0.0056	484	0.0068	484	102	102	128	303	249.578
Smith&Vantsiotis [32]	356	305	102	457	19	0.0194	431	0.0056	484	0.0091	484	102	102	137	20.7	16.9731
Smith&Vantsiotis [32]	356	305	102	457	20	0.0194	431	0.0077	484	0.0023	484	102	102	147	1141	729.497
Smith&Vantsiotis [32]	356	305	102	457	19	0.0194	431	0.0063	484	0.0045	484	102	102	129	249	84.3921
Smith&Vantsiotis [32]	356	305	102	457	19	0.0194	431	0.0077	484	0.0045	484	102	102	152	324	163.181
Smith&Vantsiotis [32]	356	305	102	457	19	0.0194	431	0.0077	484	0.0068	484	102	102	153	1336	1224.22
Smith&Vantsiotis [32]	356	305	102	457	21	0.0194	431	0.0077	484	0.0091	484	102	102	160	663	720.611
Smith&Vantsiotis [32]	356	305	102	635	20	0.0194	431	0	484	0	484	102	102	73	665	449.961
Smith&Vantsiotis [32]	356	305	102	635	16	0.0194	431	0.0042	484	0.0023	484	102	102	87	223	156.145
Subedi et al.[33]	500	450	100	190	30	0.0089	580	0.0024	550	0.0051	550	100	150	375	308	301.351
Subedi et al.[33]	500	450	100	690	30	0.0089	580	0.0022	550	0.0051	550	100	150	150	390	214.607
Subedi et al.[33]	900	850	100	390	25	0.0027	580	0.0021	550	0.0035	550	100	150	293	1859	1146.21
Subedi et al.[33]	900	850	100	390	28	0.0115	580	0.0021	550	0.0035	550	100	150	485	598	436.652
Subedi et al.[33]	900	850	100	1290	33	0.0115	580	0.002	550	0.0035	550	100	150	211	441	443.576
Subedi et al.[33]	500	450	100	190	23	0.0089	580	0.0024	550	0.0051	550	100	150	308	539	314.88
Subedi et al.[33]	900	850	100	390	28	0.0027	580	0.0021	550	0.0035	550	100	150	303	212	182.667
Subedi et al.[33]	900	850	100	1290	32	0.0115	580	0.002	550	0.0035	550	100	150	199	1403	976.016
Tan et al.[34]	500	463	110	125	59	0.0123	505	0.0048	375	0	0	150	150	675	265	128.833
Tan et al.[34]	500	463	110	125	52	0.0123	505	0.0048	375	0	0	150	150	630	44	49.3064
Tan et al.[34]	500	463	110	125	54	0.0123	505	0.0048	375	0	0	150	150	640	1722	1676.91
Tan et al.[34]	500	463	110	125	57	0.0123	505	0.0048	375	0	0	150	150	630	1145	971.699
Tan et al.[34]	500	463	110	250	56	0.0123	505	0.0048	375	0	0	150	150	468	2295	1144.97
Tan et al.[34]	500	463	110	250	46	0.0123	505	0.0048	375	0	0	150	150	445	943	874.267
Tan et al.[34]	500	463	110	250	54	0.0123	505	0.0048	375	0	0	150	150	500	690.6	715.795
Tan et al.[34]	500	463	110	250	53	0.0123	505	0.0048	375	0	0	150	150	480	366	425.303
Tan et al.[34]	500	463	110	375	51	0.0123	505	0.0048	375	0	0	150	150	403	128	80.0532
Tan et al.[34]	500	463	110	375	44	0.0123	505	0.0048	375	0	0	150	150	400	131	84.6944
Tan et al.[34]	500	463	110	500	48	0.0123	505	0.0048	375	0	0	150	150	270	339	294.078
Tan et al.[34]	500	463	110	500	44	0.0123	505	0.0048	375	0	0	150	150	280	994	722.174
Tan et al.[34]	500	463	110	500	47	0.0123	505	0.0048	375	0	0	150	150	290	447	244.592
Tan et al.[34]	500	463	110	500	48	0.0123	505	0.0048	375	0	0	150	150	290	437	262.334
Tan et al.[34]	500	463	110	750	51	0.0123	505	0.0048	375	0	0	150	150	220	310	360.573
Tan et al.[34]	500	463	110	750	45	0.0123	505	0.0048	375	0	0	150	150	190	775	469.54
Tan et al.[34]	500	463	110	750	45	0.0123	505	0.0048	375	0	0	150	150	173	1851	1684.5
Tan et al.[34]	500	463	110	1000	41	0.0123	505	0.0048	375	0	0	150	150	150	342	257.704
Tan et al.[35]	500	443	110	375	80	0.0258	499	0	0	0	0	150	100	500	2988	2037.33
Tan et al.[35]	500	443	110	375	63	0.0258	499	0	0	0.0159	353	150	100	560	661	982.136
Tan et al.[35]	500	443	110	375	74	0.0258	499	0	0	0.0159	447	150	100	580	2020	1305.15
Tan et al.[35]	500	443	110	375	65	0.0258	499	0.0286	447	0.0159	447	150	100	775	751	449.234
Tan et al.[35]	500	443	110	500	71	0.0258	499	0.0143	353	0	0	150	100	520	570	308.262
Tan et al.[35]	500	443	110	500	64	0.0258	499	0	0	0.0159	353	150	100	390	184	120.587
Tan et al.[35]	500	443	110	500	72	0.0258	499	0	0	0.0317	447	150	100	470	150	111.529
Tan et al.[35]	500	443	110	500	73	0.0258	499	0.0143	353	0.0159	447	150	100	670	347	439.519
Tan et al.[35]	500	443	110	750	71	0.0258	499	0.0143	353	0	0	150	100	335	100	106.968
Tan et al.[35]	500	443	110	750	71	0.0258	499	0.0143	447	0	0	150	100	400	158	98.56
Tan et al.[35]	500	443	110	750	73	0.0258	499	0.0143	353	0.0159	447	150	100	460	43	26.2364
Tan et al.[36]	500	446	110	375	71	0.02	538	0.0048	385	0	0	150	100	545	185	179.351
Tan et al.[36]	500	446	110	500	71	0.02	538	0.0048	385	0	0	150	100	500	127	87.3724
Tan et al.[36]	500	448	110	750	72	0.02	538	0.0048	385	0	0	150	100	250	365	338.993
Tan et al.[36]	500	446	110	125	70	0.0258	499	0.0048	353	0	0	150	100	835	2607	1685.68
Tan et al.[36]	500	446	110	250	65	0.0258	499	0.0048	353	0	0	150	100	740	205	218.33
Tan et al.[36]	500	441	110	375	65	0.0258	499	0.0048	353	0	0	150	100	530	344	338.375
Tan et al.[36]	500	417	110	125	70	0.0408	499	0.0048	353	0	0	150	100	925	1326	834.622
Tan et al.[36]	500	417	110	250	65	0.0408	499	0.0048	353	0	0	150	100	720	642	486.945
Tan et al.[36]	500	421	110	375	65	0.0408	499	0.0048	353	0	0	150	100	670	853	415.103
Tan et al.[36]	500	420	110	500	68	0.0408	499	0.0048	353	0	0	150	100	520	250	299.644
Tan et al.[37]	500	444	140	250	49	0.026	520	0	0	0	0	250	250	850	179	169.712
Tan et al.[37]	500	444	140	375	43	0.026	520	0	0	0	0	250	250	700	173	110.853
Tan et al.[37]	500	444	140	500	37	0.026	520	0	0	0	0	250	250	570	214	292.73
Tan et al.[37]	1000	884	140	500	31	0.026	520	0.0012	240	0.0012	240	250	250	875	424.5	357.107
Tan et al.[37]	1400	1251	140	705	33	0.026	520	0.0012	240	0.0012	240	250	250	1175	777	804.102
Tan et al.[37]	1750	1559	140	880	43	0.026	520	0.0012	240	0.0012	240	250	250	1636	464	236.057
Tanimura & Sato [38]	450	400	300	200	23	0.0214	458	0	0	0	0	100	100	853	392	456.004
Tanimura & Sato [38]	450	400	300	200	23	0.0214	458	0.0021	370	0	0	100	100	821	199	117.349
Tanimura & Sato [38]	450	400	300	200	23	0.0214	458	0.0048	388	0	0	100	100	833	148	105.917
Tanimura & Sato [38]	450	400	300	200	23	0.0214	458	0.0084	368	0	0	100	100	869	1833	1599.41
Tanimura & Sato [38]	450	400	300	400	29	0.0214	458	0	0	0	0	100	100	632	950	600.844
Tanimura & Sato [38]	450	400	300	400	29	0.0214	458	0.0021	370	0	0	100	100	731	1678	1146.21
Tanimura & Sato [38]	450	400	300	400	29	0.0214	458	0.0048	388	0	0	100	100	750	308	194.602
Tanimura & Sato [38]	450	400	300	400	29	0.0214	458	0.0084	368	0	0	100	100	804	456	513.489
Tanimura & Sato [38]	450	400	300	600	23	0.0214	458	0	0	0	0	100	100	284	750	507.958
Tanimura & Sato [38]	450	400	300	600	23	0.0214	458	0.0021	370	0	0	100	100	464	148.3	175.595
Tanimura & Sato [38]	450	400	300	600	23	0.0214	458	0.0048	388	0	0	100	100	491	2584	1799.84
Tanimura & Sato [38]	450	400	300	600	24	0.0214	458	0.0084	368	0	0	100	100	570	214.2	217.618
Tanimura & Sato [38]	450	400	300	400	32	0.0214	458	0	0	0	0	100	100	661	168	147.672
Tanimura & Sato [38]	450	400	300	400	32	0.0214	458	0.0021	370	0	0	100	100	751	699	353.568
Tanimura & Sato [38]	450	400	300	400	32	0.0214	458	0.0048	388	0	0	100	100	774	4902	1917.03
Tanimura & Sato [38]	450	400	300	400	32	0.0214	458	0.0084	368	0	0	100	100	849	187	146.668
Tanimura & Sato [38]	450	400	300	400	31	0.0214	458	0.0021	370	0	0	100	100	570	4198	2255.51
Tanimura & Sato [38]	450	400	300	400	32	0.0214	458	0.0048	388	0	0	100	100	773	360	323.548
Tanimura & Sato [38]	450	400	300	400	32	0.0214	458	0.0084	368	0	0	100	100	756	375	214.462
Tanimura & Sato [38]	450	400	300	400	24	0.0214	702	0.0048	952	0	0	100	100	665	460	344.2
Tanimura & Sato [38]	450	400	300	400	27	0.0214	702	0.0084	1051	0	0	100	100	661	665	323.22
Tanimura & Sato [38]	450	400	300	600	26	0.0214	702	0.0048	952	0	0	100	100	537	701	720.134
Tanimura & Sato [38]	450	400	300	600	26	0.0214	702	0.0084	1051	0	0	100	100	566	143.6	132.555
Tanimura & Sato [38]	450	400	300	200	80	0.0214	702	0	0	0	0	100	100	1958	632	406.366
Tanimura & Sato [38]	450	400	300	400	76	0.0214	702	0	0	0	0	100	100	1403	85.3	49.6845
Tanimura & Sato [38]	450	400	300	600	78	0.0214	702	0	0	0	0	100	100	904	395	326.575
Tanimura & Sato [38]	450	400	300	800	78	0.0214	702	0	0	0	0	100	100	752	242	165.592
Tanimura & Sato [38]	450	400	300	300	26	0.0214	458	0.0048	388	0	0	100	100	647	107.1	137.799
Tanimura & Sato [38]	450	400	300	300	26	0.0214	458	0.0084	368	0	0	100	100	666	580	267.769
Tanimura & Sato [38]	450	400	300	300	26	0.0214	458	0.0088	389	0	0	100	100	701	378	405.374
Tanimura & Sato [38]	450	400	300	800	27	0.0214	702	0.0048	388	0	0	100	100	416	582	331.275
Tanimura & Sato [38]	450	400	300	800	27	0.0214	702	0.0084	368	0	0	100	100	440	358	250.986
Tanimura & Sato [38]	450	400	300	400	25	0.0214	458	0.0095	388	0	0	100	100	647	1129	815.808
Tanimura & Sato [38]	450	400	300	400	25	0.0214	458	0.0095	375	0	0	100	100	598	341	217.629
Tanimura & Sato [38]	450	400	300	200	25	0.0042	1330	0	0	0	0	100	100	588	200	110.446
Tanimura & Sato [38]	450	400	300	200	25	0.0042	1330	0.0048	388	0	0	100	100	539	127	101.304
Tanimura & Sato [38]	450	400	300	200	26	0.0042	1330	0.0084	368	0	0	100	100	554	943	1330.46
Tanimura & Sato [38]	450	400	300	400	25	0.0042	1330	0	0	0	0	100	100	358	835	445.801
Tanimura & Sato [38]	450	400	300	400	25	0.0042	1330	0.0048	388	0	0	100	100	470	175.8	163.449
Tanimura & Sato [38]	450	400	300	400	26	0.0042	1330	0.0084	368	0	0	100	100	470	1010	748.364
Tanimura & Sato [38]	450	400	300	1000	21	0.0214	750	0.0048	388	0	0	100	100	324	416	386.51
Tanimura & Sato [38]	450	400	300	1000	21	0.0214	750	0.0084	368	0	0	100	100	376	1624	814.796
Tanimura & Sato [38]	450	400	300	1000	97	0.0214	750	0	0	0	0	100	100	345	499	559.927
Tanimura & Sato [38]	450	400	300	400	98	0.0214	750	0.0021	957	0	0	100	100	1243	177	250.535
Tanimura & Sato [38]	450	400	300	400	96	0.0214	750	0.0048	953	0	0	100	100	1300	335	201.946
Tanimura & Sato [38]	450	400	300	600	95	0.0214	750	0.0021	957	0	0	100	100	932	881.5	598.404
Tanimura & Sato [38]	450	400	300	600	94	0.0214	750	0.0048	953	0	0	100	100	980	1243	1215.96
Tanimura & Sato [38]	1050	1000	200	1000	31	0.004	1016	0.0029	389	0	0	200	200	665	375	240.795
Tanimura & Sato [38]	2100	2000	400	2000	31	0.004	1016	0.0029	375	0	0	400	400	2584	226	160.114
Tasenhod [39]	400	350	150	438	22	0.0065	357	0.0008	248	0.0047	248	150	150	159	1606	1341.52
Tasenhod [39]	400	350	150	438	21	0.0065	357	0.0022	248	0.0022	248	150	150	171	307	146.245
Tasenhod [39]	400	350	150	438	22	0.0065	357	0.0042	248	0.001	248	150	150	154	147	88.1762
Tasenhod [39]	400	350	150	525	24	0.0065	357	0.0007	248	0.0047	248	150	150	141	178	108.473
Tasenhod [39]	400	350	150	525	24	0.0065	357	0.0022	248	0.0022	248	150	150	134	226	315.574
Tasenhod [39]	400	350	150	525	21	0.0065	357	0.0038	248	0.0011	248	150	150	135	479	286.013
Tasenhod [39]	400	350	150	613	21	0.0065	357	0.0006	248	0.0054	248	150	150	157	438.7	448.57
Tasenhod [39]	400	350	150	613	22	0.0065	357	0.0022	248	0.0022	248	150	150	108	187	258.022
Tasenhod [39]	400	350	150	613	21	0.0065	357	0.0038	248	0.0011	248	150	150	123	190	90.8722
Walraven&Lehwalter [40]	400	360	250	360	16	0.0113	420	0	0	0	0	90	90	226	108	122.726
Walraven&Lehwalter [40]	400	360	250	360	22	0.0113	420	0	0	0	0	90	90	322	330	325.365
Walraven&Lehwalter [40]	400	360	250	360	22	0.0113	420	0	0	0	0	90	90	344	1636	1073.75
Walraven&Lehwalter [40]	400	360	250	360	24	0.0113	420	0	0	0	0	90	90	425	46	67.3376
Walraven&Lehwalter [40]	400	360	250	360	14	0.0113	420	0	0	0	0	90	90	220	179	120.587
Walraven&Lehwalter [40]	400	360	250	360	20	0.0113	420	0	0	0	0	90	90	347	640	420.343
Walraven&Lehwalter [40]	400	360	250	360	25	0.0113	420	0	0	0	0	90	90	396	144	134.204
Walraven&Lehwalter [40]	400	360	250	360	20	0.0113	420	0	0	0	0	90	90	323	713	608.682
Walraven&Lehwalter [40]	400	360	250	360	18	0.0113	420	0	0	0	0	90	90	318	416	265.673
Walraven&Lehwalter [40]	400	360	250	360	20	0.0113	420	0	0	0	0	90	90	246	188	163.894
Walraven&Lehwalter [40]	400	360	250	360	26	0.0113	420	0	0	0	0	90	90	437	335.5	359.178
Walraven&Lehwalter [40]	400	360	250	360	20	0.0113	420	0	0	0	0	90	90	270	3763	1654.75
Walraven&Lehwalter [40]	600	560	250	560	20	0.0112	420	0	0	0	0	140	140	350	211.1	120.253
Walraven&Lehwalter [40]	800	740	250	740	19	0.011	420	0	0	0	0	185	185	365	195.9	170.621
Walraven&Lehwalter [40]	1000	930	250	930	20	0.0108	420	0	0	0	0	233	233	505	265	200.789
Walraven&Lehwalter [40]	400	360	250	360	18	0.0113	420	0.0013	420	0	420	90	90	317	320	198.654
Walraven&Lehwalter [40]	600	560	250	565	19	0.0112	420	0.0014	420	0	420	140	140	465	140	107.244
Walraven&Lehwalter [40]	800	760	250	740	17	0.0078	420	0.0017	420	0	420	190	190	467	527	777.133
Walraven&Lehwalter [40]	400	360	250	360	20	0.0113	420	0.0035	420	0	420	90	90	380	801.5	641.724
Walraven&Lehwalter [40]	600	560	250	565	21	0.0112	420	0.0033	420	0	420	140	140	580	504	576.97
Walraven&Lehwalter [40]	800	760	250	740	20	0.0078	420	0.0033	420	0	420	190	190	665	511.5	303.888
Yang et al.[41]	400	355	160	200	31	0.01	408	0	0	0	0	100	100	447	438	539.375
Yang et al.[41]	600	555	160	300	31	0.0098	408	0	0	0	0	100	100	535	702	608.682
Yang et al.[41]	600	555	160	300	31	0.0098	408	0	0	0	0	100	100	479	769	609.028
Yang et al.[41]	750	685	160	375	31	0.01	408	0	0	0	0	100	100	597	980	712.011
Yang et al.[41]	1000	935	160	500	31	0.009	408	0	0	0	0	100	100	582	268	238.104
Yang et al.[41]	400	355	160	400	31	0.01	408	0	0	0	0	100	100	192	100	53.2672
Yang et al.[41]	400	355	160	400	31	0.01	408	0	0	0	0	100	100	312	260	179.811
Yang et al.[41]	600	555	160	600	31	0.0098	408	0	0	0	0	100	100	375	371	249.578
Yang et al.[41]	750	685	160	750	31	0.01	408	0	0	0	0	100	100	272	421	214.607
Yang et al.[41]	750	685	160	750	31	0.01	408	0	0	0	0	100	100	330	154	89.7112
Yang et al.[41]	1000	935	160	1000	31	0.009	408	0	0	0	0	100	100	544	262	154.218
Yang et al.[41]	400	355	160	200	79	0.01	408	0	0	0	0	100	100	733	145	102.921
Yang et al.[41]	600	555	160	300	79	0.0098	408	0	0	0	0	100	100	823	73	52.2846
Yang et al.[41]	750	685	160	375	79	0.01	408	0	0	0	0	100	100	1010	661	472.283
Yang et al.[41]	1000	935	160	500	79	0.009	408	0	0	0	0	100	100	1029	312	271.491
Yang et al.[41]	400	355	160	375	79	0.01	408	0	0	0	0	100	100	499	6294	3348.31
Yang et al.[41]	400	355	160	375	79	0.01	408	0	0	0	0	100	100	385	1107	1012.02
Yang et al.[41]	600	555	160	600	79	0.0098	408	0	0	0	0	100	100	573	530	513.489
Yang et al.[41]	1000	935	160	1000	79	0.009	408	0	0	0	0	100	100	769	518	408.589
Zhang et al.[42]	600	532	200	160	48	0.0118	654	0.0034	457	0.0034	457	80	80	1100	655	472.072
Zhang et al.[42]	600	532	200	319	48	0.0118	654	0.0034	457	0.0034	457	80	80	904	957	1314.77
Zhang et al.[42]	600	532	200	479	48	0.0118	654	0.0034	457	0.0034	457	80	80	785	173.9	131.478
Zhang et al.[42]	600	532	200	320	48	0.0076	670	0.0034	457	0.0034	457	80	80	750	242	97.7113
Zhang et al.[42]	600	532	200	319	48	0.0143	630	0.0034	457	0.0034	457	80	80	994	1240	769.981
Zhang et al.[42]	600	532	200	319	48	0.0118	654	0.005	457	0.0034	457	80	80	933	212.5	122.517
Zhang et al.[42]	600	532	200	319	48	0.0118	654	0.0025	457	0.0034	457	80	80	899	337	324.299
Zhang et al.[42]	600	532	200	319	48	0.0118	654	0	457	0.0034	457	80	80	894	408	560.767
Zhang et al.[43]	500	428	150	600	41	0.0124	484	0.0035	328	0	328	150	150	250	932	891.308
Zhang et al.[43]	500	428	150	600	41	0.0124	484	0.0035	328	0	328	150	150	306	334	237.795
Zhang et al.[43]	500	428	150	600	41	0.0124	484	0.0035	328	0	328	150	150	257	2253	1638.52
Zhang et al.[43]	500	428	150	750	41	0.0124	484	0.0035	328	0	328	150	150	240	894	577.779
Zhang et al.[43]	500	428	150	900	41	0.0124	484	0.0035	328	0	328	150	150	207	240	84.3921
Zhang et al.[43]	500	428	150	300	41	0.0124	484	0.0035	328	0	0	150	150	458	445	330.524
Zhang et al.[43]	600	527	160	750	38	0.0143	495	0.0042	369	0	369	150	150	425	361	456.004
Zhang et al.[43]	600	527	160	750	38	0.0143	495	0.0042	369	0	369	150	150	397	224	110.446
Zhang et al.[43]	600	527	160	750	38	0.0143	495	0.0042	369	0	369	150	150	440	377	250.986
Zhang et al.[43]	600	527	160	750	38	0.0143	495	0.0042	369	0	369	150	150	307	185	253.101
Zhang et al.[43]	600	527	160	1050	38	0.0143	495	0.0042	369	0	0	150	150	292	188	110.446
Zhang et al.[43]	600	527	160	450	38	0.0143	495	0.0042	369	0	0	150	150	553	157	142.591
Zhang et al.[43]	600	527	160	1200	38	0.0143	495	0.0042	369	0	369	150	150	267	225	222.275
Zhang et al.[43]	600	527	160	300	38	0.0143	495	0.0042	369	0	369	150	150	665	106	134.058
Zhang&Tan [44]	350	313	80	344	26	0.0125	469	0.004	426	0	0	53	53	100	208	82.1861
Zhang&Tan [44]	500	454	115	499	27	0.0128	507	0.0039	426	0	0	75	75	187	214	316.559
Zhang&Tan [44]	700	642	160	706	28	0.0122	522	0.0045	370	0	0	105	105	427	376	163.181
Zhang&Tan [44]	1000	904	230	994	29	0.012	521	0.0041	455	0	0	150	150	775	1307	983.282
Zhang&Tan [44]	350	314	80	345	27	0.0125	469	0	0	0	0	53	53	85	285.3	251.748
Zhang&Tan [44]	500	459	80	505	32	0.0115	501	0	0	0	0	75	75	136	73.4	72.339
Zhang&Tan [44]	700	650	80	715	25	0.0128	507	0	0	0	0	105	105	156	125	75.4853
Zhang&Tan [44]	1000	926	80	1019	31	0.0126	511	0	0	0	0	150	150	242	804	507.958
Zhang&Tan [44]	350	314	80	345	27	0.0125	469	0	0	0	0	53	53	85	322	221.366
Zhang&Tan [44]	500	454	115	499	28	0.0128	507	0	0	0	0	75	75	167	147.2	141.468
Zhang&Tan [44]	700	642	160	706	29	0.0122	522	0	0	0	0	105	105	361	245	170.186
Zhang&Tan [44]	1000	904	230	994	29	0.012	521	0	0	0	0	150	150	672	164.2	106.359
