# Supplementary material for: Prediction and reliability analysis of shear strength of RC deep beams
Source: Sci Rep. 2024 Jun 25;14:14590. doi: 10.1038/s41598-024-64386-w (PMC11199521; doi:10.1038/s41598-024-64386-w)
Supplement: Supplementary file 1 — Supplementary Information. [file 41598_2024_64386_MOESM1_ESM.zip › Sup data/Excel Results/RF_shear.xlsx]

## Sheet: Sheet1
h	d	b	a	fck	rho	fy	rho_v	fyv	rho_h	fyh	w_tp	w_bp	V_exp	V_pred
560	500	130	625	49	0.0156	414	0.0022	414	0.0043	414	130	130	381	380.279
400	360	250	360	24.3	0.0113	420	0	0	0	0	90	90	425	397.957
457	389	203	762	24	0.031	321	0.0037	331	0	331	89	89	285	258.246
400	355	250	503	55	0.0074	569	0	0	0	0	55	55	283	374.935
1000	935	160	500	79	0.009	408	0	0	0	0	100	100	1029	1108.13
356	305	102	368	19	0.0194	431	0.0042	484	0.0045	484	102	102	131	136.148
700	650	80	715	25	0.0128	507	0	0	0	0	105	105	156	166.076
475	400	240	200	31	0.0202	376	0.008	376	0	0	100	100	976	679.677
700	612	250	612	58	0.0183	569	0	0	0	0	100	100	1246	782.761
250	215	125	430	52	0.0377	414	0.0097	414	0	0	45	45	185.4	170.719
500	446	110	500	71	0.02	538	0.0048	385	0	0	150	100	500	434.051
560	500	130	250	49	0.0156	414	0.0034	414	0.0043	414	130	130	709	665.847
400	330	100	550	86	0.0362	364	0.0022	448	0.0056	577	100	100	211	278.004
450	400	300	800	27	0.0214	702	0.0084	368	0	0	100	100	440	506.818
500	450	100	690	30	0.0089	580	0.0022	550	0.0051	550	100	150	150	201.194
560	500	130	625	24	0.0156	414	0.0012	414	0.0043	414	130	130	255	219.697
450	400	100	175	45	0.0113	400	0.0032	260	0.0017	260	100	100	354	364.06
251	221	151	508	54	0.0182	500	0	0	0	0	25	25	70.8	89.0931
450	400	300	200	26	0.0042	1330	0.0084	368	0	0	100	100	554	586.958
356	303	155	610	36	0.0085	492	0.003	605	0.003	605	203	114	133	163.173
1219	1168	406	2438	25	0.0042	469	0.0029	349	0	349	203	610	922	1088.25
500	432	200	230	44	0.0218	589	0	0	0	0	100	100	1150	782.43
600	500	140	250	79	0.0434	552	0.0101	552	0.0127	552	150	150	1266	1315
500	441	110	375	65	0.0258	499	0.0048	353	0	0	150	100	530	679.06
500	463	110	375	44	0.0123	505	0.0048	375	0	0	150	150	400	380.092
450	400	300	600	23	0.0214	458	0	0	0	0	100	100	284	445.675
1000	930	250	930	20.4	0.0108	420	0	0	0	0	232	232	588	544.257
609	533	178	813	23	0.0272	315	0	0	0	0	203	203	357	331.004
400	360	250	360	19.8	0.0113	420	0	0	0	0	90	90	246	300.176
1067	980	533	1804	23	0.0231	476	0.0031	427	0.0029	462	508	406	2095	2023.25
400	330	100	550	85	0.0362	364	0.0022	448	0.0126	577	100	100	233	287.358
350	314	80	345	27	0.0125	469	0	0	0	0	53	53	85	96.0642
350	293	150	293	54	0.014	569	0	0	0	0	150	150	380	354.906
1000	900	200	750	35	0.0169	439	0.0057	463	0.0063	463	300	200	1337	1258.29
250	215	125	430	73	0.0377	414	0.0129	414	0	0	45	45	242.1	218.986
381	343	76	241	21.5	0.0076	320	0	0	0	0	76	76	90.1	118.417
560	500	130	625	49	0.0156	414	0.0012	414	0.0043	414	130	130	347	387.476
457	389	203	762	23	0.031	321	0.0037	331	0	331	89	89	268	257.61
400	370	80	400	58	0.0132	585	0.0029	397	0.004	397	130	130	240	229.326
1905	1750	533	4375	35	0.0237	469	0.0021	441	0.0021	441	610	406	2269	4456.43
406	375	305	533	45.5	0.0182	483	0	0	0	0	102	102	578.7	538.973
457	389	203	610	45	0.031	321	0.0034	331	0	331	89	89	435	424.477
600	560	250	560	19.8	0.0112	420	0	0	0	0	140	140	350	366.415
700	612	250	918	58	0.0121	569	0	0	0	0	100	100	700	568.795
356	305	102	305	22	0.0194	431	0.0063	484	0.0023	484	102	102	175	174.646
320	270	190	500	22.3	0.0182	439	0	0	0	0	100	100	89.5	134.805
1000	900	200	750	35	0.0169	439	0	0	0	0	300	200	1156	1046.43
500	463	110	250	54	0.0123	505	0.0048	375	0	0	150	150	500	505.709
560	500	130	625	49	0.0156	414	0.0034	414	0.0043	414	130	130	402	361.683
560	500	120	250	51	0.0129	414	0.0013	414	0.0094	414	130	130	455	421.271
500	444	140	250	49	0.026	520	0	0	0	0	250	250	850	739.934
450	400	100	175	41	0.0113	400	0.002	260	0.002	260	100	100	359	342.08
250	215	125	538	52	0.037693	414	0.0025	414	0	0	45	45	98.6	132.708
700	615	150	615	54	0.0144	546	0	0	0	0	150	150	590	607.754
381	343	76	254	23	0.0109	287	0.0086	303	0	0	76	76	140	151.828
560	500	130	250	49	0.0156	414	0.0022	414	0.0043	414	130	130	706	675.364
356	305	102	368	22	0.0194	431	0.0024	484	0.0023	484	102	102	148	153.757
1067	980	533	1804	23	0.0231	476	0.002	427	0.0019	427	508	406	2082	1871.1
450	400	100	175	36	0.0113	400	0.002	440	0.002	440	100	100	366	304.099
600	504	200	1000	18	0.0211	482	0.0028	421	0.0032	421	250	200	332	332.749
350	293	150	293	26	0.014	560	0	0	0	0	150	150	204	200.684
450	400	300	1000	97	0.0214	750	0	0	0	0	100	100	345	952.137
356	305	102	235	20.5	0.0193	431	0	0	0	0	102	102	159.5	147.567
560	500	120	425	74	0.0129	414	0.0013	414	0.0047	414	130	130	418	421.126
635	581	155	610	30	0.0063	492	0.003	605	0.003	605	203	114	371	346.615
500	443	110	375	80	0.0258	499	0	0	0	0	150	100	500	665.804
457	389	203	762	26	0.031	321	0.0073	331	0	331	89	89	322	306.895
406	368	305	356	46.8	0.0185	483	0	0	0	0	102	102	778.4	888.849
400	330	100	425	59	0.0362	364	0.0022	448	0.0059	577	100	100	257	226.206
350	314	80	345	27	0.0125	469	0	0	0	0	53	53	85	96.0642
160	140	80	280	69	0.0202	410	0.005	370	0	0	10	10	48.5	60.831
450	400	300	600	26	0.0214	702	0.0084	1051	0	0	100	100	566	543.575
400	370	80	400	59	0.0132	585	0.0029	397	0	397	130	130	200	222.461
368	318	154	432	17.9	0.0159	483	0	0	0	0	102	102	162.5	147.014
400	355	160	400	31	0.01	408	0	0	0	0	100	100	192	304.39
400	360	250	360	18	0.0113	420	0.0013	420	0	420	90	90	317	308.331
450	400	300	400	25	0.0042	1330	0.0048	388	0	0	100	100	470	466.28
610	508	241	610	38	0.0735	457	0	0	0	0	457	305	1469	993.749
406	368	305	533	29.8	0.0246	483	0	0	0	0	102	102	523.1	447.951
600	532	200	320	48	0.0076	670	0.0034	457	0.0034	457	80	80	750	899.601
500	463	110	250	53	0.0123	505	0.0048	375	0	0	150	150	480	496.675
406	368	305	711	32.3	0.0185	483	0	0	0	0	102	102	256.8	397.329
600	527	160	450	38	0.0143	495	0.0042	369	0	0	150	150	553	416.493
500	420	110	500	68	0.0408	499	0.0048	353	0	0	150	100	520	458.574
500	438	135	553	68	0.0332	580	0.0034	550	0	550	210	125	481	548.439
905	800	480	1200	32	0.0207	398	0	398	0	0	100	200	1493	1558.77
356	305	102	457	23	0.0194	431	0.0018	484	0.0068	484	102	102	131	136.744
700	642	160	706	28	0.0122	522	0.0045	370	0	0	105	105	427	364.508
457	405	152	610	33	0.0065	492	0.003	605	0.003	605	203	114	230	207.738
500	463	110	500	48	0.0123	505	0.0048	375	0	0	150	150	290	279.886
337	298	152	448	23.1	0.0334	414	0	0	0	0	50	50	116.1	120.968
381	313	152	635	30	0.0342	321	0.0073	331	0	331	89	89	222	193.264
381	313	152	610	28	0.0342	335	0.0046	331	0	331	89	89	175	181.522
457	389	203	762	23	0.031	321	0.0073	331	0	331	89	89	301	275.86
762	724	76	254	23	0.0052	287	0	0	0.0245	280	76	76	276	289.088
560	500	130	625	49	0.0156	414	0.0012	414	0.0043	414	130	130	363	387.476
300	228	100	200	13.1	0.03	364	0	0	0	0	100	100	114	88.5157
560	500	130	1000	49	0.0156	414	0.0022	414	0.0043	414	130	130	237	314.77
400	360	250	360	20	0.0113	420	0	0	0	0	90	90	347	303.208
607	503	300	600	44	0.0113	870	0.0033	405	0.0045	838	200	200	1071	702.41
609	533	178	813	25	0.0425	302	0.0052	326	0	0	203	203	478	430.513
600	500	140	500	72	0.0434	552	0.0101	552	0.0127	552	150	150	980	914.69
635	597	76	254	19	0.0062	287	0.0061	280	0.0061	280	76	76	208	200.514
475	400	240	400	31	0.0202	376	0.004	376	0	0	100	100	591	583.202
560	500	120	425	51	0.0129	414	0.0037	414	0.0047	414	130	130	374	351.829
1000	930	250	930	20	0.0108	420	0	0	0	0	233	233	505	529.804
450	400	300	400	96	0.0214	750	0.0048	953	0	0	100	100	1300	1631.54
600	500	140	500	52	0.0434	552	0.0101	552	0.0076	552	150	150	756	678.59
500	417	110	125	70	0.0408	499	0.0048	353	0	0	150	100	925	791.592
270	233	180	583	74	0.0351	495	0.0014	820	0	0	100	100	247	228.099
1829	1778	406	2438	28	0.0028	470	0.0044	429	0	429	203	610	1754	2190.34
250	207	150	476	98	0.0324	500	0	0	0	0	25	25	156.1	174.048
200	160	250	240	20.6	0.019	420	0	0	0	0	40	40	140	146.919
457	389	203	610	26	0.0207	321	0.0034	331	0	331	89	89	278	303.205
406	375	305	533	11.3	0.0057	483	0	0	0	0	102	102	211.7	154.643
1000	900	200	750	68	0.0169	439	0	0	0.0063	463	300	200	1600	2013.5
1105	1000	600	1500	31	0.0204	398	0	398	0	0	100	250	1985	2349.1
560	500	130	1000	49	0.0156	414	0.0012	414	0.0043	414	130	130	211	324.128
500	443	110	750	71	0.0258	499	0.0143	447	0	0	150	100	400	385.3
406	368	305	711	27.5	0.0246	483	0	0	0	0	102	102	323.5	387.912
457	395	203	457	26	0.0163	335	0.0061	331	0	331	89	89	312	304.494
609	533	178	813	25	0.0425	302	0	0	0	0	203	203	437	415.161
250	215	125	323	52	0.0377	414	0.0091	414	0	0	45	45	208	196.282
700	612	250	612	58	0.0121	569	0	0	0	0	100	100	975	728.874
250	215	125	430	73	0.0377	414	0.0097	414	0	0	45	45	230.1	202.332
1905	1750	533	3238	34	0.0237	469	0.0031	455	0.0029	455	737	406	3745	4037.2
600	507	100	200	54.7	0.03	389	0	0	0	0	100	100	514	679.423
400	355	250	503	55	0.0182	569	0	0	0	0	55	55	538	401.347
457	403	203	610	23	0.0305	267	0	0	0	0	89	89	311	293.176
400	355	250	335	55	0.0074	569	0	0	0	0	55	55	432	627.589
457	389	203	457	26	0.0098	370	0	0	0	0	89	89	223	206.042
607	507	300	600	23	0.0177	401	0.0033	405	0.0033	405	200	200	784	598.013
381	313	152	762	26	0.0342	321	0.0049	331	0	331	89	89	157	173.01
356	305	102	457	19	0.0194	431	0.0077	484	0.0068	484	102	102	153	141.241
200	160	250	80	19.9	0.0085	420	0	0	0	0	40	40	221	147.082
160	140	80	280	83	0.0202	410	0.0034	370	0	0	10	10	44	61.0925
368	314	154	432	21.7	0.0159	483	0	0	0	0	102	102	184.8	174.649
356	305	102	457	21	0.0194	431	0.0031	484	0.0091	484	102	102	124	134.687
450	400	300	600	94	0.0214	750	0.0048	953	0	0	100	100	980	1151.85
450	400	300	400	32	0.0214	458	0	0	0	0	100	100	661	705.615
450	400	100	175	38	0.0113	400	0.003	260	0.003	260	100	100	349	320.488
560	500	130	425	24	0.0156	414	0.0012	414	0.0043	414	130	130	284	301.927
200	160	250	160	18.1	0.0152	420	0	0	0	0	40	40	165	139.614
900	850	100	1290	33	0.0115	580	0.002	550	0.0035	550	100	150	211	259.888
1200	1095	400	2500	29	0.0069	652	0	0	0	0	300	150	492	674.737
400	330	100	300	60	0.0362	364	0.0022	448	0.0144	577	100	100	374	329.842
400	350	150	438	22	0.0065	357	0.0042	248	0.001	248	150	150	154	153.832
457	389	203	762	42	0.031	321	0.0037	331	0	331	89	89	379	401.396
500	397	200	800	18	0.022	482	0	0	0	0	250	200	250	285.046
400	360	250	360	19.9	0.0113	420	0	0	0	0	90	90	270	301.692
600	527	160	750	38	0.0143	495	0.0042	369	0	369	150	150	397	378.622
500	443	110	750	73	0.0258	499	0.0143	353	0.0159	447	150	100	460	560.835
609	533	178	813	17	0.0346	313	0	0	0	0	203	203	290	250.014
270	235	180	588	72	0.0223	495	0.0014	820	0	0	100	100	199	269.428
1067	980	533	1804	30	0.0231	455	0.0031	490	0.0045	490	914	254	2829	2867.53
270	232	180	580	76	0.0226	495	0.0009	820	0	0	100	100	201	246.709
1000	910	150	910	26	0.0147	546	0	0	0	0	150	150	546	453.336
457	389	203	610	24	0.0207	321	0.0034	331	0	331	89	89	246	284.474
600	527	160	1050	38	0.0143	495	0.0042	369	0	0	150	150	292	319.332
406	368	305	711	33.1	0.0124	483	0	0	0	0	102	102	267.9	376.973
1219	1016	914	1880	28	0.0293	462	0.0031	421	0.0027	421	610	406	5018	5715.71
560	500	120	250	51	0.0129	414	0.0013	414	0.0023	414	130	130	398	408.856
450	400	300	400	25	0.0214	458	0.0095	388	0	0	100	100	647	625.514
475	400	240	600	23	0.0202	376	0	376	0	0	100	100	352	342.321
350	313	80	344	26	0.0125	469	0.004	426	0	0	53	53	100	93.9377
450	400	100	175	45	0.0113	400	0	0	0	0	100	100	371	375.445
500	463	110	500	44	0.0123	505	0.0048	375	0	0	150	150	280	242.602
915	850	460	1640	51	0.0072	468	0	0	0	0	230	230	744.1	1211.8
400	330	100	425	88	0.0362	364	0.0022	448	0.0134	577	100	100	284	312.091
450	420	200	420	22	0.004	528	0.0028	405	0.0014	405	100	100	237	230.143
1750	1559	140	2625	43.4	0.026	620	0	0	0	0	150	150	470	691.565
457	389	203	610	29	0.0207	321	0.0034	331	0	331	89	89	286	310.337
1000	930	250	1395	16.9	0.0169	420	0	0	0	0	232	232	387	395.347
1118	978	533	1799	36	0.0229	503	0.0029	462	0.0033	462	508	406	2531	2633.26
600	527	160	300	38	0.0143	495	0.0042	369	0	369	150	150	665	632.809
406	362	305	711	14.7	0.0188	483	0	0	0	0	102	102	201.2	206.324
560	500	130	425	49	0.0156	414	0	414	0	414	130	130	401	438.726
600	555	160	600	79	0.0098	408	0	0	0	0	100	100	573	604.827
607	503	300	1200	48	0.0113	870	0.0033	405	0.0045	838	200	200	577	634.827
460	370	150	305	32	0.0205	427	0	407	0	407	150	150	459	460.884
381	313	152	762	27	0.0342	321	0.0037	331	0	331	89	89	157	153.453
609	533	178	813	21	0.0272	315	0	0	0	0	203	203	303	331.359
450	400	300	200	23	0.0214	458	0.0084	368	0	0	100	100	869	800.664
1067	980	533	1804	23	0.0231	441	0.0031	448	0.0045	448	508	254	2224	2199.83
1000	904	230	994	29	0.012	521	0.0041	455	0	0	150	150	775	755.338
600	500	140	500	78	0.0434	552	0.0101	552	0.0076	552	150	150	1040	988.746
250	215	125	538	52	0.037693	414	0.0047	414	0	0	45	45	138.7	139.141
500	443	110	500	73	0.0258	499	0.0143	353	0.0159	447	150	100	670	616.792
457	403	203	610	25	0.0117	698	0	0	0	0	89	89	224	237.213
450	400	300	600	78	0.0214	702	0	0	0	0	100	100	904	870.575
400	360	250	360	22	0.0113	420	0	0	0	0	90	90	344	341.073
250	215	125	538	73	0.037693	414	0.0094	414	0	0	45	45	183.8	184.681
750	675	200	1350	47	0.0218	578	0	0	0	0	100	100	401	498.034
457	389	203	914	24	0.031	321	0.0038	331	0	331	89	89	209	225.843
1200	1095	400	1700	33	0.0069	652	0.001	490	0	0	300	150	941	906.511
600	560	250	565	19	0.0112	420	0.0014	420	0	420	140	140	465	475.892
400	360	250	360	16.1	0.0113	420	0	0	0	0	90	90	226	237.736
500	463	110	375	51	0.0123	505	0.0048	375	0	0	150	150	403	423.785
500	454	115	499	28	0.0128	507	0	0	0	0	75	75	167	173.027
609	533	178	813	18	0.0272	315	0	0	0	0	203	203	297	284.605
400	350	150	613	21	0.0065	357	0.0038	248	0.0011	248	150	150	123	128.636
350	292	250	580	89.4	0.028	452	0.0016	569	0	0	100	100	476.7	514.06
450	400	300	200	23	0.0214	458	0.0048	388	0	0	100	100	833	805.051
584	495	533	916	29	0.0232	455	0.002	558	0.0017	455	419	406	1544	1607.74
320	270	190	500	22.3	0.0178	490	0	0	0	0	100	100	106	119.243
915	801	305	915	28	0.0125	420	0.0031	450	0.0006	450	305	305	1286	1258.84
622	508	241	610	62	0.0735	457	0	0	0	0	457	305	1700	1663.99
368	318	154	432	22.7	0.0159	483	0	0	0	0	102	102	184.6	184.588
500	443	110	750	71	0.0258	499	0.0143	353	0	0	150	100	335	386.045
500	438	135	518	80	0.0332	580	0.0045	550	0	550	210	125	707	672.107
750	675	200	795	47	0.0218	578	0	0	0	0	100	100	1002	859.449
500	428	150	600	41	0.0124	484	0.0035	328	0	328	150	150	306	269.422
609	533	178	813	21	0.0425	302	0	0	0	0	203	203	397	397.794
1000	900	170	550	59	0.0199	439	0	0	0	0	300	200	1546	1560.04
210	180	200	160	30	0.018	541	0	0	0	0	80	60	274	247.166
356	305	102	368	18	0.0194	431	0.0042	484	0.0068	484	102	102	126	129.319
356	305	102	368	19	0.0194	431	0.0042	484	0.0023	484	102	102	129	135.732
915	718	305	915	32	0.014	420	0.0031	450	0.0013	450	305	305	1134	1228.63
400	360	250	360	20	0.0113	420	0	0	0	0	90	90	246	303.208
915	801	305	915	28	0.0125	420	0.001	450	0	450	305	305	1277	1246.44
560	500	130	250	49	0.0156	414	0.0012	414	0.0043	414	130	130	746	703.167
356	305	102	305	21	0.0194	431	0	484	0	484	102	102	136	140.342
254	216	76	254	23	0.0173	287	0	0	0.0245	280	76	76	87	93.7451
560	500	120	625	74	0.0129	414	0.0013	414	0.0047	414	130	130	338	325.81
381	343	76	254	21	0.0109	287	0.0245	280	0	0	76	76	164	151.108
400	360	250	360	14	0.0113	420	0	0	0	0	90	90	220	219.444
250	215	125	323	73	0.0377	414	0.0181	414	0	0	45	45	280.3	280.517
450	400	300	400	32	0.0214	458	0.0084	368	0	0	100	100	756	803.763
1200	1095	400	1700	34	0.0069	652	0	0	0	0	300	150	1162	878.113
560	500	120	625	51	0.0129	414	0.0013	414	0.0094	414	130	130	291	280.022
475	400	240	200	36	0.0202	376	0.004	376	0	0	100	100	768	764.862
400	355	160	375	79	0.01	408	0	0	0	0	100	100	385	492.911
356	305	102	308	21.7	0.0193	431	0	0	0	0	102	102	149	147.524
1090	1000	250	1750	19.5	0.0084	550	0	0	0	0	150	150	409	367.283
400	360	250	360	25.2	0.0113	420	0	0	0	0	90	90	396	406.25
450	400	300	300	26	0.0214	458	0.0048	388	0	0	100	100	647	666.173
356	305	102	457	21	0.0194	431	0.0056	484	0.0023	484	102	102	141	143.251
457	389	203	610	25	0.031	321	0.0034	331	0	331	89	89	309	286.151
330	305	51	203	24.6	0.0083	463	0	0	0	0	98	98	89.8	84.9362
600	527	160	1200	38	0.0143	495	0.0042	369	0	369	150	150	267	316.99
381	313	152	762	22	0.0342	321	0.0049	331	0	331	89	89	165	156.73
500	443	110	500	64	0.0258	499	0	0	0.0159	353	150	100	390	422.685
1067	980	533	1804	33	0.0231	476	0.002	462	0.0019	427	508	127	2527	2256.35
460	380	100	545	50	0.0407	434	0	407	0	407	150	150	292	290.128
1000	884	140	1500	39.4	0.026	620	0	0	0	0	150	150	470	462.518
457	403	203	610	25	0.0305	267	0	0	0	0	89	89	313	313.053
400	350	150	438	22	0.0065	357	0.0008	248	0.0047	248	150	150	159	158.506
500	417	110	250	65	0.0408	499	0.0048	353	0	0	150	100	720	710.419
400	360	250	360	20	0.0113	420	0	0	0	0	90	90	323	303.208
457	389	203	610	26	0.0207	321	0.0034	331	0	331	89	89	311	303.205
500	444	140	375	43	0.026	520	0	0	0	0	250	250	700	686.064
607	507	300	900	25	0.0177	401	0.0033	405	0.0043	838	200	200	539	563.406
250	215	125	538	73	0.037693	414	0.0071	414	0	0	45	45	166.9	175.862
300	228	100	150	59.9	0.06	364	0	0	0	0	100	100	446	442.055
560	500	120	250	51	0.0129	414	0.0013	414	0.0047	414	130	130	490	423.706
500	444	140	500	37	0.026	520	0	0	0	0	250	250	570	516.45
368	318	152	432	22.1	0.0159	483	0	0	0	0	102	102	151.8	180.207
560	500	120	625	74	0.0129	414	0.0013	414	0.0094	414	130	130	333	351.737
1000	884	140	750	32.7	0.026	530	0	0	0	0	150	150	650	633.351
356	305	102	305	20	0.0194	431	0.0063	484	0.0068	484	102	102	172	169.936
400	360	250	360	26.4	0.0113	420	0	0	0	0	90	90	437	425.515
356	305	102	457	20	0.0194	431	0.0031	484	0.0023	484	102	102	124	124.039
400	360	250	360	20	0.0113	420	0	0	0	0	90	90	270	303.208
375	328	150	540	36	0.0138	530	0	0	0	0	80	80	158	160.368
500	419	150	419	26	0.0147	565	0	0	0	0	150	150	235	239.331
400	360	250	360	20	0.0113	420	0.0035	420	0	420	90	90	380	349.346
1200	1095	400	1700	34	0.0069	652	0	0	0	0	300	150	721	878.113
250	215	125	430	73	0.0377	414	0.0032	414	0	0	45	45	142.7	156.737
381	343	79	345	13.7	0.0026	320	0	0	0	0	76	76	39.4	49.5417
700	612	250	1224	58	0.0183	569	0	0	0	0	100	100	470	506.783
1000	825	200	1400	28	0.0206	498	0.005	529	0	529	300	200	840	868.41
600	507	100	150	35.8	0.06	389	0	0	0	0	100	100	577.5	549.987
400	370	80	400	65	0.0132	585	0.0062	397	0	397	130	130	250	241.523
1000	900	200	750	68	0.0169	439	0	0	0	0	300	200	1474	1635.19
1000	930	250	1395	17	0.0169	420	0	0	0	0	232	232	369	393.996
1829	1778	406	2438	26	0.0056	470	0.0029	348	0	348	203	610	1809	1724.21
457	403	203	610	23	0.0116	698	0	0	0	0	89	89	224	219.444
406	368	305	356	28.9	0.0124	483	0	0	0	0	102	102	511.5	537.192
1000	910	150	910	70	0.0147	546	0	0	0	0	150	150	810	895.111
356	305	102	305	21	0.0194	431	0.0028	484	0.0068	484	102	102	171	173.632
500	443	110	500	72	0.0258	499	0	0	0.0317	447	150	100	470	502.595
356	305	102	305	19	0.0194	431	0.0028	484	0.0023	484	102	102	161	156.548
250	215	125	323	73	0.0377	414	0.0091	414	0	0	45	45	246.2	237.804
635	581	157	610	31	0.0044	492	0.003	605	0.003	605	203	114	365	358.178
400	355	250	335	55	0.0182	569	0	0	0	0	55	55	765	677.157
305	252	152	559	39.7	0.0101	586	0	0	0	0	152	152	90.5	106.971
457	403	203	610	26	0.0075	712	0	0	0	0	89	89	180	204.802
356	305	102	368	20	0.0194	431	0.0024	484	0.0091	484	102	102	153	147.836
400	330	100	550	59	0.0362	364	0	448	0	577	100	100	148	171.979
500	463	110	250	56	0.0123	505	0.0048	375	0	0	150	150	468	512.158
356	305	102	368	22	0.0194	431	0	484	0	484	102	102	149	145.716
450	420	200	420	28	0.004	528	0.0011	405	0.0033	405	100	100	337	321.835
400	370	80	400	60	0.0166	585	0.0082	397	0	397	130	130	275	251.705
500	432	200	430	54	0.0218	589	0	0	0	0	100	100	828	704.821
800	720	200	640	27	0.018	541	0	0	0	0	320	240	802	777.831
718	559	356	1397	120.1	0.043326	431	0.0088	458	0	0	150	200	1657.9	1787.14
400	330	100	300	86	0.0362	364	0	448	0	577	100	100	371	387.369
1200	1124	124	850	80	0.0134	400	0.0067	427	0.0028	427	250	250	1303	1234.27
500	421	110	375	65	0.0408	499	0.0048	353	0	0	150	100	670	677.566
457	389	203	457	26	0.0098	370	0	0	0	0	89	89	222	206.042
500	463	110	125	57	0.0123	505	0.0048	375	0	0	150	150	630	632.298
400	360	250	360	24	0.0113	420	0	0	0	0	90	90	425	392.999
400	360	250	360	18.2	0.0113	420	0	0	0	0	90	90	318	303.068
900	850	100	390	25	0.0027	580	0.0021	550	0.0035	550	100	150	293	307.626
337	298	152	448	79.5	0.0334	414	0	0	0	0	50	50	275.7	277.047
356	305	102	457	19	0.0194	431	0.0063	484	0.0045	484	102	102	129	134.806
1200	1095	400	2500	29	0.0069	652	0	0	0	0	300	150	416	674.737
607	501	300	600	46	0.0052	838	0.0033	405	0.0025	855	200	200	626	676.939
475	400	240	400	31	0.0202	376	0	376	0	0	100	100	525	545.92
607	506	300	600	44	0.0229	880	0.0033	405	0.0024	855	200	200	1371	1214.32
450	400	300	400	31	0.0214	458	0.0021	370	0	0	100	100	570	678.346
406	368	305	711	43.9	0.0185	483	0	0	0	0	102	102	323.5	411.608
584	495	533	916	29	0.0232	455	0.003	455	0.003	441	419	406	1464	1572.78
270	233	180	583	76	0.0351	495	0.0019	820	0	0	100	100	221	220.329
1118	978	533	1799	29	0.0229	503	0.0021	503	0.002	462	508	406	2349	2298.72
356	305	102	235	20.9	0.0193	431	0	0	0	0	102	102	156.1	151.812
400	355	160	400	31	0.01	408	0	0	0	0	100	100	312	304.39
750	685	160	750	31	0.01	408	0	0	0	0	100	100	272	319.445
500	443	110	375	74	0.0258	499	0	0	0.0159	447	150	100	580	608.175
635	559	356	1397	120.1	0.015879	472	0.0074	407	0	0	150	200	297.8	823.066
406	370	305	533	31.4	0.0117	483	0	0	0	0	102	102	467.6	461.651
700	625	124	825	120	0.0241	400	0.0067	427	0.0037	427	250	250	826	871.39
400	330	100	550	31	0.0362	364	0.0022	448	0.0056	577	100	100	146	152.798
457	403	203	610	26	0.0188	466	0	0	0	0	89	89	313	309.047
305	252	152	559	32.1	0.0101	462	0	0	0	0	152	152	76.9	81.6053
356	303	155	610	35	0.0085	492	0.003	605	0.003	605	203	114	157	158.561
270	233	180	583	70	0.0351	495	0.0009	820	0	0	100	100	247	237.668
356	305	102	457	19	0.0194	431	0.0056	484	0.0091	484	102	102	137	134.436
457	403	203	610	25	0.0186	443	0	0	0	0	89	89	304	302.078
560	500	130	625	24	0.0156	414	0.0012	414	0.0043	414	130	130	207	219.697
450	420	200	840	22	0.0054	441	0.0022	420	0.0022	420	200	200	205	204.747
600	532	200	319	48	0.0118	654	0.0025	457	0.0034	457	80	80	899	919.487
178	152	102	203	37	0.0167	463	0	0	0	0	98	98	83.6	98.3136
560	500	120	1000	51	0.0129	414	0.0013	414	0.0046	414	130	130	165	196.644
600	500	140	250	77	0.0434	552	0.0101	552	0.0076	552	150	150	1280	1272.63
457	395	203	457	26	0.0163	335	0.0046	331	0	331	89	89	301	295.626
600	500	140	250	79	0.0434	552	0.0101	552	0.0076	552	150	150	1356	1316.26
250	215	125	430	52	0.0377	414	0.0129	414	0	0	45	45	193.2	180.33
450	400	300	200	23	0.0214	458	0.0021	370	0	0	100	100	821	812.644
1000	900	200	750	68	0.0169	439	0.0057	463	0	0	300	200	1563	1647.32
900	850	100	1290	32	0.0115	580	0.002	550	0.0035	550	100	150	199	254.132
400	370	80	400	60	0.0132	585	0.0029	397	0.003	397	130	130	240	228.619
1400	1243	140	1050	37.2	0.026	530	0.0041	250	0.0084	511	150	150	1052	1080.12
400	330	100	330	31	0.0362	364	0.0022	448	0.0067	577	100	100	245	218.187
400	330	100	425	58	0.0362	364	0	448	0	577	100	100	208	195.031
600	504	200	1000	18	0.0211	482	0	0	0	0	250	200	265	278.168
457	403	203	610	24	0.0186	443	0	0	0	0	89	89	291	288.71
250	215	125	323	52	0.0377	414	0.0181	414	0	0	45	45	257.5	228.632
1067	980	533	1177	29	0.0231	455	0.0031	469	0.0029	469	508	406	3688	3315.93
500	463	110	125	59	0.0123	505	0.0048	375	0	0	150	150	675	654.151
900	850	100	390	28	0.0027	580	0.0021	550	0.0035	550	100	150	303	345.039
600	532	200	160	48	0.0118	654	0.0034	457	0.0034	457	80	80	1100	1032.7
457	395	203	457	24	0.0163	335	0.0061	331	0	331	89	89	290	286.685
450	420	200	420	25	0.0054	528	0.0022	405	0.0022	405	100	100	320	299.33
800	740	250	740	19.4	0.011	420	0	0	0	0	185	185	395	385.784
450	400	300	400	24	0.0214	702	0.0048	952	0	0	100	100	665	610.562
250	215	125	538	73	0.037693	414	0.0024	414	0	0	45	45	115.6	140.156
450	400	300	400	32	0.0214	458	0.0048	388	0	0	100	100	774	777.799
700	625	124	825	104	0.0241	400	0.0067	427	0	427	250	250	721	772.507
450	400	100	175	41	0.0113	400	0.003	260	0	260	100	100	331	322.572
400	330	100	300	61	0.0362	364	0	448	0	577	100	100	273	290.062
450	420	200	630	22	0.0054	441	0.0022	420	0.00217	420	200	200	280	255.401
368	321	156	432	26.1	0.0159	483	0	0	0	0	102	102	210.4	207.179
1090	1000	250	2000	19.5	0.0084	550	0	0	0	0	150	150	330	352.332
250	215	125	538	73	0.037693	414	0.0047	414	0	0	45	45	148.9	149.227
250	215	125	323	52	0.0377	414	0.0136	414	0	0	45	45	239.7	225.555
743	559	356	1397	120.1	0.066994	460	0.0175	458	0	0	150	200	2238.5	2056.76
500	428	150	900	41	0.0124	484	0.0035	328	0	328	150	150	207	222.685
500	463	110	125	52	0.0123	505	0.0048	375	0	0	150	150	630	603.298
700	625	124	1175	80	0.0241	400	0.0067	427	0.0037	427	250	250	512	534.12
457	389	203	762	24	0.0098	370	0	0	0	0	89	89	121	130.917
700	612	250	1224	58	0.0073	569	0	0	0	0	100	100	281	428.176
1000	930	250	465	16.8	0.0066	420	0	0	0	0	232	232	849	744.46
356	305	102	305	18	0.0194	431	0.0125	484	0.0023	484	102	102	161	159.242
356	305	102	457	22	0.0194	431	0.0018	484	0.0045	484	102	102	123	128.202
457	389	203	762	23	0.031	321	0.0037	331	0	331	89	89	279	257.61
900	850	100	390	28	0.0115	580	0.0021	550	0.0035	550	100	150	485	400.698
460	370	150	525	22	0.0279	462	0.0024	407	0.0012	407	150	150	237	243.103
600	555	160	300	31	0.0098	408	0	0	0	0	100	100	535	497.722
1000	788	200	1400	27	0.0216	498	0.005	529	0	529	300	200	840	838.005
560	500	120	625	51	0.0129	414	0.0013	414	0.0047	414	130	130	277	273.351
750	685	160	750	31	0.01	408	0	0	0	0	100	100	330	319.445
400	350	150	613	22	0.0065	357	0.0022	248	0.0022	248	150	150	108	126.394
460	380	100	340	50	0.0407	434	0.0075	407	0.0017	407	150	150	484	462.202
635	597	76	254	19	0.0063	287	0.0086	303	0	0	76	76	224	218.506
400	330	100	425	87	0.0362	364	0.0022	448	0.0056	577	100	100	282	292.651
750	685	160	375	31	0.01	408	0	0	0	0	100	100	597	576.981
500	463	110	500	47	0.0123	505	0.0048	375	0	0	150	150	290	276.032
250	215	125	323	73	0.0377	414	0.0136	414	0	0	45	45	265.8	276.366
1067	980	533	1804	32	0.0231	476	0.002	462	0.0019	427	254	254	1464	1788.04
270	235	180	588	39	0.0223	495	0.0009	820	0	0	100	100	189	188.786
270	233	180	583	80	0.0282	495	0.0019	820	0	0	100	100	207	225.527
400	350	150	613	21	0.0065	357	0.0006	248	0.0054	248	150	150	157	143.362
500	432	200	630	45	0.0218	589	0	0	0	0	100	100	390	458.516
457	395	203	457	25	0.0163	335	0.0046	331	0	331	89	89	257	281.682
457	403	203	610	26	0.0185	490	0	0	0	0	89	89	291	292.246
700	625	124	825	93	0.0241	400	0.01	427	0	427	250	250	731	731.682
250	221	150	508	98	0.0182	500	0	0	0	0	25	25	77.7	115.188
381	343	76	254	22	0.0109	287	0	0	0.0086	303	76	76	110	126.21
500	428	150	600	41	0.0124	484	0.0035	328	0	328	150	150	257	269.422
700	615	150	615	26	0.0144	546	0	0	0	0	150	150	453	397.115
1905	1750	533	3238	34	0.0237	469	0.0021	455	0.0019	455	737	406	3394	3906.91
635	597	76	254	21	0.0062	287	0	0	0.0086	303	76	76	201	208.136
400	355	160	375	79	0.01	408	0	0	0	0	100	100	499	492.911
1000	899	200	1125	45	0.0216	581	0	0	0	0	200	200	1320	1110.62
700	612	250	918	58	0.0183	569	0	0	0	0	100	100	644	605.578
229	203	76	203	35.2	0.0167	463	0	0	0	0	98	98	109.8	114.028
600	500	140	750	77	0.0434	552	0.0101	552	0.0076	552	150	150	766	901.983
400	350	150	525	21	0.0065	357	0.0038	248	0.0011	248	150	150	135	133.685
356	305	102	305	19	0.0194	431	0.0063	484	0.0091	484	102	102	162	161.616
410	375	305	356	12.7	0.0057	483	0	0	0	0	102	102	278	258.14
600	555	160	300	79	0.0098	408	0	0	0	0	100	100	823	872.826
1400	1243	140	2100	44.1	0.026	620	0	0	0	0	150	150	690	583.657
1305	1200	720	1800	27	0.0199	402	0	402	0	0	100	300	2695	2686.49
635	597	76	254	21	0.0062	287	0	0	0.0245	280	76	76	226	228.027
560	500	120	250	74	0.0129	414	0.0013	414	0.0023	414	130	130	542	521.414
500	443	110	500	71	0.0258	499	0.0143	353	0	0	150	100	520	477.308
450	400	300	400	32	0.0214	458	0.0048	388	0	0	100	100	773	777.799
457	389	203	610	25	0.0207	321	0.0069	331	0	331	89	89	301	296.524
400	355	250	670	55	0.0074	569	0	0	0	0	55	55	208	285.682
450	400	300	200	80	0.0214	702	0	0	0	0	100	100	1958	1800.3
457	403	203	610	26	0.0185	490	0	0	0	0	89	89	289	292.246
1067	980	533	1804	28	0.0231	476	0.0024	441	0.0014	503	508	406	2295	2269.33
457	405	152	610	34	0.0065	492	0.003	605	0.003	605	203	114	214	213.522
400	355	250	335	55	0.0122	569	0	0	0	0	55	55	588	638.956
450	400	300	300	26	0.0214	458	0.0088	389	0	0	100	100	701	683.6
460	370	150	525	22	0.0279	462	0	407	0	407	150	150	221	209.918
356	305	102	368	21	0.0194	431	0.0077	484	0.0091	484	102	102	166	165.645
679	559	356	1397	120.1	0.028884	431	0.0043	448	0	0	150	200	1099.3	1060.15
560	500	130	1000	49	0.0156	414	0.0034	414	0.0043	414	130	130	235	297.482
270	233	180	583	74	0.0282	495	0.0009	820	0	0	100	100	224	224.675
508	470	76	254	20	0.0079	287	0	0	0.0086	303	76	76	181	182.95
500	414	300	952	78	0.0324	500	0	0	0	0	25	25	710.3	611.246
356	305	102	305	21	0.0194	431	0	484	0	484	102	102	140	140.342
381	313	152	762	27	0.0342	321	0.0049	331	0	331	89	89	168	166.32
600	532	200	479	48	0.0118	654	0.0034	457	0.0034	457	80	80	785	777.588
560	500	120	425	74	0.0129	414	0.0024	414	0.0047	414	130	130	410	425.39
700	615	150	615	70	0.0144	546	0	0	0	0	150	150	771	764.741
560	500	120	625	51	0.0129	414	0.0013	414	0.0023	414	130	130	260	240.61
356	305	102	457	21	0.0194	431	0	484	0	484	102	102	116	113.701
1000	930	250	930	15.4	0.0108	420	0	0	0	0	232	232	430	423.685
406	365	305	533	24.2	0.0124	483	0	0	0	0	102	102	423	387.365
500	414	300	952	78	0.0324	500	0	0	0	0	25	25	576.3	611.246
400	355	160	200	79	0.01	408	0	0	0	0	100	100	733	720.826
254	216	76	254	23	0.0173	287	0.0061	280	0.0061	280	76	76	78	85.2407
560	500	120	625	74	0.0129	414	0.0013	414	0	414	130	130	291	309.61
1000	950	200	1000	26.4	0.0095	367	0	0	0	0	200	200	600	637.776
500	438	135	518	68	0.0332	580	0.0022	550	0	550	210	125	532	519.745
250	200	150	200	38.4	0.0191	1026	0	0	0	0	50	50	214.2	202.176
500	442	200	430	46	0.0142	589	0	0	0	0	100	100	528	527.129
400	370	80	400	58	0.0132	585	0.0029	397	0.001	397	130	130	210	218.27
607	503	300	600	39	0.0113	870	0	0	0	0	200	200	784	724.387
400	360	250	360	22.1	0.0113	420	0	0	0	0	90	90	344	342.948
356	305	102	368	20	0.0194	431	0.0077	484	0.0023	484	102	102	159	160.24
762	724	76	254	22	0.0052	287	0.0245	280	0	0	76	76	239	250.34
1067	980	533	1804	28	0.0231	476	0.002	441	0.0019	427	508	406	2171	2129.46
1000	900	200	750	68	0.0169	439	0	0	0.0063	463	300	200	1765	2013.5
460	370	150	335	32	0.0205	427	0.0013	407	0.0012	407	150	150	456	440.425
607	506	300	900	43	0.0229	880	0.0033	405	0.0043	838	200	200	1028	1100.87
356	305	102	305	16	0.0194	431	0.0028	484	0.0068	484	102	102	141	134.783
305	252	152	508	21	0.0336	303	0	0	0	0	152	152	116.1	139.013
500	463	110	750	45	0.0123	505	0.0048	375	0	0	150	150	190	185.385
250	215	125	430	52	0.0377	414	0.0032	414	0	0	45	45	110.7	133.54
460	370	150	305	32	0.0205	427	0	407	0	407	150	150	468	460.884
381	313	152	610	28	0.0342	335	0.0046	331	0	331	89	89	186	181.522
356	305	102	635	16	0.0194	431	0.0042	484	0.0023	484	102	102	87	90.3581
457	389	203	762	25	0.031	321	0.0037	331	0	331	89	89	257	268.152
475	400	240	600	31	0.0202	376	0.008	376	0	0	100	100	581	561.664
508	470	76	254	20	0.0079	287	0.0061	280	0.0061	280	76	76	173	178.237
254	216	76	254	22	0.0173	287	0.0245	280	0	0	76	76	90	93.9265
406	372	305	711	13.7	0.0057	483	0	0	0	0	102	102	130	154.789
500	463	110	1000	41	0.0123	505	0.0048	375	0	0	150	150	150	159.673
457	389	203	914	25	0.031	321	0.0038	331	0	331	89	89	223	238.168
400	360	250	360	25	0.0113	420	0	0	0	0	90	90	396	408.265
500	446	110	375	71	0.02	538	0.0048	385	0	0	150	100	545	576.182
457	403	203	610	27	0.0075	712	0	0	0	0	89	89	224	214.358
1905	1750	533	2100	35	0.0237	469	0.0021	441	0.0021	441	610	406	5440	4795.92
356	305	102	457	19	0.0194	431	0.0031	484	0.0045	484	102	102	115	114.8
457	389	203	610	24	0.0098	370	0	0	0	0	89	89	167	164.788
800	535	200	1000	42.4	0.0112	455	0	0	0	0	200	200	303	393.392
250	215	125	323	52	0.0377	414	0.0045	414	0	0	45	45	156.4	180.343
600	527	160	750	38	0.0143	495	0.0042	369	0	369	150	150	307	378.622
560	500	130	425	49	0.0156	414	0.0012	414	0.0043	414	130	130	568	501.406
635	581	155	610	29	0.0063	492	0.003	605	0.003	605	203	114	321	335.757
400	330	100	425	59	0.0362	364	0.0022	448	0.0134	577	100	100	253	228.064
406	356	305	356	45.4	0.0383	483	0	0	0	0	102	102	900.7	911.07
600	532	200	319	48	0.0118	654	0.0034	457	0.0034	457	80	80	904	941.329
1000	900	200	750	35	0.0169	439	0.0057	463	0.0063	463	300	200	1375	1258.29
400	360	200	320	29	0.018	541	0	0	0	0	160	120	400	409.619
160	140	80	280	33	0.0202	410	0.005	370	0	0	10	10	34	38.3936
400	370	80	400	59	0.0132	585	0	397	0	397	130	130	300	242.479
210	180	200	160	42	0.018	541	0	0	0	0	80	60	307	326.097
600	488	200	800	18	0.0211	482	0	0	0	0	250	200	305	297.963
500	452	200	430	51	0.0104	589	0	0	0	0	100	100	495	530.228
560	500	130	625	24	0.0156	414	0.0012	414	0.0043	414	130	130	228	219.697
254	216	76	254	23	0.0173	287	0	0	0.0086	303	76	76	96	88.7973
1600	1440	200	1280	32	0.018	541	0	0	0	0	640	480	1544	1494.21
1000	884	140	500	31	0.026	520	0.0012	240	0.0012	240	250	250	875	867.515
356	305	102	457	19	0.0194	431	0.0018	484	0.0023	484	102	102	119	115.47
600	500	140	500	70	0.0434	552	0	552	0	552	150	150	672	677.87
457	389	203	610	25	0.0098	370	0	0	0	0	89	89	174	176.088
800	760	250	740	17	0.0078	420	0.0017	420	0	420	190	190	467	505.992
356	305	102	457	19	0.0194	431	0.0077	484	0.0045	484	102	102	152	141.035
356	305	102	368	19	0.0194	431	0.0077	484	0.0068	484	102	102	155	152.503
460	380	100	595	50	0.0407	434	0.0032	407	0.0017	407	150	150	265	278.942
356	305	102	408	20.7	0.0193	431	0	0	0	0	102	102	115.7	118.16
635	581	173	610	32	0.004	492	0.003	605	0.003	605	203	114	372	372.902
457	389	203	610	48	0.031	321	0.0034	331	0	331	89	89	429	453.271
700	625	124	1175	77	0.0241	400	0.0067	427	0.0037	427	250	250	527	515.865
1000	900	170	550	59	0.0199	439	0	0	0.0063	463	300	200	2018	1872.42
550	442	200	800	18	0.0238	482	0	0	0	0	250	200	275	281.672
460	370	150	525	22	0.0279	462	0.0024	407	0.0012	407	150	150	251	243.103
500	463	110	500	48	0.0123	505	0.0048	375	0	0	150	150	270	279.886
400	360	250	360	20	0.0113	420	0	0	0	0	90	90	323	303.208
915	791	305	915	32	0.0127	420	0.0031	450	0.0035	450	305	305	1357	1303.89
500	459	80	505	32	0.0115	501	0	0	0	0	75	75	136	134.163
400	360	250	360	13.9	0.0113	420	0	0	0	0	90	90	220	218.888
250	215	125	538	52	0.037693	414	0.0071	414	0	0	45	45	159.4	154.761
1000	930	250	1395	15	0.0169	420	0	0	0	0	232	232	375	357.538
400	330	100	300	61	0.0362	364	0.0022	448	0.0067	577	100	100	353	341.432
400	330	100	425	31	0.0362	364	0.0022	448	0.0059	577	100	100	186	169.755
457	403	203	610	22	0.0075	712	0	0	0	0	89	89	222	199.064
400	330	100	425	87	0.0362	364	0	448	0	577	100	100	246	268.751
600	527	160	750	38	0.0143	495	0.0042	369	0	369	150	150	425	378.622
457	389	203	610	24	0.0207	321	0.0069	331	0	331	89	89	290	288.056
450	400	300	800	78	0.0214	702	0	0	0	0	100	100	752	829.117
500	428	150	300	41	0.0124	484	0.0035	328	0	0	150	150	458	470.507
450	420	200	420	23	0.004	528	0.0022	405	0.0022	405	100	100	225	238.175
450	400	300	600	23	0.0214	458	0.0048	388	0	0	100	100	491	494.224
450	420	200	630	23	0.0054	441	0.0033	420	0.0011	420	200	200	264	259.084
400	360	250	360	18	0.0113	420	0	0	0	0	90	90	318	299.736
500	443	110	375	63	0.0258	499	0	0	0.0159	353	150	100	560	558.615
500	446	110	250	65	0.0258	499	0.0048	353	0	0	150	100	740	724.479
300	228	100	200	35.8	0.06	364	0	0	0	0	140	140	314.5	285.984
450	400	300	300	26	0.0214	458	0.0084	368	0	0	100	100	666	683.232
400	289	200	600	18	0.0235	454	0	0	0	0	250	200	230	217.425
320	270	190	270	32.4	0.0207	465	0	0	0	0	100	100	388.5	358.773
475	400	240	600	29	0.0202	376	0.004	376	0	0	100	100	513	471.037
600	560	250	560	20	0.0112	420	0	0	0	0	140	140	350	370.116
450	400	100	175	39	0.0113	400	0	0	0.0048	260	100	100	360	347.685
1090	1000	250	1430	20.3	0.0084	550	0	0	0	0	150	150	380	379.981
1400	1251	140	705	33	0.026	520	0.0012	240	0.0012	240	250	250	1175	1162.07
350	292	250	510	89.4	0.028	452	0.0016	569	0	0	100	100	573.4	540.224
475	400	240	200	36	0.0202	376	0	376	0	0	100	100	775	767.187
500	438	135	553	68	0.0332	580	0.0045	550	0	550	210	125	602	556.004
1000	910	150	910	54	0.0147	546	0	0	0	0	150	150	743	712.012
1000	863	200	1400	29	0.0197	498	0.005	529	0	529	300	200	968	912.398
400	370	80	400	60	0.0132	585	0.0047	397	0	397	130	130	190	210.768
1000	900	170	550	59	0.0199	439	0	0	0.0063	463	300	200	1870	1872.42
356	305	102	457	22	0.0194	431	0.0018	484	0.0091	484	102	102	122	130.399
609	533	178	813	23	0.0346	313	0	0	0	0	203	203	303	304.915
450	400	300	400	26	0.0042	1330	0.0084	368	0	0	100	100	470	483.983
1000	900	170	550	59	0.0199	439	0	0	0	0	300	200	1542	1560.04
600	500	140	500	85	0.0434	552	0.0101	552	0.0076	552	150	150	994	1035.59
1000	899	200	1800	49	0.0216	581	0	0	0	0	200	200	510	686.811
460	370	150	525	22	0.0279	462	0	407	0	407	150	150	196	209.918
450	400	300	600	26	0.0214	702	0.0048	952	0	0	100	100	537	519.934
457	403	203	610	27	0.0116	698	0	0	0	0	89	89	268	263.392
356	305	102	305	20	0.0194	431	0.0125	484	0.0091	484	102	102	168	169.763
250	221	150	508	78	0.0182	500	0	0	0	0	25	25	102.7	100.52
1000	904	230	994	29	0.012	521	0	0	0	0	150	150	672	693.392
475	400	240	400	38	0.0202	376	0.008	376	0	0	100	100	751	733.13
500	463	110	750	51	0.0123	505	0.0048	375	0	0	150	150	220	227.585
1000	900	200	1400	34	0.0189	498	0.005	529	0	529	300	200	968	1011.13
305	252	152	508	21	0.0336	303	0	0	0	0	152	152	164.6	139.013
460	370	150	335	32	0.0205	427	0.0013	407	0.0012	407	150	150	426	440.425
450	400	300	400	32	0.0214	458	0.0084	368	0	0	100	100	849	803.763
450	400	300	400	25	0.0042	1330	0	0	0	0	100	100	358	418.013
1219	1016	914	1880	21	0.0293	448	0.0031	434	0.0027	434	203	406	4137	4413.45
457	403	203	610	26	0.0117	698	0	0	0	0	89	89	268	252.044
500	444	140	750	41.8	0.026	620	0	0	0	0	150	150	340	326.66
635	597	76	254	25	0.0062	287	0.0245	280	0	0	76	76	224	228.868
400	370	80	400	63	0.0166	585	0.0018	397	0	397	130	130	190	215.31
500	438	135	553	80	0.0332	580	0.0022	550	0	550	210	125	563	577.179
381	313	152	762	28	0.0342	321	0.0061	331	0	331	89	89	157	161.856
450	420	200	420	22	0.0054	528	0.0014	405	0.0028	405	100	100	195	222.24
400	355	250	503	55	0.0122	569	0	0	0	0	55	55	443	383.126
1000	930	250	930	20	0.0108	420	0	0	0	0	233	233	505	529.804
500	444	140	375	42.5	0.026	530	0	0	0	0	150	150	700	672.238
406	368	305	533	27.1	0.0185	483	0	0	0	0	102	102	396.4	397.463
381	313	152	762	28	0.0342	321	0.0037	331	0	331	89	89	146	153.436
600	532	200	319	48	0.0118	654	0	457	0.0034	457	80	80	894	908.828
607	503	300	900	47	0.0113	870	0.0033	405	0.0045	838	200	200	716	678.534
457	389	203	610	45	0.031	321	0.0034	331	0	331	89	89	424	424.477
1118	978	533	1799	37	0.0229	503	0.003	503	0.0033	462	508	406	2923	2801.22
350	293	150	293	70	0.014	569	0	0	0	0	150	150	390	427.978
356	305	102	457	19	0.0194	431	0.0031	484	0.0045	484	102	102	104	114.8
457	389	203	762	25	0.031	321	0.0037	331	0	331	89	89	241	268.152
800	720	200	640	41	0.018	541	0	0	0	0	320	240	1149	1149.65
600	500	140	500	86	0.0434	552	0	552	0	552	150	150	753	823.948
609	533	178	813	21	0.0272	315	0	0	0	0	203	203	348	331.359
609	533	178	813	22	0.0425	302	0.0095	303	0	0	203	203	507	444.143
450	420	200	630	24	0.0054	441	0.0011	420	0.0033	420	200	200	264	251.408
450	420	200	840	24	0.0054	441	0.0033	420	0.0011	420	200	200	189	214.339
305	252	152	559	26.6	0.0101	461	0	0	0	0	152	152	73.5	74.7411
584	495	533	594	32	0.0232	448	0.002	400	0.0017	441	457	406	2633	2203.49
560	500	120	250	74	0.0129	414	0.0013	414	0.0094	414	130	130	547	555.84
1067	980	533	1804	29	0.0231	455	0.0031	490	0.0045	490	914	127	2660	2789
600	500	140	250	81	0.0434	552	0.0101	552	0.0127	552	150	150	1399	1348.13
450	400	300	400	29	0.0214	458	0.0021	370	0	0	100	100	731	674.501
500	428	150	600	41	0.0124	484	0.0035	328	0	328	150	150	250	269.422
270	233	180	583	73	0.0282	495	0.0014	820	0	0	100	100	228	228.941
178	152	102	203	24.2	0.0167	463	0	0	0	0	98	98	76.9	69.5496
500	463	110	750	45	0.0123	505	0.0048	375	0	0	150	150	173	185.385
400	350	150	525	24	0.0065	357	0.0007	248	0.0047	248	150	150	141	148.389
400	360	200	320	38	0.018	541	0	0	0	0	160	120	561	539.511
356	305	102	457	21	0.0194	431	0.0077	484	0.0091	484	102	102	160	154.977
1000	930	250	465	15.8	0.0066	420	0	0	0	0	232	232	642	698.488
500	397	200	800	18	0.022	482	0.0029	421	0.0027	421	250	200	318	309.047
457	403	203	610	23	0.0075	712	0	0	0	0	89	89	189	205.913
1000	935	160	1000	31	0.009	408	0	0	0	0	100	100	544	508.817
406	368	305	533	31.9	0.0124	483	0	0	0	0	102	102	434.2	467.702
381	343	76	254	22	0.0109	287	0	0	0.0245	280	76	76	159	141.076
600	532	200	319	48	0.0118	654	0.005	457	0.0034	457	80	80	933	944.093
700	642	160	706	29	0.0122	522	0	0	0	0	105	105	361	359.824
457	389	203	610	27	0.0207	321	0.0069	331	0	331	89	89	288	303.825
560	500	120	250	74	0.0129	414	0.0013	414	0.0047	414	130	130	548	551.013
560	500	130	425	49	0.0156	414	0.0012	414	0.0043	414	130	130	488	501.406
381	313	152	762	26	0.0342	321	0.0061	331	0	331	89	89	168	169.654
406	368	305	356	26.3	0.0185	483	0	0	0	0	102	102	500.4	504.858
400	360	250	360	20.1	0.0113	420	0	0	0	0	90	90	347	318.448
160	140	80	280	36	0.0202	410	0.005	370	0	0	10	10	46.5	41.8663
1219	1016	914	1880	34	0.0293	469	0.0031	427	0.0027	427	610	406	4875	5060.23
356	305	102	368	20	0.0194	431	0.0024	484	0.0045	484	102	102	144	144.476
400	370	80	400	60	0.0132	585	0.0018	397	0	397	130	130	200	215.569
700	612	250	612	58	0.0073	569	0	0	0	0	100	100	722	671.336
500	428	150	750	41	0.0124	484	0.0035	328	0	328	150	150	240	231.407
400	355	250	670	55	0.0182	569	0	0	0	0	55	55	372	348.931
648	508	139	610	91	0.1133	457	0	0	0	0	457	305	1393	1329.28
718	559	356	1397	120.1	0.057768	431	0.0125	458	0	0	150	200	1943.4	1916.11
356	305	102	305	20	0.0194	431	0.0063	484	0.0045	484	102	102	171	169.048
400	360	250	360	21.8	0.0113	420	0	0	0	0	90	90	322	345.226
915	850	460	1640	51	0.0044	865	0	0	0	0	230	230	788.6	865.855
700	624	124	825	83	0.0241	400	0.0067	427	0.0037	427	250	250	796	714.562
356	303	155	610	33	0.0085	492	0.003	605	0.003	605	203	114	149	150.435
1750	1559	140	1313	35.3	0.026	530	0.0038	250	0.0089	511	150	150	1305	1292.13
500	384	200	600	18	0.022	482	0	0	0	0	250	200	323	309.811
406	356	305	533	45.3	0.0383	483	0	0	0	0	102	102	578.8	563.313
450	400	300	200	25	0.0042	1330	0	0	0	0	100	100	588	563.579
400	350	150	438	21	0.0065	357	0.0022	248	0.0022	248	150	150	171	154.08
406	367	305	533	13.9	0.0186	483	0	0	0	0	102	102	238.5	226.171
400	350	150	525	24	0.0065	357	0.0022	248	0.0022	248	150	150	134	138.522
600	527	160	750	38	0.0143	495	0.0042	369	0	369	150	150	440	378.622
356	305	102	457	20	0.0194	431	0.0031	484	0.0068	484	102	102	125	125.964
450	400	100	175	39	0.0113	400	0	0	0.003	260	100	100	349	343.904
560	500	130	425	49	0.0156	414	0.0034	414	0.0043	414	130	130	421	445.828
450	400	100	175	43	0.0113	400	0.0066	260	0	260	100	100	303	331.697
152	137	102	254	14.9	0.0237	328	0	0	0	0	64	64	20.7	25.1576
1000	900	200	750	35	0.0169	439	0	0	0	0	300	200	1141	1046.43
762	724	76	254	19	0.0052	287	0.0086	303	0	0	76	76	249	248.044
450	400	300	1000	21	0.0214	750	0.0048	388	0	0	100	100	324	346.41
600	500	140	250	77	0.0434	552	0.0101	552	0.0076	552	150	150	1336	1272.63
1200	1095	400	2500	38	0.0069	652	0.001	490	0	0	300	150	663	875.805
1050	1000	200	1000	31	0.004	1016	0.0029	389	0	0	200	200	665	674.596
457	389	203	914	23	0.031	321	0.0038	331	0	331	89	89	223	226.186
475	400	240	600	29	0.0202	376	0	376	0	0	100	100	308	389.844
609	533	178	813	22	0.0425	302	0	0	0	0	203	203	390	416.304
1000	900	170	550	59	0.0199	439	0	0	0.0032	463	300	200	1859	1785.99
450	400	300	400	25	0.0214	458	0.0095	375	0	0	100	100	598	621.987
500	419	150	419	70	0.0147	565	0	0	0	0	150	150	441	493.3
450	400	300	200	25	0.0042	1330	0.0048	388	0	0	100	100	539	555.483
457	405	152	610	34	0.0065	492	0.003	605	0.003	605	203	114	212	213.522
450	400	300	400	76	0.0214	702	0	0	0	0	100	100	1403	1362.64
400	289	200	600	25	0.0235	454	0	0	0	0	250	200	265	275.335
160	140	80	280	61	0.0202	410	0.0034	370	0	0	10	10	44	47.6211
1000	900	200	750	68	0.0169	439	0.0057	463	0	0	300	200	1722	1647.32
600	500	140	250	76	0.0434	552	0	552	0	552	150	150	1145	1079.7
1067	980	533	2441	35	0.0231	455	0.0031	448	0.0029	448	508	406	2295	2315.21
1200	1095	400	1700	33	0.0069	652	0.001	490	0	0	300	150	943	906.511
915	850	460	1640	38	0.0044	865	0	0	0	0	230	230	690.6	688.385
500	438	135	553	68	0.0332	580	0	550	0	550	210	125	366	457.871
356	305	102	457	18	0.0194	431	0.0056	484	0.0068	484	102	102	128	127.39
356	305	102	368	16	0.0194	431	0.0063	484	0.0023	484	102	102	131	131.3
635	581	165	610	33	0.0042	492	0.003	605	0.003	605	203	114	339	345.632
600	532	200	319	48	0.0143	630	0.0034	457	0.0034	457	80	80	994	958.043
400	355	160	200	31	0.01	408	0	0	0	0	100	100	447	399.57
400	360	250	360	26	0.0113	420	0	0	0	0	90	90	437	419.704
560	500	120	625	74	0.0129	414	0.0013	414	0.0023	414	130	130	310	316.491
500	443	110	375	65	0.0258	499	0.0286	447	0.0159	447	150	100	775	699.278
1600	1440	200	1280	43	0.018	541	0	0	0	0	640	480	1851	1929.01
450	420	200	420	28	0.0054	528	0.0033	405	0.0011	405	100	100	342	337.522
1505	1400	840	2100	27	0.0205	394	0	394	0	0	100	350	2988	3475.15
600	500	140	500	83	0.0434	552	0.0101	552	0.0051	552	150	150	661	830.159
1118	978	533	1799	27	0.0229	503	0.002	462	0.002	462	508	406	2020	2092.94
450	400	300	400	32	0.0214	458	0.0021	370	0	0	100	100	751	706.354
450	400	300	600	24	0.0214	458	0.0084	368	0	0	100	100	570	540.614
356	305	102	305	21	0.0194	431	0.0028	484	0.0091	484	102	102	184	175.278
356	305	102	368	22	0.0194	431	0.0042	484	0.0068	484	102	102	150	151.744
560	500	120	250	51	0.0129	414	0.0013	414	0	414	130	130	347	391.202
457	389	203	914	22	0.0098	370	0	0	0	0	89	89	100	118
356	305	102	368	19	0.0194	431	0.0077	484	0.0045	484	102	102	158	155.108
160	140	80	280	32	0.0202	410	0.0034	370	0	0	10	10	43	36.0406
400	370	80	400	61	0.0132	585	0.0029	397	0	397	130	130	185	204.481
381	343	76	254	22	0.0109	287	0.0061	280	0.0061	280	76	76	127	125.589
800	740	250	740	19	0.011	420	0	0	0	0	185	185	365	376.403
1105	1000	600	1500	29	0.0204	398	0.004	398	0	0	100	250	2607	2528.95
400	370	80	400	58	0.0132	585	0.0047	397	0	397	130	130	205	215.809
600	500	140	500	30	0.0434	552	0	552	0	552	150	150	344	346.982
1067	980	533	2441	32	0.0231	455	0.002	427	0.0019	427	508	406	1326	1805.68
560	500	130	250	49	0.0156	414	0	414	0	414	130	130	642	655.129
450	400	300	200	23	0.0214	458	0	0	0	0	100	100	853	802.125
500	448	110	750	72	0.02	538	0.0048	385	0	0	150	100	250	294.779
381	313	152	610	28	0.0342	335	0.0046	331	0	331	89	89	179	181.522
356	305	102	305	19	0.0194	431	0.0125	484	0.0045	484	102	102	173	167.565
560	500	120	625	51	0.0129	414	0.0013	414	0	414	130	130	214	233.885
650	600	150	600	40.8	0.0176	1006	0	0	0	0	150	150	424.5	436.112
700	625	124	800	88	0.0241	400	0.0067	427	0.0037	427	250	250	777	746.013
450	400	300	600	23	0.0214	458	0.0021	370	0	0	100	100	464	483.903
560	500	120	425	51	0.0129	414	0.0013	414	0.0047	414	130	130	392	357.638
270	235	180	588	40	0.0223	495	0.0014	820	0	0	100	100	199	193.975
356	305	102	305	18	0.0194	431	0.0028	484	0.0045	484	102	102	148	149.557
1067	980	533	1804	34	0.0231	476	0.0029	441	0.0029	434	508	406	1833	2118.87
1400	1243	140	1050	36.2	0.026	530	0	0	0	0	150	150	950	944.723
1000	900	170	550	59	0.0199	439	0	0	0.0032	463	300	200	1678	1785.99
500	450	100	190	23	0.0089	580	0.0024	550	0.0051	550	100	150	308	292.774
560	500	130	425	49	0.0156	414	0.0022	414	0.0043	414	130	130	456	467.786
450	400	300	400	29	0.0214	458	0.0048	388	0	0	100	100	750	729.893
250	207	150	476	86	0.0324	500	0	0	0	0	25	25	148.3	155.257
2100	2000	400	2000	31	0.004	1016	0.0029	375	0	0	400	400	2584	2388.91
250	215	125	323	73	0.0377	414	0.0045	414	0	0	45	45	214.2	224.329
381	313	152	762	30	0.0342	321	0.0061	331	0	331	89	89	168	173.066
1000	950	200	1000	26.1	0.0095	380	0	0	0	0	200	200	699	639.924
1219	1016	914	1880	19	0.0293	448	0.0022	434	0.0022	434	610	406	4902	4372.63
500	454	115	499	27	0.0128	507	0.0039	426	0	0	75	75	187	183.379
1505	1400	840	2100	24	0.0205	398	0.004	398	0	0	100	350	4198	3858.8
450	400	100	175	45	0.0113	400	0	0	0.0034	260	100	100	360	380.537
600	555	160	600	31	0.0098	408	0	0	0	0	100	100	375	347.531
460	380	100	310	50	0.0407	434	0	407	0	407	150	150	460	455.742
800	760	250	740	20	0.0078	420	0.0033	420	0	420	190	190	665	620.041
700	625	124	825	78	0.0241	400	0.0067	427	0.0037	427	250	250	701	654.68
320	270	190	500	26.1	0.0247	426	0	0	0	0	100	100	143.6	143.003
450	400	300	400	29	0.0214	458	0	0	0	0	100	100	632	654.916
229	203	76	203	23.3	0.0167	463	0	0	0	0	98	98	85.3	80.5093
457	395	203	457	28	0.0244	335	0.0092	331	0	331	89	89	395	382.872
1000	926	80	1019	31	0.0126	511	0	0	0	0	150	150	242	248.539
254	207	154	476	54	0.0324	500	0	0	0	0	25	25	107.1	116.884
600	560	250	565	21	0.0112	420	0.0033	420	0	420	140	140	580	549.001
560	500	130	625	49	0.0156	414	0.0012	414	0.0043	414	130	130	378	387.476
1000	935	160	500	31	0.009	408	0	0	0	0	100	100	582	583.694
560	500	130	425	24	0.0156	414	0.0034	414	0.0043	414	130	130	358	343.054
905	800	480	1200	24	0.0207	398	0	398	0	0	100	200	1129	1167.8
609	533	178	813	22	0.0346	313	0	0	0	0	203	203	341	322.826
457	389	203	610	14	0.0207	321	0.0034	331	0	331	89	89	200	200.191
250	219	150	360	36	0.0138	530	0	0	0	0	80	80	127	147.304
600	500	140	250	85	0.0434	552	0.0101	552	0.0051	552	150	150	943	1001.65
500	446	110	125	70	0.0258	499	0.0048	353	0	0	150	100	835	811.821
250	207	150	476	78	0.0324	500	0	0	0	0	25	25	175.8	150.766
750	685	160	375	79	0.01	408	0	0	0	0	100	100	1010	1011.85
500	419	150	419	54	0.0147	565	0	0	0	0	150	150	416	406.516
1067	980	533	1804	22	0.0231	455	0	0	0	0	508	406	1624	1681.89
700	612	250	1224	58	0.0121	569	0	0	0	0	100	100	499	467.376
400	330	100	550	85	0.0362	364	0	0	0	0	100	100	177	235.553
457	389	203	762	25	0.031	321	0.0073	331	0	331	89	89	335	296.616
600	507	100	200	66.6	0.06	389	0	0	0	0	140	140	881.5	921.202
450	400	300	400	98	0.0214	750	0.0021	957	0	0	100	100	1243	1474.9
500	450	100	190	30	0.0089	580	0.0024	550	0.0051	550	100	150	375	369.288
400	360	250	360	16	0.0113	420	0	0	0	0	90	90	226	236.26
1000	900	200	750	68	0.0169	439	0	0	0	0	300	200	1606	1635.19
500	391	200	700	18	0.022	482	0	0	0	0	250	200	307	308.498
356	305	102	457	20	0.0194	431	0.0077	484	0.0023	484	102	102	147	145.254
450	420	200	840	23	0.0054	441	0.0011	420	0.0033	420	200	200	178	201.35
400	355	250	670	55	0.0122	569	0	0	0	0	55	55	226	298.153
600	555	160	300	31	0.0098	408	0	0	0	0	100	100	479	497.722
500	442	300	1017	78	0.0182	500	0	0	0	0	25	25	438.7	509.489
400	330	100	550	60	0.0362	364	0.0022	448	0.0056	577	100	100	187	196.378
508	470	76	254	21	0.0079	287	0.0245	280	0	0	76	76	190	194.299
457	389	203	914	26	0.0098	370	0	0	0	0	89	89	108	134.703
1090	962	250	1751	20.3	0.0175	550	0	0	0	0	150	150	330	398.97
1750	1559	140	880	43	0.026	520	0.0012	240	0.0012	240	250	250	1636	1672.03
160	140	80	280	91	0.0202	410	0.0034	370	0	0	10	10	46	66.1036
356	305	102	305	21	0.0194	431	0.0125	484	0.0068	484	102	102	179	176.911
500	463	110	125	54	0.0123	505	0.0048	375	0	0	150	150	640	625.899
457	389	203	762	24	0.0098	370	0	0	0	0	89	89	144	130.917
560	500	130	250	49	0.0156	414	0.0012	414	0.0043	414	130	130	713	703.167
450	400	300	800	27	0.0214	702	0.0048	388	0	0	100	100	416	447.033
500	449	150	750	36	0.0139	525	0	0	0	0	80	80	188	205.222
500	444	140	375	30.7	0.026	530	0.0038	250	0.0082	511	150	150	335.5	369.53
1067	980	533	1177	28	0.0231	455	0.002	414	0.0019	414	508	406	3763	3343.84
368	318	152	432	22.1	0.0159	483	0	0	0	0	102	102	211.1	180.207
250	215	125	430	73	0.0377	414	0.0065	414	0	0	45	45	195.9	191.368
560	500	130	425	24	0.0156	414	0	414	0	414	130	130	265	271.604
400	289	200	600	32	0.0235	454	0.003	421	0.0037	421	250	200	320	336.518
356	305	102	368	21	0.0194	431	0.0024	484	0.0068	484	102	102	140	148.337
700	625	124	1175	120	0.0241	400	0.0067	427	0.0037	427	250	250	527	732.3
1000	884	140	750	37.6	0.026	530	0.0038	250	0.008	511	150	150	801.5	794.02
700	612	250	918	58	0.0073	569	0	0	0	0	100	100	504	526.739
406	362	305	356	22.6	0.025	483	0	0	0	0	102	102	511.5	493.633
560	500	120	250	74	0.0129	414	0.0013	414	0	414	130	130	438	493.986
560	500	130	250	49	0.0156	414	0.0012	414	0.0043	414	130	130	702	703.167
1000	935	160	1000	79	0.009	408	0	0	0	0	100	100	769	873.496
675	600	360	900	38	0.0211	388	0	388	0	0	100	150	980	977.063
609	533	178	813	24	0.0346	313	0	0	0	0	203	203	268	304.378
254	216	76	254	20	0.0173	287	0.0086	303	0	0	76	76	100	94.9325
320	270	190	400	32.4	0.0207	465	0	0	0	0	100	100	260	274.149
450	400	100	175	43	0.0113	400	0.0025	260	0.0021	260	100	100	371	357.664
609	533	178	813	22	0.0425	302	0	0	0	0	203	203	421	416.304
356	305	102	368	17	0.0194	431	0.0125	484	0.0023	484	102	102	154	146.882
457	403	203	610	22	0.0188	466	0	0	0	0	89	89	262	260.223
356	305	102	368	20	0.0194	431	0.0042	484	0.0091	484	102	102	145	146.588
356	305	102	635	20	0.0194	431	0	484	0	484	102	102	73	94.3439
450	400	300	400	27	0.0214	702	0.0084	1051	0	0	100	100	661	666.495
457	395	203	457	23	0.0163	335	0.0122	331	0	331	89	89	312	312.032
1219	1016	914	1880	28	0.0293	462	0.0086	421	0.0027	421	610	406	6294	6028.71
600	500	140	500	86	0.0434	552	0.0101	552	0.0076	552	150	150	1107	1048.15
560	500	130	425	49	0.0156	414	0.0012	414	0.0043	414	130	130	530	501.406
600	500	140	500	29	0.0434	552	0.0101	552	0.0076	552	150	150	518	455.266
500	438	135	553	80	0.0332	580	0.0034	550	0	550	210	125	655	654.933
600	500	140	250	84	0.0434	552	0.0101	552	0.0051	552	150	150	957	984.118
250	215	125	430	52	0.0377	414	0.0065	414	0	0	45	45	173.9	164.692
762	724	76	254	22	0.0052	287	0	0	0.0086	303	76	76	242	249.579
1750	1559	140	1313	40.4	0.026	530	0	0	0	0	150	150	1240	1203.23
600	507	100	150	13.1	0.03	389	0	0	0	0	140	140	212.5	201.618
560	500	130	625	49	0.0156	414	0	414	0	414	130	130	337	359.437
560	500	120	425	74	0.0129	414	0.0037	414	0.0047	414	130	130	408	425.233
450	400	300	600	95	0.0214	750	0.0021	957	0	0	100	100	932	1029.01
635	581	152	610	27	0.0045	492	0.003	605	0.003	605	203	114	334	313.228
1829	1778	406	2438	27	0.0056	490	0.0044	429	0	429	203	610	2253	2152.27
675	600	360	900	31	0.0211	372	0	372	0	0	100	150	894	857.709
762	724	76	254	19	0.0052	287	0.0061	280	0.0061	280	76	76	240	238.216
500	463	110	250	46	0.0123	505	0.0048	375	0	0	150	150	445	420.027
560	500	120	425	51	0.0129	414	0.0024	414	0.0047	414	130	130	361	352.09
457	389	203	610	14	0.0207	321	0.0034	331	0	331	89	89	224	200.191
560	500	130	425	24	0.0156	414	0.0022	414	0.0043	414	130	130	377	343.97
400	330	100	550	58	0.0362	364	0.0022	448	0.0126	577	100	100	185	202.952
457	389	203	610	14	0.0207	321	0.0034	331	0	331	89	89	188	200.191
381	313	152	762	29	0.0342	321	0.0037	331	0	331	89	89	157	159.082
400	370	80	400	60	0.0132	585	0.0029	397	0.002	397	130	130	225	225.829
457	389	203	763	24	0.0098	370	0	0	0	0	89	89	106	118.636
508	470	76	254	19	0.0079	287	0	0	0.0245	280	76	76	208	186.509
560	500	120	1000	74	0.0129	414	0.0013	414	0.0047	414	130	130	214	267.295
450	400	300	1000	21	0.0214	750	0.0084	368	0	0	100	100	376	383.327
1829	1778	406	2438	24	0.0028	478	0.0029	346	0	346	203	610	1307	1494.71
450	400	150	400	35.5	0.0169	1004	0	0	0	0	100	100	285.3	297.737
305	252	152	508	28.1	0.0098	459	0	0	0	0	305	305	73.4	94.6026
356	305	102	457	17	0.0194	431	0.0056	484	0.0045	484	102	102	125	119.05
450	400	300	400	29	0.0214	458	0.0084	368	0	0	100	100	804	742.935
400	360	250	360	22	0.0113	420	0	0	0	0	90	90	322	341.073
320	270	190	540	32.4	0.0207	465	0	0	0	0	100	100	147.2	165.525
457	389	203	914	25	0.031	321	0.0038	331	0	331	89	89	245	238.168
250	215	125	538	52	0.037693	414	0.0094	414	0	0	45	45	164.2	158.286
