# Supplementary material for: Prediction and reliability analysis of shear strength of RC deep beams
Source: Sci Rep. 2024 Jun 25;14:14590. doi: 10.1038/s41598-024-64386-w (PMC11199521; doi:10.1038/s41598-024-64386-w)
Supplement: Supplementary file 1 — Supplementary Information. [file 41598_2024_64386_MOESM1_ESM.zip › Sup data/Excel Results/Russo_shear.xlsx]

## Sheet: Sheet1
Author	h	d	b	a	fck	rho	fy	rho_v	fyv	rho_h	fyh	w_tp	w_bp	V	V_exp	V_pred
Kong&Rangan [57]	350	292	250	580	89.4	0.028	452	0.0016	569	0	0	100	100	476.7	381	414.154
Kong&Rangan [57]	350	292	250	510	89.4	0.028	452	0.0016	569	0	0	100	100	573.4	425	334.808
Shin_et_al. [123]	250	215	125	323	52	0.0377	414	0.0045	414	0	0	45	45	156.4	285	303.178
Shin_et_al. [123]	250	215	125	323	52	0.0377	414	0.0091	414	0	0	45	45	208	283	375.199
Shin_et_al. [123]	250	215	125	323	52	0.0377	414	0.0136	414	0	0	45	45	239.7	1029	1216.91
Shin_et_al. [123]	250	215	125	323	52	0.0377	414	0.0181	414	0	0	45	45	257.5	131	132.523
Shin_et_al. [123]	250	215	125	430	52	0.0377	414	0.0032	414	0	0	45	45	110.7	156	190.432
Shin_et_al. [123]	250	215	125	430	52	0.0377	414	0.0065	414	0	0	45	45	173.9	976	732.124
Shin_et_al. [123]	250	215	125	430	52	0.0377	414	0.0097	414	0	0	45	45	185.4	1246	1134.48
Shin_et_al. [123]	250	215	125	430	52	0.0377	414	0.0129	414	0	0	45	45	193.2	185.4	209.239
Shin_et_al. [123]	250	215	125	323	73	0.0377	414	0.0045	414	0	0	45	45	214.2	500	424.761
Shin_et_al. [123]	250	215	125	323	73	0.0377	414	0.0091	414	0	0	45	45	246.2	709	628.309
Shin_et_al. [123]	250	215	125	323	73	0.0377	414	0.0136	414	0	0	45	45	265.8	211	286.242
Shin_et_al. [123]	250	215	125	323	73	0.0377	414	0.0181	414	0	0	45	45	280.3	440	571.772
Shin_et_al. [123]	250	215	125	430	73	0.0377	414	0.0032	414	0	0	45	45	142.7	150	173.207
Shin_et_al. [123]	250	215	125	430	73	0.0377	414	0.0065	414	0	0	45	45	195.9	255	259.331
Shin_et_al. [123]	250	215	125	430	73	0.0377	414	0.0097	414	0	0	45	45	230.1	354	320.404
Shin_et_al. [123]	250	215	125	430	73	0.0377	414	0.0129	414	0	0	45	45	242.1	70.8	134.872
Pendyala&Mendis [125]	160	140	80	280	33	0.0202	410	0.005	370	0	0	10	10	34	554	474.855
Pendyala&Mendis [125]	160	140	80	280	69	0.0202	410	0.005	370	0	0	10	10	48.5	133	196.745
Pendyala&Mendis [125]	160	140	80	280	32	0.0202	410	0.0034	370	0	0	10	10	43	922	1013.57
Pendyala&Mendis [125]	160	140	80	280	61	0.0202	410	0.0034	370	0	0	10	10	44	1150	787.374
Pendyala&Mendis [125]	160	140	80	280	91	0.0202	410	0.0034	370	0	0	10	10	46	1266	1275.41
Pendyala&Mendis [125]	160	140	80	280	83	0.0202	410	0.0034	370	0	0	10	10	44	530	500.632
Pendyala&Mendis [125]	160	140	80	280	36	0.0202	410	0.005	370	0	0	10	10	46.5	400	353.075
Tan_et_al. [32]	500	444	140	375	30.7	0.026	530	0.0038	250	0.0082	511	150	150	335.5	284	405.732
Tan_et_al. [32]	1000	884	140	750	37.6	0.026	530	0.0038	250	0.008	511	150	150	801.5	588	743.365
Tan_et_al. [32]	1400	1243	140	1050	37.2	0.026	530	0.0041	250	0.0084	511	150	150	1052	357	350.022
Tan_et_al. [32]	1750	1559	140	1313	35.3	0.026	530	0.0038	250	0.0089	511	150	150	1305	246	285.266
Roller&Russell [175]	635	559	356	1397	120.1	0.015879	472	0.0074	407	0	0	150	200	297.8	2095	2063.86
Roller&Russell [175]	679	559	356	1397	120.1	0.028884	431	0.0043	448	0	0	150	200	1099.3	233	298.623
Roller&Russell [175]	718	559	356	1397	120.1	0.043326	431	0.0088	458	0	0	150	200	1657.9	85	97.0089
Roller&Russell [175]	718	559	356	1397	120.1	0.057768	431	0.0125	458	0	0	150	200	1943.4	380	317.6
Roller&Russell [175]	743	559	356	1397	120.1	0.066994	460	0.0175	458	0	0	150	200	2238.5	1337	1335.06
Shin_et_al. [123]	250	215	125	538	52	0.037693	414	0.0025	414	0	0	45	45	98.6	242.1	251.789
Shin_et_al. [123]	250	215	125	538	52	0.037693	414	0.0047	414	0	0	45	45	138.7	90.1	90.3044
Shin_et_al. [123]	250	215	125	538	52	0.037693	414	0.0071	414	0	0	45	45	159.4	347	405.207
Shin_et_al. [123]	250	215	125	538	52	0.037693	414	0.0094	414	0	0	45	45	164.2	268	294.688
Shin_et_al. [123]	250	215	125	538	73	0.037693	414	0.0024	414	0	0	45	45	115.6	240	215.505
Shin_et_al. [123]	250	215	125	538	73	0.037693	414	0.0047	414	0	0	45	45	148.9	2269	3735.44
Shin_et_al. [123]	250	215	125	538	73	0.037693	414	0.0071	414	0	0	45	45	166.9	578.7	620.835
Shin_et_al. [123]	250	215	125	538	73	0.037693	414	0.0094	414	0	0	45	45	183.8	435	501.073
Morrow&Viest [106]	410	375	305	356	12.7	0.0057	483	0	0	0	0	102	102	278	350	442.46
Morrow&Viest [106]	406	362	305	356	22.6	0.025	483	0	0	0	0	102	102	511.5	700	766.332
Morrow&Viest [106]	406	368	305	356	26.3	0.0185	483	0	0	0	0	102	102	500.4	175	160.666
Morrow&Viest [106]	406	368	305	356	28.9	0.0124	483	0	0	0	0	102	102	511.5	89.5	142.682
Morrow&Viest [106]	406	356	305	356	45.4	0.0383	483	0	0	0	0	102	102	900.7	1156	1122.5
Morrow&Viest [106]	406	368	305	356	46.8	0.0185	483	0	0	0	0	102	102	778.4	500	444.009
Morrow&Viest [106]	406	367	305	533	13.9	0.0186	483	0	0	0	0	102	102	238.5	402	424.891
Morrow&Viest [106]	406	375	305	533	11.3	0.0057	483	0	0	0	0	102	102	211.7	455	594.712
Morrow&Viest [106]	406	368	305	533	29.8	0.0246	483	0	0	0	0	102	102	523.1	850	682.704
Morrow&Viest [106]	406	368	305	533	27.1	0.0185	483	0	0	0	0	102	102	396.4	359	304.125
Morrow&Viest [106]	406	365	305	533	24.2	0.0124	483	0	0	0	0	102	102	423	98.6	146.435
Morrow&Viest [106]	406	368	305	533	31.9	0.0124	483	0	0	0	0	102	102	434.2	590	624.444
Morrow&Viest [106]	406	370	305	533	31.4	0.0117	483	0	0	0	0	102	102	467.6	140	119.044
Morrow&Viest [106]	406	356	305	533	45.3	0.0383	483	0	0	0	0	102	102	578.8	706	624.014
Morrow&Viest [106]	406	375	305	533	45.5	0.0182	483	0	0	0	0	102	102	578.7	148	132.442
Morrow&Viest [106]	406	362	305	711	14.7	0.0188	483	0	0	0	0	102	102	201.2	2082	1917.34
Morrow&Viest [106]	406	372	305	711	13.7	0.0057	483	0	0	0	0	102	102	130	366	289.012
Morrow&Viest [106]	406	368	305	711	27.5	0.0246	483	0	0	0	0	102	102	323.5	332	314.677
Morrow&Viest [106]	406	368	305	711	32.3	0.0185	483	0	0	0	0	102	102	256.8	204	198.94
Morrow&Viest [106]	406	368	305	711	33.1	0.0124	483	0	0	0	0	102	102	267.9	345	603.53
Morrow&Viest [106]	406	368	305	711	43.9	0.0185	483	0	0	0	0	102	102	323.5	159.5	140.062
Chang&Kesler [107]	152	137	102	254	14.9	0.0237	328	0	0	0	0	64	64	20.7	418	512.326
Rodriqez_et_al. [109]	368	318	152	432	22.1	0.0159	483	0	0	0	0	102	102	211.1	371	392.172
Rodriqez_et_al. [109]	368	318	154	432	17.9	0.0159	483	0	0	0	0	102	102	162.5	500	519.766
Rodriqez_et_al. [109]	368	318	154	432	22.7	0.0159	483	0	0	0	0	102	102	184.6	322	368.734
Rodriqez_et_al. [109]	368	321	156	432	26.1	0.0159	483	0	0	0	0	102	102	210.4	778.4	788.024
Rodriqez_et_al. [109]	368	318	152	432	22.1	0.0159	483	0	0	0	0	102	102	151.8	257	296.561
Rodriqez_et_al. [109]	368	314	154	432	21.7	0.0159	483	0	0	0	0	102	102	184.8	85	97.0089
Leonhardt&Walther [53]	320	270	190	270	32.4	0.0207	465	0	0	0	0	100	100	388.5	48.5	68.2
Leonhardt&Walther [53]	320	270	190	400	32.4	0.0207	465	0	0	0	0	100	100	260	566	869.439
Leonhardt&Walther [53]	320	270	190	540	32.4	0.0207	465	0	0	0	0	100	100	147.2	200	209.137
Leonhardt&Walther [53]	320	270	190	500	22.3	0.0182	439	0	0	0	0	100	100	89.5	162.5	134.669
Leonhardt&Walther [53]	320	270	190	500	22.3	0.0178	490	0	0	0	0	100	100	106	192	228.412
Leonhardt&Walther [53]	320	270	190	500	26.1	0.0247	426	0	0	0	0	100	100	143.6	317	277.322
de_Pavia&Siess [112]	330	305	51	203	24.6	0.0083	463	0	0	0	0	98	98	89.8	470	376.939
de_Pavia&Siess [112]	229	203	76	203	23.3	0.0167	463	0	0	0	0	98	98	85.3	1469	1137.66
de_Pavia&Siess [112]	229	203	76	203	35.2	0.0167	463	0	0	0	0	98	98	109.8	523.1	497.409
de_Pavia&Siess [112]	178	152	102	203	24.2	0.0167	463	0	0	0	0	98	98	76.9	750	727.556
de_Pavia&Siess [112]	178	152	102	203	37	0.0167	463	0	0	0	0	98	98	83.6	480	440.276
Ramakrishnan&Ananthanarayana [114]	381	343	76	241	21.5	0.0076	320	0	0	0	0	76	76	90.1	256.8	394.148
Ramakrishnan&Ananthanarayana [114]	381	343	79	345	13.7	0.0026	320	0	0	0	0	76	76	39.4	553	541.929
Niwa&Maekawa [118]	300	228	100	200	35.8	0.06	364	0	0	0	0	140	140	314.5	520	469
Niwa&Maekawa [118]	600	507	100	200	54.7	0.03	389	0	0	0	0	100	100	514	481	571.161
Niwa&Maekawa [118]	300	228	100	200	13.1	0.03	364	0	0	0	0	100	100	114	1493	1604.63
Niwa&Maekawa [118]	600	507	100	150	13.1	0.03	389	0	0	0	0	140	140	212.5	131	126.602
Niwa&Maekawa [118]	600	507	100	200	66.6	0.06	389	0	0	0	0	140	140	881.5	427	453.537
Niwa&Maekawa [118]	600	507	100	150	35.8	0.06	389	0	0	0	0	100	100	577.5	230	252.189
Niwa&Maekawa [118]	300	228	100	150	59.9	0.06	364	0	0	0	0	100	100	446	290	327.26
Smith&Vantsiotis [1]	356	305	102	235	20.5	0.0193	431	0	0	0	0	102	102	159.5	116.1	169.763
Smith&Vantsiotis [1]	356	305	102	235	20.9	0.0193	431	0	0	0	0	102	102	156.1	222	245.358
Smith&Vantsiotis [1]	356	305	102	308	21.7	0.0193	431	0	0	0	0	102	102	149	175	216.735
Smith&Vantsiotis [1]	356	305	102	408	20.7	0.0193	431	0	0	0	0	102	102	115.7	301	343.718
Mphonde&Frantz [49]	337	298	152	448	23.1	0.0334	414	0	0	0	0	50	50	116.1	276	384.599
Mphonde & Frantz [49]	337	298	152	448	79.5	0.0334	414	0	0	0	0	50	50	275.7	363	405.207
Rogowsky & MacGregor [119]	1000	950	200	1000	26.1	0.0095	380	0	0	0	0	200	200	699	114	76.2746
Rogowsky & MacGregor [119]	1000	950	200	1000	26.4	0.0095	367	0	0	0	0	200	200	600	237	313.47
Rogowsky & MacGregor [119]	800	535	200	1000	42.4	0.0112	455	0	0	0	0	200	200	303	347	287.558
Lehwalter [122]	1000	930	250	465	16.8	0.0066	420	0	0	0	0	232	232	849	1071	943.275
Lehwalter [122]	1000	930	250	465	15.8	0.0066	420	0	0	0	0	232	232	642	478	484.441
Lehwalter [122]	1000	930	250	930	20.4	0.0108	420	0	0	0	0	232	232	588	980	942.318
Lehwalter [122]	1000	930	250	930	15.4	0.0108	420	0	0	0	0	232	232	430	208	189.187
Lehwalter [122]	1000	930	250	1395	17	0.0169	420	0	0	0	0	232	232	369	591	553.64
Lehwalter [122]	1000	930	250	1395	16.9	0.0169	420	0	0	0	0	232	232	387	374	459.632
Lehwalter [122]	1000	930	250	1395	15	0.0169	420	0	0	0	0	232	232	375	505	732.009
Lehwalter [122]	200	160	250	80	19.9	0.0085	420	0	0	0	0	40	40	221	1300	1287.47
Lehwalter [122]	200	160	250	240	20.6	0.019	420	0	0	0	0	40	40	140	756	808.216
Walraven & Lehwaalter [26]	400	360	250	360	16.1	0.0113	420	0	0	0	0	90	90	226	925	746.732
Walraven & Lehwaalter [26]	400	360	250	360	21.8	0.0113	420	0	0	0	0	90	90	322	247	267.169
Walraven & Lehwaalter [26]	400	360	250	360	22.1	0.0113	420	0	0	0	0	90	90	344	1754	1900.88
Walraven & Lehwaalter [26]	400	360	250	360	24.3	0.0113	420	0	0	0	0	90	90	425	156.1	188.692
Walraven & Lehwaalter [26]	400	360	250	360	13.9	0.0113	420	0	0	0	0	90	90	220	140	119.581
Walraven & Lehwaalter [26]	400	360	250	360	20.1	0.0113	420	0	0	0	0	90	90	347	278	318.088
Walraven & Lehwaalter [26]	400	360	250	360	25.2	0.0113	420	0	0	0	0	90	90	396	211.7	147.529
Walraven & Lehwaalter [26]	400	360	250	360	20	0.0113	420	0	0	0	0	90	90	323	1600	1705.53
Walraven & Lehwaalter [26]	400	360	250	360	18.2	0.0113	420	0	0	0	0	90	90	318	1985	2425.08
Walraven & Lehwaalter [26]	400	360	250	360	19.8	0.0113	420	0	0	0	0	90	90	246	211	299.154
Walraven & Lehwaalter [26]	400	360	250	360	26.4	0.0113	420	0	0	0	0	90	90	437	400	466.153
Walraven & Lehwaalter [26]	200	160	250	160	18.1	0.0152	420	0	0	0	0	40	40	165	323.5	382.004
Walraven & Lehwaalter [26]	400	360	250	360	19.9	0.0113	420	0	0	0	0	90	90	270	312	372.478
Walraven & Lehwaalter [26]	600	560	250	560	19.8	0.0112	420	0	0	0	0	140	140	350	437	419.187
Walraven & Lehwaalter [26]	800	740	250	740	19.4	0.011	420	0	0	0	0	185	185	395	208	226.03
Walraven & Lehwaalter [26]	1000	930	250	930	20	0.0108	420	0	0	0	0	233	233	505	975	984.032
Adebar [124]	1090	1000	250	2000	19.5	0.0084	550	0	0	0	0	150	150	330	230.1	232.848
Adebar [124]	1090	1000	250	1750	19.5	0.0084	550	0	0	0	0	150	150	409	3745	4670.61
Adebar [124]	1090	962	250	1751	20.3	0.0175	550	0	0	0	0	150	150	330	514	618.944
Adebar [124]	1090	1000	250	1430	20.3	0.0084	550	0	0	0	0	150	150	380	538	518.212
Lertsrisakulrat et al. [126]	250	200	150	200	38.4	0.0191	1026	0	0	0	0	50	50	214.2	311	300.92
Lertsrisakulrat et al. [126]	450	400	150	400	35.5	0.0169	1004	0	0	0	0	100	100	285.3	432	477.926
Lertsrisakulrat et al. [126]	650	600	150	600	40.8	0.0176	1006	0	0	0	0	150	150	424.5	223	266.742
Tan et al. [29]	500	444	140	750	41.8	0.026	620	0	0	0	0	150	150	340	784	682.323
Tan et al. [29]	1000	884	140	1500	39.4	0.026	620	0	0	0	0	150	150	470	157	192.82
Tan et al. [29]	1400	1243	140	2100	44.1	0.026	620	0	0	0	0	150	150	690	153	146.993
Tan et al. [29]	1750	1559	140	2625	43.4	0.026	620	0	0	0	0	150	150	470	221	153.375
Seliem et al. [127]	915	850	460	1640	51	0.0072	468	0	0	0	0	230	230	744.1	44	67.9579
Seliem et al. [127]	915	850	460	1640	51	0.0044	865	0	0	0	0	230	230	788.6	184.8	154.246
Seliem et al. [127]	915	850	460	1640	38	0.0044	865	0	0	0	0	230	230	690.6	124	130.868
Tan et al. [32]	500	444	140	375	42.5	0.026	530	0	0	0	0	150	150	700	980	1098.41
Tan et al. [32]	1000	884	140	750	32.7	0.026	530	0	0	0	0	150	150	650	661	670.491
Tan et al. [32]	1400	1243	140	1050	36.2	0.026	530	0	0	0	0	150	150	950	349	296.381
Tan et al. [32]	1750	1559	140	1313	40.4	0.026	530	0	0	0	0	150	150	1240	284	319.395
De_Cassio&Seiss [110]	305	252	152	508	21	0.0336	303	0	0	0	0	152	152	116.1	165	129.4
De_Cassio&Seiss [110]	305	252	152	508	21	0.0336	303	0	0	0	0	152	152	164.6	211	352.465
De_Cassio&Seiss [110]	305	252	152	508	28.1	0.0098	459	0	0	0	0	305	305	73.4	492	883.103
De_Cassio&Seiss [110]	305	252	152	559	26.6	0.0101	461	0	0	0	0	152	152	73.5	374	390.357
De_Cassio&Seiss [110]	305	252	152	559	32.1	0.0101	462	0	0	0	0	152	152	76.9	154	157.04
De_Cassio&Seiss [110]	305	252	152	559	39.7	0.0101	586	0	0	0	0	152	152	90.5	379	430.059
Thorenfeldt&Drangshold [158]	251	221	151	508	54	0.0182	500	0	0	0	0	25	25	70.8	250	194.406
Thorenfeldt&Drangshold [158]	254	207	154	476	54	0.0324	500	0	0	0	0	25	25	107.1	270	286.413
Thorenfeldt&Drangshold [158]	250	221	150	508	78	0.0182	500	0	0	0	0	25	25	102.7	397	428.775
Thorenfeldt&Drangshold [158]	250	207	150	476	78	0.0324	500	0	0	0	0	25	25	175.8	460	474.871
Thorenfeldt&Drangshold [158]	250	207	150	476	86	0.0324	500	0	0	0	0	25	25	148.3	290	289.272
Thorenfeldt&Drangshold [158]	250	221	150	508	98	0.0182	500	0	0	0	0	25	25	77.7	199	234.907
Thorenfeldt&Drangshold [158]	250	207	150	476	98	0.0324	500	0	0	0	0	25	25	156.1	2829	2753.14
Thorenfeldt&Drangshold [158]	500	442	300	1017	78	0.0182	500	0	0	0	0	25	25	438.7	201	225.111
Thorenfeldt&Drangshold [158]	500	414	300	952	78	0.0324	500	0	0	0	0	25	25	576.3	546	568.66
Thorenfeldt&Drangshold [158]	500	414	300	952	78	0.0324	500	0	0	0	0	25	25	710.3	246	301.093
Aguilar et al.[1]	915	791	305	915	32	0.0127	420	0.0031	450	0.0035	450	305	305	1357	292	366.248
Aguilar et al.[1]	915	718	305	915	32	0.014	420	0.0031	450	0.0013	450	305	305	1134	267.9	350.942
Aguilar et al.[1]	915	801	305	915	28	0.0125	420	0.0031	450	0.0006	450	305	305	1286	5018	4429.3
Aguilar et al.[1]	915	801	305	915	28	0.0125	420	0.001	450	0	450	305	305	1277	398	530.576
Amornpinyo [2]	450	420	200	630	22	0.0054	441	0.0022	420	0.00217	420	200	200	280	647	674.004
Amornpinyo [2]	450	420	200	630	24	0.0054	441	0.0011	420	0.0033	420	200	200	264	352	319.188
Amornpinyo [2]	450	420	200	630	23	0.0054	441	0.0033	420	0.0011	420	200	200	264	100	106.467
Amornpinyo [2]	450	420	200	840	22	0.0054	441	0.0022	420	0.0022	420	200	200	205	371	308.965
Amornpinyo [2]	450	420	200	840	23	0.0054	441	0.0011	420	0.0033	420	200	200	178	280	312.965
Amornpinyo [2]	450	420	200	840	24	0.0054	441	0.0033	420	0.0011	420	200	200	189	744.1	1294.64
Arabzadeh et al.[3]	400	370	80	400	59	0.0132	585	0	397	0	397	130	130	300	284	356.877
Arabzadeh et al.[3]	400	370	80	400	60	0.0132	585	0.0018	397	0	397	130	130	200	237	231.626
Arabzadeh et al.[3]	400	370	80	400	61	0.0132	585	0.0029	397	0	397	130	130	185	470	1101.06
Arabzadeh et al.[3]	400	370	80	400	60	0.0132	585	0.0047	397	0	397	130	130	190	286	342.375
Arabzadeh et al.[3]	400	370	80	400	65	0.0132	585	0.0062	397	0	397	130	130	250	387	570.936
Arabzadeh et al.[3]	400	370	80	400	60	0.0166	585	0.0082	397	0	397	130	130	275	2531	2727.22
Arabzadeh et al.[3]	400	370	80	400	63	0.0166	585	0.0018	397	0	397	130	130	190	665	623.894
Arabzadeh et al.[3]	400	370	80	400	59	0.0132	585	0.0029	397	0	397	130	130	200	201.2	207.001
Arabzadeh et al.[3]	400	370	80	400	58	0.0132	585	0.0047	397	0	397	130	130	205	401	470.604
Arabzadeh et al.[3]	400	370	80	400	58	0.0132	585	0.0029	397	0.001	397	130	130	210	573	564.283
Arabzadeh et al.[3]	400	370	80	400	60	0.0132	585	0.0029	397	0.002	397	130	130	225	577	667.543
Arabzadeh et al.[3]	400	370	80	400	60	0.0132	585	0.0029	397	0.003	397	130	130	240	459	354.506
Arabzadeh et al.[3]	400	370	80	400	58	0.0132	585	0.0029	397	0.004	397	130	130	240	157	184.844
Birrcher et al.[4]	1118	978	533	1799	36	0.0229	503	0.0029	462	0.0033	462	508	406	2531	303	325.063
Birrcher et al.[4]	1118	978	533	1799	37	0.0229	503	0.003	503	0.0033	462	508	406	2923	869	753.908
Birrcher et al.[4]	1118	978	533	1799	27	0.0229	503	0.002	462	0.002	462	508	406	2020	2224	2114.27
Birrcher et al.[4]	1118	978	533	1799	29	0.0229	503	0.0021	503	0.002	462	508	406	2349	775	947.498
Birrcher et al.[4]	1067	980	533	1804	23	0.0231	441	0.0031	448	0.0045	448	508	254	2224	1040	932.666
Birrcher et al.[4]	1067	980	533	1804	32	0.0231	476	0.002	462	0.0019	427	254	254	1464	138.7	162.728
Birrcher et al.[4]	1067	980	533	1804	30	0.0231	455	0.0031	490	0.0045	490	914	254	2829	670	557.038
Birrcher et al.[4]	1067	980	533	1804	29	0.0231	455	0.0031	490	0.0045	490	914	127	2660	224	241.205
Birrcher et al.[4]	1067	980	533	1804	33	0.0231	476	0.002	462	0.0019	427	508	127	2527	904	829.789
Birrcher et al.[4]	1067	980	533	1804	22	0.0231	455	0	0	0	0	508	406	1624	344	310.016
Birrcher et al.[4]	1067	980	533	1804	28	0.0231	476	0.002	441	0.0019	427	508	406	2171	183.8	217.227
Birrcher et al.[4]	1067	980	533	1804	28	0.0231	476	0.0024	441	0.0014	503	508	406	2295	401	603.552
Birrcher et al.[4]	1067	980	533	1804	34	0.0231	476	0.0029	441	0.0029	434	508	406	1833	209	282.624
Birrcher et al.[4]	1067	980	533	1804	23	0.0231	476	0.0031	427	0.0029	462	508	406	2095	941	1388.5
Birrcher et al.[4]	1067	980	533	1804	23	0.0231	476	0.002	427	0.0019	427	508	406	2082	465	448.1
Birrcher et al.[4]	1067	980	533	1177	28	0.0231	455	0.002	414	0.0019	414	508	406	3763	226	241.309
Birrcher et al.[4]	1067	980	533	1177	29	0.0231	455	0.0031	469	0.0029	469	508	406	3688	403	380.775
Birrcher et al.[4]	1067	980	533	2441	32	0.0231	455	0.002	427	0.0019	427	508	406	1326	167	208.531
Birrcher et al.[4]	1067	980	533	2441	35	0.0231	455	0.0031	448	0.0029	448	508	406	2295	297	286.001
Birrcher et al.[4]	1905	1750	533	3238	34	0.0237	469	0.0021	455	0.0019	455	737	406	3394	123	128.527
Birrcher et al.[4]	1905	1750	533	3238	34	0.0237	469	0.0031	455	0.0029	455	737	406	3745	476.7	512.776
Birrcher et al.[4]	1905	1750	533	4375	35	0.0237	469	0.0021	441	0.0021	441	610	406	2269	833	734.297
Birrcher et al.[4]	1905	1750	533	2100	35	0.0237	469	0.0021	441	0.0021	441	610	406	5440	1544	1243.63
Birrcher et al.[4]	584	495	533	916	29	0.0232	455	0.003	455	0.003	441	419	406	1464	106	141.714
Birrcher et al.[4]	584	495	533	916	29	0.0232	455	0.002	558	0.0017	455	419	406	1544	1286	1117.44
Birrcher et al.[4]	584	495	533	594	32	0.0232	448	0.002	400	0.0017	441	457	406	2633	1700	1522.46
Birrcher et al.[4]	1219	1016	914	1880	28	0.0293	462	0.0031	421	0.0027	421	610	406	5018	184.6	163.079
Birrcher et al.[4]	1219	1016	914	1880	21	0.0293	448	0.0031	434	0.0027	434	203	406	4137	335	436.655
Birrcher et al.[4]	1219	1016	914	1880	28	0.0293	462	0.0086	421	0.0027	421	610	406	6294	707	633.92
Birrcher et al.[4]	1219	1016	914	1880	19	0.0293	448	0.0022	434	0.0022	434	610	406	4902	1002	862.677
Birrcher et al.[4]	1219	1016	914	1880	34	0.0293	469	0.0031	427	0.0027	427	610	406	4875	306	323.941
Brena&Roy [5]	635	581	165	610	33	0.0042	492	0.003	605	0.003	605	203	114	339	397	363.06
Brena&Roy [5]	635	581	173	610	32	0.004	492	0.003	605	0.003	605	203	114	372	1546	1543.17
Brena&Roy [5]	635	581	157	610	31	0.0044	492	0.003	605	0.003	605	203	114	365	274	205.276
Brena&Roy [5]	635	581	152	610	27	0.0045	492	0.003	605	0.003	605	203	114	334	126	132.651
Brena&Roy [5]	635	581	155	610	30	0.0063	492	0.003	605	0.003	605	203	114	371	129	128.059
Brena&Roy [5]	635	581	155	610	29	0.0063	492	0.003	605	0.003	605	203	114	321	1134	1093
Brena&Roy [5]	457	405	152	610	33	0.0065	492	0.003	605	0.003	605	203	114	230	246	287.558
Brena&Roy [5]	457	405	152	610	34	0.0065	492	0.003	605	0.003	605	203	114	212	1277	1037.09
Brena&Roy [5]	457	405	152	610	34	0.0065	492	0.003	605	0.003	605	203	114	214	746	620.435
Brena&Roy [5]	356	303	155	610	35	0.0085	492	0.003	605	0.003	605	203	114	157	136	125.029
Brena&Roy [5]	356	303	155	610	33	0.0085	492	0.003	605	0.003	605	203	114	149	87	78.6747
Brena&Roy [5]	356	303	155	610	36	0.0085	492	0.003	605	0.003	605	203	114	133	338	414.764
Chen et al. [6]	210	180	200	160	30	0.018	541	0	0	0	0	80	60	274	164	133.67
Chen et al. [6]	400	360	200	320	29	0.018	541	0	0	0	0	160	120	400	220	215.016
Chen et al. [6]	800	720	200	640	27	0.018	541	0	0	0	0	320	240	802	280.3	295.248
Chen et al. [6]	1600	1440	200	1280	32	0.018	541	0	0	0	0	640	480	1544	756	769.162
Chen et al. [6]	210	180	200	160	42	0.018	541	0	0	0	0	80	60	307	1162	1326.13
Chen et al. [6]	400	360	200	320	38	0.018	541	0	0	0	0	160	120	561	291	377.387
Chen et al. [6]	800	720	200	640	41	0.018	541	0	0	0	0	320	240	1149	768	788.976
Chen et al. [6]	1600	1440	200	1280	43	0.018	541	0	0	0	0	640	480	1851	385	378.811
Clark [7]	457	389	203	914	25	0.031	321	0.0038	331	0	331	89	89	223	149	127.486
Clark [7]	457	389	203	914	24	0.031	321	0.0038	331	0	331	89	89	209	409	481.908
Clark [7]	457	389	203	914	23	0.031	321	0.0038	331	0	331	89	89	223	396	344.21
Clark [7]	457	389	203	914	25	0.031	321	0.0038	331	0	331	89	89	245	647	708.424
Clark [7]	457	389	203	762	23	0.031	321	0.0037	331	0	331	89	89	279	141	134.525
Clark [7]	457	389	203	762	25	0.031	321	0.0037	331	0	331	89	89	257	309	342.276
Clark [7]	457	389	203	762	24	0.031	321	0.0037	331	0	331	89	89	285	89.8	64.6623
Clark [7]	457	389	203	762	23	0.031	321	0.0037	331	0	331	89	89	268	267	346.407
Clark [7]	457	389	203	762	25	0.031	321	0.0037	331	0	331	89	89	241	165	174.969
Clark [7]	457	389	203	762	23	0.031	321	0.0073	331	0	331	89	89	301	390	452.183
Clark [7]	457	389	203	762	26	0.031	321	0.0073	331	0	331	89	89	322	2527	2458.09
Clark [7]	457	389	203	762	25	0.031	321	0.0073	331	0	331	89	89	335	292	283.113
Clark [7]	457	389	203	762	42	0.031	321	0.0037	331	0	331	89	89	379	470	593.716
Clark [7]	457	389	203	610	26	0.0207	321	0.0034	331	0	331	89	89	278	313	321.755
Clark [7]	457	389	203	610	26	0.0207	321	0.0034	331	0	331	89	89	311	159	149.56
Clark [7]	457	389	203	610	24	0.0207	321	0.0034	331	0	331	89	89	246	720	625.001
Clark [7]	457	389	203	610	29	0.0207	321	0.0034	331	0	331	89	89	286	323	287.558
Clark [7]	457	389	203	610	24	0.0207	321	0.0069	331	0	331	89	89	290	311	318.088
Clark [7]	457	389	203	610	25	0.0207	321	0.0069	331	0	331	89	89	301	700	538.304
Clark [7]	457	389	203	610	27	0.0207	321	0.0069	331	0	331	89	89	288	539	625.51
Clark [7]	457	389	203	610	14	0.0207	321	0.0034	331	0	331	89	89	224	166.9	200.193
Clark [7]	457	389	203	610	14	0.0207	321	0.0034	331	0	331	89	89	200	446	321.423
Clark [7]	457	389	203	610	14	0.0207	321	0.0034	331	0	331	89	89	188	490	552.256
Clark [7]	457	389	203	610	25	0.031	321	0.0034	331	0	331	89	89	309	570	415.198
Clark [7]	457	389	203	610	45	0.031	321	0.0034	331	0	331	89	89	424	151.8	157.588
Clark [7]	457	389	203	610	45	0.031	321	0.0034	331	0	331	89	89	435	333	431.07
Clark [7]	457	389	203	610	48	0.031	321	0.0034	331	0	331	89	89	429	650	791.362
Clark [7]	457	395	203	457	26	0.0163	335	0.0046	331	0	331	89	89	301	172	161.941
Clark [7]	457	395	203	457	25	0.0163	335	0.0046	331	0	331	89	89	257	437	356.486
Clark [7]	457	395	203	457	24	0.0163	335	0.0061	331	0	331	89	89	290	124	115.749
Clark [7]	457	395	203	457	26	0.0163	335	0.0061	331	0	331	89	89	312	270	287.558
Clark [7]	457	395	203	457	28	0.0244	335	0.0092	331	0	331	89	89	395	158	188.822
Clark [7]	457	395	203	457	23	0.0163	335	0.0122	331	0	331	89	89	312	235	276.552
Clark [7]	381	313	152	610	28	0.0342	335	0.0046	331	0	331	89	89	175	380	322.75
Clark [7]	381	313	152	610	28	0.0342	335	0.0046	331	0	331	89	89	179	721	1326.13
Clark [7]	381	313	152	610	28	0.0342	335	0.0046	331	0	331	89	89	186	142.7	194.374
Clark [7]	381	313	152	635	30	0.0342	321	0.0073	331	0	331	89	89	222	39.4	36.9823
Clark [7]	381	313	152	762	30	0.0342	321	0.0061	331	0	331	89	89	168	470	719.36
Clark [7]	381	313	152	762	28	0.0342	321	0.0061	331	0	331	89	89	157	840	802.379
Clark [7]	381	313	152	762	26	0.0342	321	0.0061	331	0	331	89	89	168	577.5	621.855
Clark [7]	381	313	152	762	27	0.0342	321	0.0049	331	0	331	89	89	168	250	227.969
Clark [7]	381	313	152	762	26	0.0342	321	0.0049	331	0	331	89	89	157	1474	1593.88
Clark [7]	381	313	152	762	22	0.0342	321	0.0049	331	0	331	89	89	165	369	573.73
Clark [7]	381	313	152	762	28	0.0342	321	0.0037	331	0	331	89	89	146	1809	2018.75
Clark [7]	381	313	152	762	29	0.0342	321	0.0037	331	0	331	89	89	157	224	225.615
Clark [7]	381	313	152	762	27	0.0342	321	0.0037	331	0	331	89	89	157	511.5	503.189
Clark [7]	457	389	203	914	22	0.0098	370	0	0	0	0	89	89	100	810	1009.67
Clark [7]	457	389	203	914	26	0.0098	370	0	0	0	0	89	89	108	171	152.833
Clark [7]	457	389	203	762	24	0.0098	370	0	0	0	0	89	89	121	470	532.724
Clark [7]	457	389	203	763	24	0.0098	370	0	0	0	0	89	89	106	161	132.01
Clark [7]	457	389	203	762	24	0.0098	370	0	0	0	0	89	89	144	246.2	255.232
Clark [7]	457	389	203	610	25	0.0098	370	0	0	0	0	89	89	174	365	362.736
Clark [7]	457	389	203	610	24	0.0098	370	0	0	0	0	89	89	167	765	659.794
Clark [7]	457	389	203	457	26	0.0098	370	0	0	0	0	89	89	222	90.5	119.822
Clark [7]	457	389	203	457	26	0.0098	370	0	0	0	0	89	89	223	180	212.591
Demir et al.[8]	500	384	200	600	18	0.022	482	0	0	0	0	250	200	323	153	137.634
Demir et al.[8]	500	391	200	700	18	0.022	482	0	0	0	0	250	200	307	148	228.203
Demir et al.[8]	500	397	200	800	18	0.022	482	0	0	0	0	250	200	250	468	451.107
Demir et al.[8]	500	397	200	800	18	0.022	482	0.0029	421	0.0027	421	250	200	318	149	116.141
Demir et al.[8]	550	442	200	800	18	0.0238	482	0	0	0	0	250	200	275	337	266.122
Demir et al.[8]	600	488	200	800	18	0.0211	482	0	0	0	0	250	200	305	275	245.032
Demir et al.[8]	600	504	200	1000	18	0.0211	482	0	0	0	0	250	200	265	828	669.967
Demir et al.[8]	600	504	200	1000	18	0.0211	482	0.0028	421	0.0032	421	250	200	332	802	759.025
Demir et al.[8]	400	289	200	600	18	0.0235	454	0	0	0	0	250	200	230	1657.9	2013.67
Demir et al.[8]	400	289	200	600	25	0.0235	454	0	0	0	0	250	200	265	371	381.164
Demir et al.[8]	400	289	200	600	32	0.0235	454	0.003	421	0.0037	421	250	200	320	1303	1326.7
El-Sayed&Shuraim [9]	350	293	150	293	26	0.014	560	0	0	0	0	150	150	204	670	535.068
El-Sayed&Shuraim [9]	350	293	150	293	54	0.014	569	0	0	0	0	150	150	380	222	266.742
El-Sayed&Shuraim [9]	350	293	150	293	70	0.014	569	0	0	0	0	150	150	390	630	497.769
El-Sayed&Shuraim [9]	500	419	150	419	26	0.0147	565	0	0	0	0	150	150	235	425	331.637
El-Sayed&Shuraim [9]	500	419	150	419	54	0.0147	565	0	0	0	0	150	150	416	318	266.621
El-Sayed&Shuraim [9]	500	419	150	419	70	0.0147	565	0	0	0	0	150	150	441	293	317.02
El-Sayed&Shuraim [9]	700	615	150	615	26	0.0144	546	0	0	0	0	150	150	453	275.7	355.233
El-Sayed&Shuraim [9]	700	615	150	615	54	0.0144	546	0	0	0	0	150	150	590	129	134.77
El-Sayed&Shuraim [9]	700	615	150	615	70	0.0144	546	0	0	0	0	150	150	771	416	883.103
El-Sayed&Shuraim [9]	1000	910	150	910	26	0.0147	546	0	0	0	0	150	150	546	626	718.485
El-Sayed&Shuraim [9]	1000	910	150	910	54	0.0147	546	0	0	0	0	150	150	743	525	515.234
El-Sayed&Shuraim [9]	1000	910	150	910	70	0.0147	546	0	0	0	0	150	150	810	1371	1117.66
Fang et.al.[10]	600	500	140	250	77	0.0434	552	0.0101	552	0.0076	552	150	150	1280	570	679.968
Fang et.al.[10]	600	500	140	500	78	0.0434	552	0.0101	552	0.0076	552	150	150	1040	323.5	481.853
Fang et.al.[10]	600	500	140	750	77	0.0434	552	0.0101	552	0.0076	552	150	150	766	1464	1291.27
Fang et.al.[10]	600	500	140	500	29	0.0434	552	0.0101	552	0.0076	552	150	150	518	221	280.604
Fang et.al.[10]	600	500	140	500	52	0.0434	552	0.0101	552	0.0076	552	150	150	756	2349	2292.62
Fang et.al.[10]	600	500	140	500	85	0.0434	552	0.0101	552	0.0076	552	150	150	994	156.1	142.269
Fang et.al.[10]	600	500	140	500	86	0.0434	552	0.0101	552	0.0076	552	150	150	1107	312	228.412
Fang et.al.[10]	600	500	140	500	83	0.0434	552	0.0101	552	0.0051	552	150	150	661	272	432.042
Fang et.al.[10]	600	500	140	500	72	0.0434	552	0.0101	552	0.0127	552	150	150	980	580	576.909
Fang et.al.[10]	600	500	140	250	84	0.0434	552	0.0101	552	0.0051	552	150	150	957	297.8	1443.94
Fang et.al.[10]	600	500	140	250	79	0.0434	552	0.0101	552	0.0127	552	150	150	1266	467.6	412.379
Fang et.al.[10]	600	500	140	250	85	0.0434	552	0.0101	552	0.0051	552	150	150	943	826	883.132
Fang et.al.[10]	600	500	140	250	77	0.0434	552	0.0101	552	0.0076	552	150	150	1336	146	177.773
Fang et.al.[10]	600	500	140	250	79	0.0434	552	0.0101	552	0.0076	552	150	150	1356	313	289.199
Fang et.al.[10]	600	500	140	250	81	0.0434	552	0.0101	552	0.0127	552	150	150	1399	76.9	104.253
Fang et.al.[10]	600	500	140	250	76	0.0434	552	0	552	0	552	150	150	1145	157	194.132
Fang et.al.[10]	600	500	140	500	86	0.0434	552	0	552	0	552	150	150	753	247	251.418
Fang et.al.[10]	600	500	140	500	30	0.0434	552	0	552	0	552	150	150	344	137	138.212
Fang et.al.[10]	600	500	140	500	70	0.0434	552	0	552	0	552	150	150	672	304	279.667
Foster&Gilbert [11]	1200	1124	124	850	80	0.0134	400	0.0067	427	0.0028	427	250	250	1303	207	259.331
Foster&Gilbert [11]	700	624	124	825	83	0.0241	400	0.0067	427	0.0037	427	250	250	796	205	194.877
Foster&Gilbert [11]	700	625	124	825	120	0.0241	400	0.0067	427	0.0037	427	250	250	826	899	837.983
Foster&Gilbert [11]	700	625	124	825	78	0.0241	400	0.0067	427	0.0037	427	250	250	701	83.6	82.7133
Foster&Gilbert [11]	700	625	124	825	93	0.0241	400	0.01	427	0	427	250	250	731	165	266.899
Foster&Gilbert [11]	700	625	124	825	104	0.0241	400	0.0067	427	0	427	250	250	721	1280	1203.08
Foster&Gilbert [11]	700	625	124	1175	80	0.0241	400	0.0067	427	0.0037	427	250	250	512	301	360.225
Foster&Gilbert [11]	700	625	124	1175	120	0.0241	400	0.0067	427	0.0037	427	250	250	527	1356	1211.81
Foster&Gilbert [11]	700	625	124	1175	77	0.0241	400	0.0067	427	0.0037	427	250	250	527	193.2	228.18
Foster&Gilbert [11]	700	625	124	800	88	0.0241	400	0.0067	427	0.0037	427	250	250	777	821	716.974
Garay-Moran&Lubell [12]	607	501	300	600	46	0.0052	838	0.0033	405	0.0025	855	200	200	626	1563	1699.18
Garay-Moran&Lubell [12]	607	503	300	600	44	0.0113	870	0.0033	405	0.0045	838	200	200	1071	199	346.166
Garay-Moran&Lubell [12]	607	506	300	600	44	0.0229	880	0.0033	405	0.0024	855	200	200	1371	240	216.399
Garay-Moran&Lubell [12]	607	503	300	900	47	0.0113	870	0.0033	405	0.0045	838	200	200	716	1052	1370.24
Garay-Moran&Lubell [12]	607	506	300	900	43	0.0229	880	0.0033	405	0.0043	838	200	200	1028	245	239.109
Garay-Moran&Lubell [12]	607	503	300	1200	48	0.0113	870	0.0033	405	0.0045	838	200	200	577	208	269.283
Garay-Moran&Lubell [12]	607	507	300	600	23	0.0177	401	0.0033	405	0.0033	405	200	200	784	265	239.978
Garay-Moran&Lubell [12]	607	507	300	900	25	0.0177	401	0.0033	405	0.0043	838	200	200	539	291	270.906
Garay-Moran&Lubell [12]	607	503	300	600	39	0.0113	870	0	0	0	0	200	200	784	257.5	266.046
Ismail et al.[13]	400	330	100	550	85	0.0362	364	0	0	0	0	100	100	177	3688	3030.37
Ismail et al.[13]	400	330	100	550	86	0.0362	364	0.0022	448	0.0056	577	100	100	211	675	504.686
Ismail et al.[13]	400	330	100	550	85	0.0362	364	0.0022	448	0.0126	577	100	100	233	303	337.236
Ismail et al.[13]	400	330	100	425	87	0.0362	364	0	448	0	577	100	100	246	1100	1010.71
Ismail et al.[13]	400	330	100	425	87	0.0362	364	0.0022	448	0.0056	577	100	100	282	290	353.113
Ismail et al.[13]	400	330	100	425	88	0.0362	364	0.0022	448	0.0134	577	100	100	284	320	277.369
Ismail et al.[13]	400	330	100	300	86	0.0362	364	0	448	0	577	100	100	371	395	571.855
Ismail et al.[13]	400	330	100	550	59	0.0362	364	0	448	0	577	100	100	148	665	684.594
Ismail et al.[13]	400	330	100	550	60	0.0362	364	0.0022	448	0.0056	577	100	100	187	115.6	165.386
Ismail et al.[13]	400	330	100	550	58	0.0362	364	0.0022	448	0.0126	577	100	100	185	774	729.938
Ismail et al.[13]	400	330	100	425	58	0.0362	364	0	448	0	577	100	100	208	721	779.52
Ismail et al.[13]	400	330	100	425	59	0.0362	364	0.0022	448	0.0059	577	100	100	257	331	296.495
Ismail et al.[13]	400	330	100	425	59	0.0362	364	0.0022	448	0.0134	577	100	100	253	273	337.599
Ismail et al.[13]	400	330	100	300	61	0.0362	364	0	448	0	577	100	100	273	280	223.48
Ismail et al.[13]	400	330	100	300	61	0.0362	364	0.0022	448	0.0067	577	100	100	353	210.4	186.842
Ismail et al.[13]	400	330	100	300	60	0.0362	364	0.0022	448	0.0144	577	100	100	374	330	436.333
Ismail et al.[13]	400	330	100	550	31	0.0362	364	0.0022	448	0.0056	577	100	100	146	148.9	182.419
Ismail et al.[13]	400	330	100	425	31	0.0362	364	0.0022	448	0.0059	577	100	100	186	239.7	246.038
Ismail et al.[13]	400	330	100	330	31	0.0362	364	0.0022	448	0.0067	577	100	100	245	2238.5	2746.27
Ismail et al.[13]	500	449	150	750	36	0.0139	525	0	0	0	0	80	80	188	207	260.395
Ismail et al.[13]	375	328	150	540	36	0.0138	530	0	0	0	0	80	80	158	630	478.187
Ismail et al.[13]	250	219	150	360	36	0.0138	530	0	0	0	0	80	80	127	512	615.385
Kondalraj & Rao.[14]	500	432	200	230	44	0.0218	589	0	0	0	0	100	100	1150	121	176.381
Kondalraj & Rao.[14]	500	432	200	430	54	0.0218	589	0	0	0	0	100	100	828	281	513.21
Kondalraj & Rao.[14]	750	675	200	795	47	0.0218	578	0	0	0	0	100	100	1002	849	710.319
Kondalraj & Rao.[14]	1000	899	200	1125	45	0.0216	581	0	0	0	0	200	200	1320	161	165.809
Kondalraj & Rao.[14]	500	432	200	630	45	0.0218	589	0	0	0	0	100	100	390	123	119.104
Kondalraj & Rao.[14]	750	675	200	1350	47	0.0218	578	0	0	0	0	100	100	401	279	294.688
Kondalraj & Rao.[14]	1000	899	200	1800	49	0.0216	581	0	0	0	0	200	200	510	485	532.412
Kondalraj & Rao.[14]	500	452	200	430	51	0.0104	589	0	0	0	0	100	100	495	237	233.764
Kondalraj & Rao.[14]	500	442	200	430	46	0.0142	589	0	0	0	0	100	100	528	535	479.058
Kong et al. [15-16]	762	724	76	254	22	0.0052	287	0.0245	280	0	0	76	76	239	840	750.814
Kong et al. [15-16]	635	597	76	254	25	0.0062	287	0.0245	280	0	0	76	76	224	277	361.324
Kong et al. [15-16]	508	470	76	254	21	0.0079	287	0.0245	280	0	0	76	76	190	330	432.042
Kong et al. [15-16]	381	343	76	254	21	0.0109	287	0.0245	280	0	0	76	76	164	108	124.118
Kong et al. [15-16]	254	216	76	254	22	0.0173	287	0.0245	280	0	0	76	76	90	484	408.932
Kong et al. [15-16]	762	724	76	254	19	0.0052	287	0.0086	303	0	0	76	76	249	224	164.623
Kong et al. [15-16]	635	597	76	254	19	0.0063	287	0.0086	303	0	0	76	76	224	282	336.818
Kong et al. [15-16]	381	343	76	254	23	0.0109	287	0.0086	303	0	0	76	76	140	597	588.093
Kong et al. [15-16]	254	216	76	254	20	0.0173	287	0.0086	303	0	0	76	76	100	290	323.842
Kong et al. [15-16]	762	724	76	254	23	0.0052	287	0	0	0.0245	280	76	76	276	265.8	275.24
Kong et al. [15-16]	635	597	76	254	21	0.0062	287	0	0	0.0245	280	76	76	226	1464	2290.45
Kong et al. [15-16]	508	470	76	254	19	0.0079	287	0	0	0.0245	280	76	76	208	189	170.946
Kong et al. [15-16]	381	343	76	254	22	0.0109	287	0	0	0.0245	280	76	76	159	207	267.973
Kong et al. [15-16]	254	216	76	254	23	0.0173	287	0	0	0.0245	280	76	76	87	157	115.07
Kong et al. [15-16]	762	724	76	254	22	0.0052	287	0	0	0.0086	303	76	76	242	390	480.22
Kong et al. [15-16]	635	597	76	254	21	0.0062	287	0	0	0.0086	303	76	76	201	257	350.636
Kong et al. [15-16]	508	470	76	254	20	0.0079	287	0	0	0.0086	303	76	76	181	291	287.79
Kong et al. [15-16]	381	343	76	254	22	0.0109	287	0	0	0.0086	303	76	76	110	731	782.789
Kong et al. [15-16]	254	216	76	254	23	0.0173	287	0	0	0.0086	303	76	76	96	77.7	165.08
Kong et al. [15-16]	762	724	76	254	19	0.0052	287	0.0061	280	0.0061	280	76	76	240	110	117.056
Kong et al. [15-16]	635	597	76	254	19	0.0062	287	0.0061	280	0.0061	280	76	76	208	257	323.941
Kong et al. [15-16]	508	470	76	254	20	0.0079	287	0.0061	280	0.0061	280	76	76	173	453	390.411
Kong et al. [15-16]	381	343	76	254	22	0.0109	287	0.0061	280	0.0061	280	76	76	127	3394	4421.94
Kong et al. [15-16]	254	216	76	254	23	0.0173	287	0.0061	280	0.0061	280	76	76	78	201	208.477
Kunopas [17]	450	420	200	420	25	0.0054	528	0.0022	405	0.0022	405	100	100	320	499	378.811
Kunopas [17]	450	420	200	420	28	0.004	528	0.0011	405	0.0033	405	100	100	337	1320	1097.9
Kunopas [17]	450	420	200	420	28	0.0054	528	0.0033	405	0.0011	405	100	100	342	644	884.49
Kunopas [17]	450	420	200	420	23	0.004	528	0.0022	405	0.0022	405	100	100	225	109.8	91.2686
Kunopas [17]	450	420	200	420	22	0.0054	528	0.0014	405	0.0028	405	100	100	195	766	793.806
Kunopas [17]	450	420	200	420	22	0.004	528	0.0028	405	0.0014	405	100	100	237	135	138.189
Lee [18]	1000	900	200	1400	34	0.0189	498	0.005	529	0	529	300	200	968	162	162.52
Lee [18]	1000	863	200	1400	29	0.0197	498	0.005	529	0	529	300	200	968	278	207.304
Lee [18]	1000	825	200	1400	28	0.0206	498	0.005	529	0	529	300	200	840	823	758.574
Lee [18]	1000	788	200	1400	27	0.0216	498	0.005	529	0	529	300	200	840	690	889.161
Lu et al.[19]	1000	900	200	750	35	0.0169	439	0	0	0	0	300	200	1141	2695	3114.46
Lu et al.[19]	1000	900	200	750	35	0.0169	439	0.0057	463	0.0063	463	300	200	1337	226	283.958
Lu et al.[19]	1000	900	170	550	59	0.0199	439	0	0	0	0	300	200	1546	542	608.938
Lu et al.[19]	1000	900	170	550	59	0.0199	439	0	0	0.0032	463	300	200	1678	520	501.212
Lu et al.[19]	1000	900	170	550	59	0.0199	439	0	0	0.0063	463	300	200	1870	773	729.938
Lu et al.[19]	1000	900	200	750	68	0.0169	439	0	0	0	0	300	200	1606	301	347.831
Lu et al.[19]	1000	900	200	750	68	0.0169	439	0	0	0.0063	463	300	200	1765	208	305.401
Lu et al.[19]	1000	900	200	750	68	0.0169	439	0.0057	463	0	0	300	200	1722	1958	1434.57
Lu et al.[19]	1000	900	200	750	35	0.0169	439	0	0	0	0	300	200	1156	289	287.79
Lu et al.[19]	1000	900	200	750	35	0.0169	439	0.0057	463	0.0063	463	300	200	1375	2295	2238.69
Lu et al.[19]	1000	900	170	550	59	0.0199	439	0	0	0	0	300	200	1542	214	256.094
Lu et al.[19]	1000	900	170	550	59	0.0199	439	0	0	0.0032	463	300	200	1859	588	575.327
Lu et al.[19]	1000	900	170	550	59	0.0199	439	0	0	0.0063	463	300	200	2018	701	745.789
Lu et al.[19]	1000	900	200	750	68	0.0169	439	0	0	0	0	300	200	1474	221	210.165
Lu et al.[19]	1000	900	200	750	68	0.0169	439	0	0	0.0063	463	300	200	1600	166	167.642
Lu et al.[19]	1000	900	200	750	68	0.0169	439	0.0057	463	0	0	300	200	1563	1099.3	1551
Mathey [20]	457	403	203	610	25	0.0305	267	0	0	0	0	89	89	313	235	330.65
Mathey [20]	457	403	203	610	23	0.0305	267	0	0	0	0	89	89	311	224	239.864
Mathey [20]	457	403	203	610	22	0.0188	466	0	0	0	0	89	89	262	181	156.186
Mathey [20]	457	403	203	610	26	0.0188	466	0	0	0	0	89	89	313	710.3	691.579
Mathey [20]	457	403	203	610	26	0.0185	490	0	0	0	0	89	89	289	140	125.029
Mathey [20]	457	403	203	610	26	0.0185	490	0	0	0	0	89	89	291	168	197.082
Mathey [20]	457	403	203	610	24	0.0186	443	0	0	0	0	89	89	291	785	720.988
Mathey [20]	457	403	203	610	25	0.0186	443	0	0	0	0	89	89	304	410	518.504
Mathey [20]	457	403	203	610	23	0.0116	698	0	0	0	0	89	89	224	771	692.438
Mathey [20]	457	403	203	610	27	0.0116	698	0	0	0	0	89	89	268	260	353.121
Mathey [20]	457	403	203	610	25	0.0117	698	0	0	0	0	89	89	224	116	97.0796
Mathey [20]	457	403	203	610	26	0.0117	698	0	0	0	0	89	89	268	430	592.328
Mathey [20]	457	403	203	610	22	0.0075	712	0	0	0	0	89	89	222	423	339.346
Mathey [20]	457	403	203	610	27	0.0075	712	0	0	0	0	89	89	224	576.3	691.579
Mathey [20]	457	403	203	610	26	0.0075	712	0	0	0	0	89	89	180	733	495.447
Mathey [20]	457	403	203	610	23	0.0075	712	0	0	0	0	89	89	189	78	75.4211
Mihaylov et al.[21]	1200	1095	400	1700	34	0.0069	652	0	0	0	0	300	150	721	291	398.458
Mihaylov et al.[21]	1200	1095	400	1700	34	0.0069	652	0	0	0	0	300	150	1162	600	681.621
Mihaylov et al.[21]	1200	1095	400	2500	29	0.0069	652	0	0	0	0	300	150	416	532	579.432
Mihaylov et al.[21]	1200	1095	400	2500	29	0.0069	652	0	0	0	0	300	150	492	214.2	183.681
Mihaylov et al.[21]	1200	1095	400	1700	33	0.0069	652	0.001	490	0	0	300	150	941	528	553.312
Mihaylov et al.[21]	1200	1095	400	1700	33	0.0069	652	0.001	490	0	0	300	150	943	210	209.647
Mihaylov et al.[21]	1200	1095	400	2500	38	0.0069	652	0.001	490	0	0	300	150	663	784	736.13
Moody [22]	609	533	178	813	18	0.0272	315	0	0	0	0	203	203	297	344	311.117
Moody [22]	609	533	178	813	21	0.0272	315	0	0	0	0	203	203	303	159	149.41
Moody [22]	609	533	178	813	24	0.0346	313	0	0	0	0	203	203	268	239	230.856
Moody [22]	609	533	178	813	17	0.0346	313	0	0	0	0	203	203	290	2171	2198.95
Moody [22]	609	533	178	813	22	0.0425	302	0	0	0	0	203	203	421	1765	1705.53
Moody [22]	609	533	178	813	21	0.0425	302	0	0	0	0	203	203	397	456	350.199
Moody [22]	609	533	178	813	21	0.0272	315	0	0	0	0	203	203	348	1028	901.877
Moody [22]	609	533	178	813	23	0.0272	315	0	0	0	0	203	203	357	141	127.391
Moody [22]	609	533	178	813	23	0.0346	313	0	0	0	0	203	203	303	116.1	118.812
Moody [22]	609	533	178	813	22	0.0346	313	0	0	0	0	203	203	341	190	261.839
Moody [22]	609	533	178	813	22	0.0425	302	0	0	0	0	203	203	390	110.7	170.764
Moody [22]	609	533	178	813	25	0.0425	302	0	0	0	0	203	203	437	468	354.506
Moody [22]	609	533	178	813	25	0.0425	302	0.0052	326	0	0	203	203	478	186	216.735
Moody [22]	609	533	178	813	22	0.0425	302	0.0095	303	0	0	203	203	507	87	98.9432
Oh and Shin [23]	560	500	130	425	24	0.0156	414	0	414	0	414	130	130	265	257	311.517
Oh and Shin [23]	560	500	130	425	24	0.0156	414	0.0012	414	0.0043	414	130	130	284	581	516.153
Oh and Shin [23]	560	500	130	425	24	0.0156	414	0.0022	414	0.0043	414	130	130	377	173	155.259
Oh and Shin [23]	560	500	130	425	24	0.0156	414	0.0034	414	0.0043	414	130	130	358	90	95.7163
Oh and Shin [23]	560	500	130	250	49	0.0156	414	0	414	0	414	130	130	642	130	138.057
Oh and Shin [23]	560	500	130	250	49	0.0156	414	0.0012	414	0.0043	414	130	130	713	150	221.466
Oh and Shin [23]	560	500	130	250	49	0.0156	414	0.0022	414	0.0043	414	130	130	706	223	289.868
Oh and Shin [23]	560	500	130	250	49	0.0156	414	0.0034	414	0.0043	414	130	130	709	396	342.136
Oh and Shin [23]	560	500	130	425	49	0.0156	414	0	414	0	414	130	130	401	545	485.443
Oh and Shin [23]	560	500	130	425	49	0.0156	414	0.0012	414	0.0043	414	130	130	488	224	218.56
Oh and Shin [23]	560	500	130	425	49	0.0156	414	0.0022	414	0.0043	414	130	130	456	5440	5679.49
Oh and Shin [23]	560	500	130	425	49	0.0156	414	0.0034	414	0.0043	414	130	130	421	115	115.566
Oh and Shin [23]	560	500	130	625	49	0.0156	414	0	414	0	414	130	130	337	167	207.718
Oh and Shin [23]	560	500	130	625	49	0.0156	414	0.0012	414	0.0043	414	130	130	347	303	396.373
Oh and Shin [23]	560	500	130	625	49	0.0156	414	0.0022	414	0.0043	414	130	130	381	156.4	205.577
Oh and Shin [23]	560	500	130	625	49	0.0156	414	0.0034	414	0.0043	414	130	130	402	307	428.775
Oh and Shin [23]	560	500	130	1000	49	0.0156	414	0.0012	414	0.0043	414	130	130	211	568	500.722
Oh and Shin [23]	560	500	130	1000	49	0.0156	414	0.0022	414	0.0043	414	130	130	237	321	384.644
Oh and Shin [23]	560	500	130	1000	49	0.0156	414	0.0034	414	0.0043	414	130	130	235	253	314.361
Oh and Shin [23]	560	500	120	250	51	0.0129	414	0.0013	414	0	414	130	130	347	900.7	912.352
Oh and Shin [23]	560	500	120	250	51	0.0129	414	0.0013	414	0.0023	414	130	130	398	904	844.963
Oh and Shin [23]	560	500	120	250	51	0.0129	414	0.0013	414	0.0047	414	130	130	490	1375	1335.06
Oh and Shin [23]	560	500	120	250	51	0.0129	414	0.0013	414	0.0094	414	130	130	455	400	400.418
Oh and Shin [23]	560	500	120	425	51	0.0129	414	0.0013	414	0.0047	414	130	130	392	34	49.4118
Oh and Shin [23]	560	500	120	425	51	0.0129	414	0.0024	414	0.0047	414	130	130	361	300	199.337
Oh and Shin [23]	560	500	120	425	51	0.0129	414	0.0037	414	0.0047	414	130	130	374	307	257.9
Oh and Shin [23]	560	500	120	625	51	0.0129	414	0.0013	414	0	414	130	130	214	305	269.382
Oh and Shin [23]	560	500	120	625	51	0.0129	414	0.0013	414	0.0023	414	130	130	260	495	541.265
Oh and Shin [23]	560	500	120	625	51	0.0129	414	0.0013	414	0.0047	414	130	130	277	228	259.331
Oh and Shin [23]	560	500	120	625	51	0.0129	414	0.0013	414	0.0094	414	130	130	291	96	68.7461
Oh and Shin [23]	560	500	120	1000	51	0.0129	414	0.0013	414	0.0046	414	130	130	165	1544	1720.74
Oh and Shin [23]	560	500	120	250	74	0.0129	414	0.0013	414	0	414	130	130	438	875	952.742
Oh and Shin [23]	560	500	120	250	74	0.0129	414	0.0013	414	0.0023	414	130	130	542	119	104.109
Oh and Shin [23]	560	500	120	250	74	0.0129	414	0.0013	414	0.0047	414	130	130	548	672	754.426
Oh and Shin [23]	560	500	120	250	74	0.0129	414	0.0013	414	0.0094	414	130	130	547	174	214.238
Oh and Shin [23]	560	500	120	425	74	0.0129	414	0.0013	414	0.0047	414	130	130	418	467	512.557
Oh and Shin [23]	560	500	120	425	74	0.0129	414	0.0024	414	0.0047	414	130	130	410	152	143.172
Oh and Shin [23]	560	500	120	425	74	0.0129	414	0.0037	414	0.0047	414	130	130	408	155	154.105
Oh and Shin [23]	560	500	120	625	74	0.0129	414	0.0013	414	0	414	130	130	291	265	289.963
Oh and Shin [23]	560	500	120	625	74	0.0129	414	0.0013	414	0.0023	414	130	130	310	115.7	103.375
Oh and Shin [23]	560	500	120	625	74	0.0129	414	0.0013	414	0.0047	414	130	130	338	372	394.764
Oh and Shin [23]	560	500	120	625	74	0.0129	414	0.0013	414	0.0094	414	130	130	333	429	518.917
Oh and Shin [23]	560	500	120	1000	74	0.0129	414	0.0013	414	0.0047	414	130	130	214	527	609.825
Oh and Shin [23]	560	500	130	625	24	0.0156	414	0.0012	414	0.0043	414	130	130	228	2018	1673.59
Oh and Shin [23]	560	500	130	625	24	0.0156	414	0.0012	414	0.0043	414	130	130	255	275	237.267
Oh and Shin [23]	560	500	130	625	24	0.0156	414	0.0012	414	0.0043	414	130	130	207	251	233.764
Oh and Shin [23]	560	500	130	250	49	0.0156	414	0.0012	414	0.0043	414	130	130	746	270	327.26
Oh and Shin [23]	560	500	130	425	49	0.0156	414	0.0012	414	0.0043	414	130	130	530	323	287.558
Oh and Shin [23]	560	500	130	625	49	0.0156	414	0.0012	414	0.0043	414	130	130	378	1357	1252.22
Oh and Shin [23]	560	500	130	250	49	0.0156	414	0.0012	414	0.0043	414	130	130	702	136	155.629
Oh and Shin [23]	560	500	130	425	49	0.0156	414	0.0012	414	0.0043	414	130	130	568	220	213.739
Oh and Shin [23]	560	500	130	625	49	0.0156	414	0.0012	414	0.0043	414	130	130	363	159.4	180.502
Proestos et al.[24]	610	508	241	610	38	0.0735	457	0	0	0	0	457	305	1469	375	516.914
Proestos et al.[24]	622	508	241	610	62	0.0735	457	0	0	0	0	457	305	1700	353	367.517
Proestos et al.[24]	648	508	139	610	91	0.1133	457	0	0	0	0	457	305	1393	186	206.353
Quintero-Febres et al.[25]	460	370	150	525	22	0.0279	462	0.0024	407	0.0012	407	150	150	251	222	187.452
Quintero-Febres et al.[25]	460	370	150	525	22	0.0279	462	0.0024	407	0.0012	407	150	150	237	246	312.133
Quintero-Febres et al.[25]	460	370	150	525	22	0.0279	462	0	407	0	407	150	150	221	425	428.775
Quintero-Febres et al.[25]	460	370	150	525	22	0.0279	462	0	407	0	407	150	150	196	290	339.253
Quintero-Febres et al.[25]	460	370	150	335	32	0.0205	427	0.0013	407	0.0012	407	150	150	456	752	672.683
Quintero-Febres et al.[25]	460	370	150	335	32	0.0205	427	0.0013	407	0.0012	407	150	150	426	458	446.956
Quintero-Febres et al.[25]	460	370	150	305	32	0.0205	427	0	407	0	407	150	150	468	225	237.811
Quintero-Febres et al.[25]	460	370	150	305	32	0.0205	427	0	407	0	407	150	150	459	491	494.904
Quintero-Febres et al.[25]	460	380	100	595	50	0.0407	434	0.0032	407	0.0017	407	150	150	265	264	240.356
Quintero-Febres et al.[25]	460	380	100	545	50	0.0407	434	0	407	0	407	150	150	292	318	264.251
Quintero-Febres et al.[25]	460	380	100	340	50	0.0407	434	0.0075	407	0.0017	407	150	150	484	560	533.432
Quintero-Febres et al.[25]	460	380	100	310	50	0.0407	434	0	407	0	407	150	150	460	740	590.684
Sagaseta&Vollum [26]	500	438	135	553	80	0.0332	580	0.0022	550	0	550	210	125	563	314.5	215.69
Sagaseta&Vollum [26]	500	438	135	553	80	0.0332	580	0.0034	550	0	550	210	125	655	666	737.841
Sagaseta&Vollum [26]	500	438	135	518	80	0.0332	580	0.0045	550	0	550	210	125	707	230	147.983
Sagaseta&Vollum [26]	500	438	135	553	68	0.0332	580	0	550	0	550	210	125	366	388.5	296.418
Sagaseta&Vollum [26]	500	438	135	518	68	0.0332	580	0.0022	550	0	550	210	125	532	513	439.312
Sagaseta&Vollum [26]	500	438	135	553	68	0.0332	580	0.0034	550	0	550	210	125	481	350	446.014
Sagaseta&Vollum [26]	500	438	135	553	68	0.0332	580	0.0045	550	0	550	210	125	602	360	305.255
Sahoo et al.[27]	450	400	100	175	45	0.0113	400	0	0	0	0	100	100	371	380	572.46
Sahoo et al.[27]	450	400	100	175	41	0.0113	400	0.002	260	0.002	260	100	100	359	1175	1377.42
Sahoo et al.[27]	450	400	100	175	43	0.0113	400	0.0025	260	0.0021	260	100	100	371	573.4	557.384
Sahoo et al.[27]	450	400	100	175	38	0.0113	400	0.003	260	0.003	260	100	100	349	775	769.773
Sahoo et al.[27]	450	400	100	175	41	0.0113	400	0.003	260	0	260	100	100	331	602	583.175
Sahoo et al.[27]	450	400	100	175	39	0.0113	400	0	0	0.003	260	100	100	349	743	910.274
Sahoo et al.[27]	450	400	100	175	39	0.0113	400	0	0	0.0048	260	100	100	360	968	857.065
Sahoo et al.[27]	450	400	100	175	43	0.0113	400	0.0066	260	0	260	100	100	303	190	216.614
Sahoo et al.[27]	450	400	100	175	45	0.0113	400	0	0	0.0034	260	100	100	360	1870	1673.59
Sahoo et al.[27]	450	400	100	175	45	0.0113	400	0.0032	260	0.0017	260	100	100	354	122	126.795
Sahoo et al.[27]	450	400	100	175	36	0.0113	400	0.002	440	0.002	440	100	100	366	303	372.617
Salamy et al.[28]	475	400	240	200	36	0.0202	376	0	376	0	0	100	100	775	470	425.334
Salamy et al.[28]	475	400	240	200	36	0.0202	376	0.004	376	0	0	100	100	768	1542	1543.17
Salamy et al.[28]	475	400	240	200	31	0.0202	376	0.008	376	0	0	100	100	976	994	954.872
Salamy et al.[28]	475	400	240	400	31	0.0202	376	0	376	0	0	100	100	525	510	831.673
Salamy et al.[28]	475	400	240	400	31	0.0202	376	0.004	376	0	0	100	100	591	196	210.165
Salamy et al.[28]	475	400	240	400	38	0.0202	376	0.008	376	0	0	100	100	751	537	665.528
Salamy et al.[28]	475	400	240	600	29	0.0202	376	0	376	0	0	100	100	308	268	254.827
Salamy et al.[28]	475	400	240	600	23	0.0202	376	0	376	0	0	100	100	352	168	192.368
Salamy et al.[28]	475	400	240	600	29	0.0202	376	0.004	376	0	0	100	100	513	102.7	153.541
Salamy et al.[28]	475	400	240	600	31	0.0202	376	0.008	376	0	0	100	100	581	672	834.052
Salamy et al.[28]	675	600	360	900	38	0.0211	388	0	388	0	0	100	150	980	751	670.752
Salamy et al.[28]	675	600	360	900	31	0.0211	372	0	372	0	0	100	150	894	220	277.276
Salamy et al.[28]	905	800	480	1200	32	0.0207	398	0	398	0	0	100	200	1493	968	979.605
Salamy et al.[28]	905	800	480	1200	24	0.0207	398	0	398	0	0	100	200	1129	164.6	118.812
Salamy et al.[28]	1105	1000	600	1500	31	0.0204	398	0	398	0	0	100	250	1985	426	350.199
Salamy et al.[28]	1105	1000	600	1500	29	0.0204	398	0.004	398	0	0	100	250	2607	849	769.162
Salamy et al.[28]	1305	1200	720	1800	27	0.0199	402	0	402	0	0	100	300	2695	358	317.491
Salamy et al.[28]	1505	1400	840	2100	27	0.0205	394	0	394	0	0	100	350	2988	4137	3429.66
Salamy et al.[28]	1505	1400	840	2100	24	0.0205	398	0.004	398	0	0	100	350	4198	268	248.459
Sarsam&Al-Musawi [29]	270	235	180	588	39	0.0223	495	0.0009	820	0	0	100	100	189	340	322.686
Sarsam&Al-Musawi [29]	270	232	180	580	76	0.0226	495	0.0009	820	0	0	100	100	201	224	219.926
Sarsam&Al-Musawi [29]	270	235	180	588	40	0.0223	495	0.0014	820	0	0	100	100	199	190	227.712
Sarsam&Al-Musawi [29]	270	235	180	588	72	0.0223	495	0.0014	820	0	0	100	100	199	563	587.716
Sarsam&Al-Musawi [29]	270	233	180	583	74	0.0282	495	0.0009	820	0	0	100	100	224	157	213.5
Sarsam&Al-Musawi [29]	270	233	180	583	73	0.0282	495	0.0014	820	0	0	100	100	228	195	251.396
Sarsam&Al-Musawi [29]	270	233	180	583	80	0.0282	495	0.0019	820	0	0	100	100	207	443	451.622
Sarsam&Al-Musawi [29]	270	233	180	583	70	0.0351	495	0.0009	820	0	0	100	100	247	505	732.009
Sarsam&Al-Musawi [29]	270	233	180	583	74	0.0351	495	0.0014	820	0	0	100	100	247	700	500.118
Sarsam&Al-Musawi [29]	270	233	180	583	76	0.0351	495	0.0019	820	0	0	100	100	221	396.4	425.636
Senturk&Higgins [30]	1829	1778	406	2438	27	0.0056	490	0.0044	429	0	429	203	610	2253	146	189.025
Senturk&Higgins [30]	1829	1778	406	2438	26	0.0056	470	0.0029	348	0	348	203	610	1809	894	818.593
Senturk&Higgins [30]	1829	1778	406	2438	28	0.0028	470	0.0044	429	0	429	203	610	1754	716	772.382
Senturk&Higgins [30]	1829	1778	406	2438	24	0.0028	478	0.0029	346	0	346	203	610	1307	424	501.073
Senturk&Higgins [30]	1219	1168	406	2438	25	0.0042	469	0.0029	349	0	349	203	610	922	2923	2813.69
Shuraim & El-Sayed [31]	700	612	250	1224	58	0.0073	569	0	0	0	0	100	100	281	390	351.957
Shuraim & El-Sayed [31]	700	612	250	1224	58	0.0121	569	0	0	0	0	100	100	499	104	115.566
Shuraim & El-Sayed [31]	700	612	250	1224	58	0.0183	569	0	0	0	0	100	100	470	241	311.517
Shuraim & El-Sayed [31]	700	612	250	918	58	0.0073	569	0	0	0	0	100	100	504	1149	1016.33
Shuraim & El-Sayed [31]	700	612	250	918	58	0.0121	569	0	0	0	0	100	100	700	753	807.963
Shuraim & El-Sayed [31]	700	612	250	918	58	0.0183	569	0	0	0	0	100	100	644	348	325.063
Shuraim & El-Sayed [31]	700	612	250	612	58	0.0073	569	0	0	0	0	100	100	722	507	488.247
Shuraim & El-Sayed [31]	700	612	250	612	58	0.0121	569	0	0	0	0	100	100	975	264	225.499
Shuraim & El-Sayed [31]	700	612	250	612	58	0.0183	569	0	0	0	0	100	100	1246	189	221.68
Shuraim & El-Sayed [31]	400	355	250	670	55	0.0074	569	0	0	0	0	55	55	208	73.5	91.1395
Shuraim & El-Sayed [31]	400	355	250	670	55	0.0122	569	0	0	0	0	55	55	226	2633	1740.56
Shuraim & El-Sayed [31]	400	355	250	670	55	0.0182	569	0	0	0	0	55	55	372	547	674.739
Shuraim & El-Sayed [31]	400	355	250	503	55	0.0074	569	0	0	0	0	55	55	283	2660	2697.19
Shuraim & El-Sayed [31]	400	355	250	503	55	0.0122	569	0	0	0	0	55	55	443	1399	1284.04
Shuraim & El-Sayed [31]	400	355	250	503	55	0.0182	569	0	0	0	0	55	55	538	731	648.338
Shuraim & El-Sayed [31]	400	355	250	335	55	0.0074	569	0	0	0	0	55	55	432	250	323.941
Shuraim & El-Sayed [31]	400	355	250	335	55	0.0122	569	0	0	0	0	55	55	588	228	250.368
Shuraim & El-Sayed [31]	400	355	250	335	55	0.0182	569	0	0	0	0	55	55	765	76.9	60.719
Smith&Vantsiotis [32]	356	305	102	305	21	0.0194	431	0	484	0	484	102	102	140	173	261.839
Smith&Vantsiotis [32]	356	305	102	305	21	0.0194	431	0	484	0	484	102	102	136	141	140.416
Smith&Vantsiotis [32]	356	305	102	305	19	0.0194	431	0.0028	484	0.0023	484	102	102	161	561	484.037
Smith&Vantsiotis [32]	356	305	102	305	18	0.0194	431	0.0028	484	0.0045	484	102	102	148	160	158.474
Smith&Vantsiotis [32]	356	305	102	305	16	0.0194	431	0.0028	484	0.0068	484	102	102	141	642	676.765
Smith&Vantsiotis [32]	356	305	102	305	21	0.0194	431	0.0028	484	0.0068	484	102	102	171	318	254.468
Smith&Vantsiotis [32]	356	305	102	305	21	0.0194	431	0.0028	484	0.0091	484	102	102	184	189	193.927
Smith&Vantsiotis [32]	356	305	102	305	22	0.0194	431	0.0063	484	0.0023	484	102	102	175	544	569.836
Smith&Vantsiotis [32]	356	305	102	305	20	0.0194	431	0.0063	484	0.0045	484	102	102	171	434.2	421.615
Smith&Vantsiotis [32]	356	305	102	305	20	0.0194	431	0.0063	484	0.0068	484	102	102	172	159	141.491
Smith&Vantsiotis [32]	356	305	102	305	19	0.0194	431	0.0063	484	0.0091	484	102	102	162	933	857.372
Smith&Vantsiotis [32]	356	305	102	305	18	0.0194	431	0.0125	484	0.0023	484	102	102	161	361	414.038
Smith&Vantsiotis [32]	356	305	102	305	19	0.0194	431	0.0125	484	0.0045	484	102	102	173	288	364.504
Smith&Vantsiotis [32]	356	305	102	305	21	0.0194	431	0.0125	484	0.0068	484	102	102	179	548	631.181
Smith&Vantsiotis [32]	356	305	102	305	20	0.0194	431	0.0125	484	0.0091	484	102	102	168	488	500.722
Smith&Vantsiotis [32]	356	305	102	368	22	0.0194	431	0	484	0	484	102	102	149	168	205.057
Smith&Vantsiotis [32]	356	305	102	368	22	0.0194	431	0.0024	484	0.0023	484	102	102	148	500.4	532.352
Smith&Vantsiotis [32]	356	305	102	368	20	0.0194	431	0.0024	484	0.0045	484	102	102	144	347	288.701
Smith&Vantsiotis [32]	356	305	102	368	21	0.0194	431	0.0024	484	0.0068	484	102	102	140	46.5	51.7898
Smith&Vantsiotis [32]	356	305	102	368	20	0.0194	431	0.0024	484	0.0091	484	102	102	153	4875	5016.47
Smith&Vantsiotis [32]	356	305	102	368	19	0.0194	431	0.0042	484	0.0023	484	102	102	129	144	128.274
Smith&Vantsiotis [32]	356	305	102	368	19	0.0194	431	0.0042	484	0.0045	484	102	102	131	200	206.814
Smith&Vantsiotis [32]	356	305	102	368	18	0.0194	431	0.0042	484	0.0068	484	102	102	126	722	815.169
Smith&Vantsiotis [32]	356	305	102	368	22	0.0194	431	0.0042	484	0.0068	484	102	102	150	240	286.904
Smith&Vantsiotis [32]	356	305	102	368	20	0.0194	431	0.0042	484	0.0091	484	102	102	145	372	423.913
Smith&Vantsiotis [32]	356	305	102	368	16	0.0194	431	0.0063	484	0.0023	484	102	102	131	1393	1116.41
Smith&Vantsiotis [32]	356	305	102	368	20	0.0194	431	0.0077	484	0.0023	484	102	102	159	1943.4	2373.02
Smith&Vantsiotis [32]	356	305	102	368	19	0.0194	431	0.0077	484	0.0045	484	102	102	158	171	156.346
Smith&Vantsiotis [32]	356	305	102	368	19	0.0194	431	0.0077	484	0.0068	484	102	102	155	322	307.808
Smith&Vantsiotis [32]	356	305	102	368	21	0.0194	431	0.0077	484	0.0091	484	102	102	166	788.6	1063.35
Smith&Vantsiotis [32]	356	305	102	368	17	0.0194	431	0.0125	484	0.0023	484	102	102	154	796	735.215
Smith&Vantsiotis [32]	356	305	102	457	21	0.0194	431	0	484	0	484	102	102	116	149	188.712
Smith&Vantsiotis [32]	356	305	102	457	19	0.0194	431	0.0018	484	0.0023	484	102	102	119	1305	1659.94
Smith&Vantsiotis [32]	356	305	102	457	22	0.0194	431	0.0018	484	0.0045	484	102	102	123	323	229.838
Smith&Vantsiotis [32]	356	305	102	457	23	0.0194	431	0.0018	484	0.0068	484	102	102	131	578.8	710.692
Smith&Vantsiotis [32]	356	305	102	457	22	0.0194	431	0.0018	484	0.0091	484	102	102	122	588	413.728
Smith&Vantsiotis [32]	356	305	102	457	20	0.0194	431	0.0031	484	0.0023	484	102	102	124	171	145.918
Smith&Vantsiotis [32]	356	305	102	457	19	0.0194	431	0.0031	484	0.0045	484	102	102	104	238.5	246.779
Smith&Vantsiotis [32]	356	305	102	457	19	0.0194	431	0.0031	484	0.0045	484	102	102	115	134	144.137
Smith&Vantsiotis [32]	356	305	102	457	20	0.0194	431	0.0031	484	0.0068	484	102	102	125	440	428.775
Smith&Vantsiotis [32]	356	305	102	457	21	0.0194	431	0.0031	484	0.0091	484	102	102	124	125	123.243
Smith&Vantsiotis [32]	356	305	102	457	21	0.0194	431	0.0056	484	0.0023	484	102	102	141	349	297.328
Smith&Vantsiotis [32]	356	305	102	457	17	0.0194	431	0.0056	484	0.0045	484	102	102	125	421	514.108
Smith&Vantsiotis [32]	356	305	102	457	18	0.0194	431	0.0056	484	0.0068	484	102	102	128	303	309.132
Smith&Vantsiotis [32]	356	305	102	457	19	0.0194	431	0.0056	484	0.0091	484	102	102	137	20.7	30.7013
Smith&Vantsiotis [32]	356	305	102	457	20	0.0194	431	0.0077	484	0.0023	484	102	102	147	1141	1122.5
Smith&Vantsiotis [32]	356	305	102	457	19	0.0194	431	0.0063	484	0.0045	484	102	102	129	249	188.556
Smith&Vantsiotis [32]	356	305	102	457	19	0.0194	431	0.0077	484	0.0045	484	102	102	152	324	407.272
Smith&Vantsiotis [32]	356	305	102	457	19	0.0194	431	0.0077	484	0.0068	484	102	102	153	1336	1203.08
Smith&Vantsiotis [32]	356	305	102	457	21	0.0194	431	0.0077	484	0.0091	484	102	102	160	663	1188.07
Smith&Vantsiotis [32]	356	305	102	635	20	0.0194	431	0	484	0	484	102	102	73	665	656.033
Smith&Vantsiotis [32]	356	305	102	635	16	0.0194	431	0.0042	484	0.0023	484	102	102	87	223	275.248
Subedi et al.[33]	500	450	100	190	30	0.0089	580	0.0024	550	0.0051	550	100	150	375	308	381.703
Subedi et al.[33]	500	450	100	690	30	0.0089	580	0.0022	550	0.0051	550	100	150	150	390	377.443
Subedi et al.[33]	900	850	100	390	25	0.0027	580	0.0021	550	0.0035	550	100	150	293	1859	1609.41
Subedi et al.[33]	900	850	100	390	28	0.0115	580	0.0021	550	0.0035	550	100	150	485	598	670.062
Subedi et al.[33]	900	850	100	1290	33	0.0115	580	0.002	550	0.0035	550	100	150	211	441	490.56
Subedi et al.[33]	500	450	100	190	23	0.0089	580	0.0024	550	0.0051	550	100	150	308	539	443.452
Subedi et al.[33]	900	850	100	390	28	0.0027	580	0.0021	550	0.0035	550	100	150	303	212	256.094
Subedi et al.[33]	900	850	100	1290	32	0.0115	580	0.002	550	0.0035	550	100	150	199	1403	1059.74
Tan et al.[34]	500	463	110	125	59	0.0123	505	0.0048	375	0	0	150	150	675	265	192.926
Tan et al.[34]	500	463	110	125	52	0.0123	505	0.0048	375	0	0	150	150	630	44	62.11
Tan et al.[34]	500	463	110	125	54	0.0123	505	0.0048	375	0	0	150	150	640	1722	1699.18
Tan et al.[34]	500	463	110	125	57	0.0123	505	0.0048	375	0	0	150	150	630	1145	1052.24
Tan et al.[34]	500	463	110	250	56	0.0123	505	0.0048	375	0	0	150	150	468	2295	2310.2
Tan et al.[34]	500	463	110	250	46	0.0123	505	0.0048	375	0	0	150	150	445	943	1388.5
Tan et al.[34]	500	463	110	250	54	0.0123	505	0.0048	375	0	0	150	150	500	690.6	904.741
Tan et al.[34]	500	463	110	250	53	0.0123	505	0.0048	375	0	0	150	150	480	366	534.026
Tan et al.[34]	500	463	110	375	51	0.0123	505	0.0048	375	0	0	150	150	403	128	130.467
Tan et al.[34]	500	463	110	375	44	0.0123	505	0.0048	375	0	0	150	150	400	131	124.428
Tan et al.[34]	500	463	110	500	48	0.0123	505	0.0048	375	0	0	150	150	270	339	388.537
Tan et al.[34]	500	463	110	500	44	0.0123	505	0.0048	375	0	0	150	150	280	994	899.285
Tan et al.[34]	500	463	110	500	47	0.0123	505	0.0048	375	0	0	150	150	290	447	312.908
Tan et al.[34]	500	463	110	500	48	0.0123	505	0.0048	375	0	0	150	150	290	437	352.427
Tan et al.[34]	500	463	110	750	51	0.0123	505	0.0048	375	0	0	150	150	220	310	406.438
Tan et al.[34]	500	463	110	750	45	0.0123	505	0.0048	375	0	0	150	150	190	775	694.205
Tan et al.[34]	500	463	110	750	45	0.0123	505	0.0048	375	0	0	150	150	173	1851	2092.94
Tan et al.[34]	500	463	110	1000	41	0.0123	505	0.0048	375	0	0	150	150	150	342	301.627
Tan et al.[35]	500	443	110	375	80	0.0258	499	0	0	0	0	150	100	500	2988	4265.04
Tan et al.[35]	500	443	110	375	63	0.0258	499	0	0	0.0159	353	150	100	560	661	933.456
Tan et al.[35]	500	443	110	375	74	0.0258	499	0	0	0.0159	447	150	100	580	2020	2154.74
Tan et al.[35]	500	443	110	375	65	0.0258	499	0.0286	447	0.0159	447	150	100	775	751	695.293
Tan et al.[35]	500	443	110	500	71	0.0258	499	0.0143	353	0	0	150	100	520	570	567.662
Tan et al.[35]	500	443	110	500	64	0.0258	499	0	0	0.0159	353	150	100	390	184	158.445
Tan et al.[35]	500	443	110	500	72	0.0258	499	0	0	0.0317	447	150	100	470	150	150.342
Tan et al.[35]	500	443	110	500	73	0.0258	499	0.0143	353	0.0159	447	150	100	670	347	509.8
Tan et al.[35]	500	443	110	750	71	0.0258	499	0.0143	353	0	0	150	100	335	100	143.003
Tan et al.[35]	500	443	110	750	71	0.0258	499	0.0143	447	0	0	150	100	400	158	149.437
Tan et al.[35]	500	443	110	750	73	0.0258	499	0.0143	353	0.0159	447	150	100	460	43	45.0552
Tan et al.[36]	500	446	110	375	71	0.02	538	0.0048	385	0	0	150	100	545	185	211.878
Tan et al.[36]	500	446	110	500	71	0.02	538	0.0048	385	0	0	150	100	500	127	120.67
Tan et al.[36]	500	448	110	750	72	0.02	538	0.0048	385	0	0	150	100	250	365	562.404
Tan et al.[36]	500	446	110	125	70	0.0258	499	0.0048	353	0	0	150	100	835	2607	2689.84
Tan et al.[36]	500	446	110	250	65	0.0258	499	0.0048	353	0	0	150	100	740	205	213.777
Tan et al.[36]	500	441	110	375	65	0.0258	499	0.0048	353	0	0	150	100	530	344	455.928
Tan et al.[36]	500	417	110	125	70	0.0408	499	0.0048	353	0	0	150	100	925	1326	1998.02
Tan et al.[36]	500	417	110	250	65	0.0408	499	0.0048	353	0	0	150	100	720	642	575.334
Tan et al.[36]	500	421	110	375	65	0.0408	499	0.0048	353	0	0	150	100	670	853	704.573
Tan et al.[36]	500	420	110	500	68	0.0408	499	0.0048	353	0	0	150	100	520	250	347.32
Tan et al.[37]	500	444	140	250	49	0.026	520	0	0	0	0	250	250	850	179	216.735
Tan et al.[37]	500	444	140	375	43	0.026	520	0	0	0	0	250	250	700	173	176.196
Tan et al.[37]	500	444	140	500	37	0.026	520	0	0	0	0	250	250	570	214	345.26
Tan et al.[37]	1000	884	140	500	31	0.026	520	0.0012	240	0.0012	240	250	250	875	424.5	558.291
Tan et al.[37]	1400	1251	140	705	33	0.026	520	0.0012	240	0.0012	240	250	250	1175	777	760.036
Tan et al.[37]	1750	1559	140	880	43	0.026	520	0.0012	240	0.0012	240	250	250	1636	464	442.935
Tanimura & Sato [38]	450	400	300	200	23	0.0214	458	0	0	0	0	100	100	853	392	446.152
Tanimura & Sato [38]	450	400	300	200	23	0.0214	458	0.0021	370	0	0	100	100	821	199	184.944
Tanimura & Sato [38]	450	400	300	200	23	0.0214	458	0.0048	388	0	0	100	100	833	148	132.276
Tanimura & Sato [38]	450	400	300	200	23	0.0214	458	0.0084	368	0	0	100	100	869	1833	2618.08
Tanimura & Sato [38]	450	400	300	400	29	0.0214	458	0	0	0	0	100	100	632	950	1181.17
Tanimura & Sato [38]	450	400	300	400	29	0.0214	458	0.0021	370	0	0	100	100	731	1678	1609.41
Tanimura & Sato [38]	450	400	300	400	29	0.0214	458	0.0048	388	0	0	100	100	750	308	262.97
Tanimura & Sato [38]	450	400	300	400	29	0.0214	458	0.0084	368	0	0	100	100	804	456	506.807
Tanimura & Sato [38]	450	400	300	600	23	0.0214	458	0	0	0	0	100	100	284	750	682.983
Tanimura & Sato [38]	450	400	300	600	23	0.0214	458	0.0021	370	0	0	100	100	464	148.3	179.992
Tanimura & Sato [38]	450	400	300	600	23	0.0214	458	0.0048	388	0	0	100	100	491	2584	2615.49
Tanimura & Sato [38]	450	400	300	600	24	0.0214	458	0.0084	368	0	0	100	100	570	214.2	234.779
Tanimura & Sato [38]	450	400	300	400	32	0.0214	458	0	0	0	0	100	100	661	168	221.62
Tanimura & Sato [38]	450	400	300	400	32	0.0214	458	0.0021	370	0	0	100	100	751	699	675.849
Tanimura & Sato [38]	450	400	300	400	32	0.0214	458	0.0048	388	0	0	100	100	774	4902	3252.83
Tanimura & Sato [38]	450	400	300	400	32	0.0214	458	0.0084	368	0	0	100	100	849	187	228.323
Tanimura & Sato [38]	450	400	300	400	31	0.0214	458	0.0021	370	0	0	100	100	570	4198	4639.68
Tanimura & Sato [38]	450	400	300	400	32	0.0214	458	0.0048	388	0	0	100	100	773	360	324.097
Tanimura & Sato [38]	450	400	300	400	32	0.0214	458	0.0084	368	0	0	100	100	756	375	353.392
Tanimura & Sato [38]	450	400	300	400	24	0.0214	702	0.0048	952	0	0	100	100	665	460	394.954
Tanimura & Sato [38]	450	400	300	400	27	0.0214	702	0.0084	1051	0	0	100	100	661	665	611.239
Tanimura & Sato [38]	450	400	300	600	26	0.0214	702	0.0048	952	0	0	100	100	537	701	725.051
Tanimura & Sato [38]	450	400	300	600	26	0.0214	702	0.0084	1051	0	0	100	100	566	143.6	176.75
Tanimura & Sato [38]	450	400	300	200	80	0.0214	702	0	0	0	0	100	100	1958	632	623.536
Tanimura & Sato [38]	450	400	300	400	76	0.0214	702	0	0	0	0	100	100	1403	85.3	67.2604
Tanimura & Sato [38]	450	400	300	600	78	0.0214	702	0	0	0	0	100	100	904	395	459.747
Tanimura & Sato [38]	450	400	300	800	78	0.0214	702	0	0	0	0	100	100	752	242	316.452
Tanimura & Sato [38]	450	400	300	300	26	0.0214	458	0.0048	388	0	0	100	100	647	107.1	155.469
Tanimura & Sato [38]	450	400	300	300	26	0.0214	458	0.0084	368	0	0	100	100	666	580	513.384
Tanimura & Sato [38]	450	400	300	300	26	0.0214	458	0.0088	389	0	0	100	100	701	378	405.207
Tanimura & Sato [38]	450	400	300	800	27	0.0214	702	0.0048	388	0	0	100	100	416	582	769.659
Tanimura & Sato [38]	450	400	300	800	27	0.0214	702	0.0084	368	0	0	100	100	440	358	332.781
Tanimura & Sato [38]	450	400	300	400	25	0.0214	458	0.0095	388	0	0	100	100	647	1129	1290.86
Tanimura & Sato [38]	450	400	300	400	25	0.0214	458	0.0095	375	0	0	100	100	598	341	359.291
Tanimura & Sato [38]	450	400	300	200	25	0.0042	1330	0	0	0	0	100	100	588	200	206.41
Tanimura & Sato [38]	450	400	300	200	25	0.0042	1330	0.0048	388	0	0	100	100	539	127	129.812
Tanimura & Sato [38]	450	400	300	200	26	0.0042	1330	0.0084	368	0	0	100	100	554	943	1205.48
Tanimura & Sato [38]	450	400	300	400	25	0.0042	1330	0	0	0	0	100	100	358	835	683.414
Tanimura & Sato [38]	450	400	300	400	25	0.0042	1330	0.0048	388	0	0	100	100	470	175.8	174.768
Tanimura & Sato [38]	450	400	300	400	26	0.0042	1330	0.0084	368	0	0	100	100	470	1010	932.377
Tanimura & Sato [38]	450	400	300	1000	21	0.0214	750	0.0048	388	0	0	100	100	324	416	442.378
Tanimura & Sato [38]	450	400	300	1000	21	0.0214	750	0.0084	368	0	0	100	100	376	1624	1600.45
Tanimura & Sato [38]	450	400	300	1000	97	0.0214	750	0	0	0	0	100	100	345	499	621.53
Tanimura & Sato [38]	450	400	300	400	98	0.0214	750	0.0021	957	0	0	100	100	1243	177	260.172
Tanimura & Sato [38]	450	400	300	400	96	0.0214	750	0.0048	953	0	0	100	100	1300	335	360.547
Tanimura & Sato [38]	450	400	300	600	95	0.0214	750	0.0021	957	0	0	100	100	932	881.5	846.481
Tanimura & Sato [38]	450	400	300	600	94	0.0214	750	0.0048	953	0	0	100	100	980	1243	1215.56
Tanimura & Sato [38]	1050	1000	200	1000	31	0.004	1016	0.0029	389	0	0	200	200	665	375	307.128
Tanimura & Sato [38]	2100	2000	400	2000	31	0.004	1016	0.0029	375	0	0	400	400	2584	226	240.079
Tasenhod [39]	400	350	150	438	22	0.0065	357	0.0008	248	0.0047	248	150	150	159	1606	1593.88
Tasenhod [39]	400	350	150	438	21	0.0065	357	0.0022	248	0.0022	248	150	150	171	307	210.593
Tasenhod [39]	400	350	150	438	22	0.0065	357	0.0042	248	0.001	248	150	150	154	147	143.355
Tasenhod [39]	400	350	150	525	24	0.0065	357	0.0007	248	0.0047	248	150	150	141	178	182.913
Tasenhod [39]	400	350	150	525	24	0.0065	357	0.0022	248	0.0022	248	150	150	134	226	368.514
Tasenhod [39]	400	350	150	525	21	0.0065	357	0.0038	248	0.0011	248	150	150	135	479	479.058
Tasenhod [39]	400	350	150	613	21	0.0065	357	0.0006	248	0.0054	248	150	150	157	438.7	607.48
Tasenhod [39]	400	350	150	613	22	0.0065	357	0.0022	248	0.0022	248	150	150	108	187	254.884
Tasenhod [39]	400	350	150	613	21	0.0065	357	0.0038	248	0.0011	248	150	150	123	190	168.18
Walraven&Lehwalter [40]	400	360	250	360	16	0.0113	420	0	0	0	0	90	90	226	108	162.254
Walraven&Lehwalter [40]	400	360	250	360	22	0.0113	420	0	0	0	0	90	90	322	330	593.096
Walraven&Lehwalter [40]	400	360	250	360	22	0.0113	420	0	0	0	0	90	90	344	1636	2018.6
Walraven&Lehwalter [40]	400	360	250	360	24	0.0113	420	0	0	0	0	90	90	425	46	69.6689
Walraven&Lehwalter [40]	400	360	250	360	14	0.0113	420	0	0	0	0	90	90	220	179	191.684
Walraven&Lehwalter [40]	400	360	250	360	20	0.0113	420	0	0	0	0	90	90	347	640	486.428
Walraven&Lehwalter [40]	400	360	250	360	25	0.0113	420	0	0	0	0	90	90	396	144	176.381
Walraven&Lehwalter [40]	400	360	250	360	20	0.0113	420	0	0	0	0	90	90	323	713	620.435
Walraven&Lehwalter [40]	400	360	250	360	18	0.0113	420	0	0	0	0	90	90	318	416	493.325
Walraven&Lehwalter [40]	400	360	250	360	20	0.0113	420	0	0	0	0	90	90	246	188	252.642
Walraven&Lehwalter [40]	400	360	250	360	26	0.0113	420	0	0	0	0	90	90	437	335.5	462.462
Walraven&Lehwalter [40]	400	360	250	360	20	0.0113	420	0	0	0	0	90	90	270	3763	2811.43
Walraven&Lehwalter [40]	600	560	250	560	20	0.0112	420	0	0	0	0	140	140	350	211.1	157.588
Walraven&Lehwalter [40]	800	740	250	740	19	0.011	420	0	0	0	0	185	185	365	195.9	213.907
Walraven&Lehwalter [40]	1000	930	250	930	20	0.0108	420	0	0	0	0	233	233	505	265	290.227
Walraven&Lehwalter [40]	400	360	250	360	18	0.0113	420	0.0013	420	0	420	90	90	317	320	281.094
Walraven&Lehwalter [40]	600	560	250	565	19	0.0112	420	0.0014	420	0	420	140	140	465	140	137.338
Walraven&Lehwalter [40]	800	760	250	740	17	0.0078	420	0.0017	420	0	420	190	190	467	527	733.303
Walraven&Lehwalter [40]	400	360	250	360	20	0.0113	420	0.0035	420	0	420	90	90	380	801.5	987.16
Walraven&Lehwalter [40]	600	560	250	565	21	0.0112	420	0.0033	420	0	420	140	140	580	504	634.493
Walraven&Lehwalter [40]	800	760	250	740	20	0.0078	420	0.0033	420	0	420	190	190	665	511.5	502.295
Yang et al.[41]	400	355	160	200	31	0.01	408	0	0	0	0	100	100	447	438	587.622
Yang et al.[41]	600	555	160	300	31	0.0098	408	0	0	0	0	100	100	535	702	620.435
Yang et al.[41]	600	555	160	300	31	0.0098	408	0	0	0	0	100	100	479	769	907.938
Yang et al.[41]	750	685	160	375	31	0.01	408	0	0	0	0	100	100	597	980	1032.71
Yang et al.[41]	1000	935	160	500	31	0.009	408	0	0	0	0	100	100	582	268	385.717
Yang et al.[41]	400	355	160	400	31	0.01	408	0	0	0	0	100	100	192	100	69.405
Yang et al.[41]	400	355	160	400	31	0.01	408	0	0	0	0	100	100	312	260	231.459
Yang et al.[41]	600	555	160	600	31	0.0098	408	0	0	0	0	100	100	375	371	313.485
Yang et al.[41]	750	685	160	750	31	0.01	408	0	0	0	0	100	100	272	421	377.443
Yang et al.[41]	750	685	160	750	31	0.01	408	0	0	0	0	100	100	330	154	159.061
Yang et al.[41]	1000	935	160	1000	31	0.009	408	0	0	0	0	100	100	544	262	253.692
Yang et al.[41]	400	355	160	200	79	0.01	408	0	0	0	0	100	100	733	145	146.333
Yang et al.[41]	600	555	160	300	79	0.0098	408	0	0	0	0	100	100	823	73	73.4023
Yang et al.[41]	750	685	160	375	79	0.01	408	0	0	0	0	100	100	1010	661	872.399
Yang et al.[41]	1000	935	160	500	79	0.009	408	0	0	0	0	100	100	1029	312	392.977
Yang et al.[41]	400	355	160	375	79	0.01	408	0	0	0	0	100	100	499	6294	5487.65
Yang et al.[41]	400	355	160	375	79	0.01	408	0	0	0	0	100	100	385	1107	957.999
Yang et al.[41]	600	555	160	600	79	0.0098	408	0	0	0	0	100	100	573	530	500.722
Yang et al.[41]	1000	935	160	1000	79	0.009	408	0	0	0	0	100	100	769	518	591.134
Zhang et al.[42]	600	532	200	160	48	0.0118	654	0.0034	457	0.0034	457	80	80	1100	655	600.822
Zhang et al.[42]	600	532	200	319	48	0.0118	654	0.0034	457	0.0034	457	80	80	904	957	1201.38
Zhang et al.[42]	600	532	200	479	48	0.0118	654	0.0034	457	0.0034	457	80	80	785	173.9	190.297
Zhang et al.[42]	600	532	200	320	48	0.0076	670	0.0034	457	0.0034	457	80	80	750	242	264.74
Zhang et al.[42]	600	532	200	319	48	0.0143	630	0.0034	457	0.0034	457	80	80	994	1240	1585.37
Zhang et al.[42]	600	532	200	319	48	0.0118	654	0.005	457	0.0034	457	80	80	933	212.5	234.336
Zhang et al.[42]	600	532	200	319	48	0.0118	654	0.0025	457	0.0034	457	80	80	899	337	378.829
Zhang et al.[42]	600	532	200	319	48	0.0118	654	0	457	0.0034	457	80	80	894	408	525.806
Zhang et al.[43]	500	428	150	600	41	0.0124	484	0.0035	328	0	328	150	150	250	932	979.158
Zhang et al.[43]	500	428	150	600	41	0.0124	484	0.0035	328	0	328	150	150	306	334	327.707
Zhang et al.[43]	500	428	150	600	41	0.0124	484	0.0035	328	0	328	150	150	257	2253	2298.74
Zhang et al.[43]	500	428	150	750	41	0.0124	484	0.0035	328	0	328	150	150	240	894	896.005
Zhang et al.[43]	500	428	150	900	41	0.0124	484	0.0035	328	0	328	150	150	207	240	228.837
Zhang et al.[43]	500	428	150	300	41	0.0124	484	0.0035	328	0	0	150	150	458	445	410.484
Zhang et al.[43]	600	527	160	750	38	0.0143	495	0.0042	369	0	369	150	150	425	361	452.33
Zhang et al.[43]	600	527	160	750	38	0.0143	495	0.0042	369	0	369	150	150	397	224	206.41
Zhang et al.[43]	600	527	160	750	38	0.0143	495	0.0042	369	0	369	150	150	440	377	325.479
Zhang et al.[43]	600	527	160	750	38	0.0143	495	0.0042	369	0	369	150	150	307	185	264.52
Zhang et al.[43]	600	527	160	1050	38	0.0143	495	0.0042	369	0	0	150	150	292	188	206.41
Zhang et al.[43]	600	527	160	450	38	0.0143	495	0.0042	369	0	0	150	150	553	157	193.126
Zhang et al.[43]	600	527	160	1200	38	0.0143	495	0.0042	369	0	369	150	150	267	225	214.443
Zhang et al.[43]	600	527	160	300	38	0.0143	495	0.0042	369	0	369	150	150	665	106	176.203
Zhang&Tan [44]	350	313	80	344	26	0.0125	469	0.004	426	0	0	53	53	100	208	196.876
Zhang&Tan [44]	500	454	115	499	27	0.0128	507	0.0039	426	0	0	75	75	187	214	304.929
Zhang&Tan [44]	700	642	160	706	28	0.0122	522	0.0045	370	0	0	105	105	427	376	505.33
Zhang&Tan [44]	1000	904	230	994	29	0.012	521	0.0041	455	0	0	150	150	775	1307	1521.7
Zhang&Tan [44]	350	314	80	345	27	0.0125	469	0	0	0	0	53	53	85	285.3	335.388
Zhang&Tan [44]	500	459	80	505	32	0.0115	501	0	0	0	0	75	75	136	73.4	116.604
Zhang&Tan [44]	700	650	80	715	25	0.0128	507	0	0	0	0	105	105	156	125	122.671
Zhang&Tan [44]	1000	926	80	1019	31	0.0126	511	0	0	0	0	150	150	242	804	722.207
Zhang&Tan [44]	350	314	80	345	27	0.0125	469	0	0	0	0	53	53	85	322	310.016
Zhang&Tan [44]	500	454	115	499	28	0.0128	507	0	0	0	0	75	75	167	147.2	185.738
Zhang&Tan [44]	700	642	160	706	29	0.0122	522	0	0	0	0	105	105	361	245	289.868
Zhang&Tan [44]	1000	904	230	994	29	0.012	521	0	0	0	0	150	150	672	164.2	197.536
