# Supplementary material for: Prediction and reliability analysis of shear strength of RC deep beams
Source: Sci Rep. 2024 Jun 25;14:14590. doi: 10.1038/s41598-024-64386-w (PMC11199521; doi:10.1038/s41598-024-64386-w)
Supplement: Supplementary file 1 — Supplementary Information. [file 41598_2024_64386_MOESM1_ESM.zip › Sup data/Excel Results/SVR_shear.xlsx]

## Sheet: Sheet1
h	d	b	a	fck	rho	fy	rho_v	fyv	rho_h	fyh	w_tp	w_bp	V_exp	V_pred
560	500	130	625	49	0.0156	414	0.0022	414	0.0043	414	130	130	381	348.539
400	360	250	360	24.3	0.0113	420	0	0	0	0	90	90	425	345.014
457	389	203	762	24	0.031	321	0.0037	331	0	331	89	89	285	257.256
400	355	250	503	55	0.0074	569	0	0	0	0	55	55	283	382.208
1000	935	160	500	79	0.009	408	0	0	0	0	100	100	1029	1401.77
356	305	102	368	19	0.0194	431	0.0042	484	0.0045	484	102	102	131	134.575
700	650	80	715	25	0.0128	507	0	0	0	0	105	105	156	168.484
475	400	240	200	31	0.0202	376	0.008	376	0	0	100	100	976	768.446
700	612	250	612	58	0.0183	569	0	0	0	0	100	100	1246	1203.69
250	215	125	430	52	0.0377	414	0.0097	414	0	0	45	45	185.4	195.921
500	446	110	500	71	0.02	538	0.0048	385	0	0	150	100	500	420.464
560	500	130	250	49	0.0156	414	0.0034	414	0.0043	414	130	130	709	595.346
400	330	100	550	86	0.0362	364	0.0022	448	0.0056	577	100	100	211	215.57
450	400	300	800	27	0.0214	702	0.0084	368	0	0	100	100	440	517.422
500	450	100	690	30	0.0089	580	0.0022	550	0.0051	550	100	150	150	169.381
560	500	130	625	24	0.0156	414	0.0012	414	0.0043	414	130	130	255	246.653
450	400	100	175	45	0.0113	400	0.0032	260	0.0017	260	100	100	354	320.357
251	221	151	508	54	0.0182	500	0	0	0	0	25	25	70.8	110.546
450	400	300	200	26	0.0042	1330	0.0084	368	0	0	100	100	554	572.651
356	303	155	610	36	0.0085	492	0.003	605	0.003	605	203	114	133	179.579
1219	1168	406	2438	25	0.0042	469	0.0029	349	0	349	203	610	922	630.216
500	432	200	230	44	0.0218	589	0	0	0	0	100	100	1150	786.593
600	500	140	250	79	0.0434	552	0.0101	552	0.0127	552	150	150	1266	1250.57
500	441	110	375	65	0.0258	499	0.0048	353	0	0	150	100	530	517.722
500	463	110	375	44	0.0123	505	0.0048	375	0	0	150	150	400	375.394
450	400	300	600	23	0.0214	458	0	0	0	0	100	100	284	422.552
1000	930	250	930	20.4	0.0108	420	0	0	0	0	232	232	588	630.91
609	533	178	813	23	0.0272	315	0	0	0	0	203	203	357	349.467
400	360	250	360	19.8	0.0113	420	0	0	0	0	90	90	246	294.919
1067	980	533	1804	23	0.0231	476	0.0031	427	0.0029	462	508	406	2095	2001.53
400	330	100	550	85	0.0362	364	0.0022	448	0.0126	577	100	100	233	224.482
350	314	80	345	27	0.0125	469	0	0	0	0	53	53	85	98.8762
350	293	150	293	54	0.014	569	0	0	0	0	150	150	380	348.798
1000	900	200	750	35	0.0169	439	0.0057	463	0.0063	463	300	200	1337	1336.28
250	215	125	430	73	0.0377	414	0.0129	414	0	0	45	45	242.1	220.589
381	343	76	241	21.5	0.0076	320	0	0	0	0	76	76	90.1	94.7334
560	500	130	625	49	0.0156	414	0.0012	414	0.0043	414	130	130	347	331.695
457	389	203	762	23	0.031	321	0.0037	331	0	331	89	89	268	251.303
400	370	80	400	58	0.0132	585	0.0029	397	0.004	397	130	130	240	223.111
1905	1750	533	4375	35	0.0237	469	0.0021	441	0.0021	441	610	406	2269	2206.48
406	375	305	533	45.5	0.0182	483	0	0	0	0	102	102	578.7	605.914
457	389	203	610	45	0.031	321	0.0034	331	0	331	89	89	435	414.95
600	560	250	560	19.8	0.0112	420	0	0	0	0	140	140	350	427.562
700	612	250	918	58	0.0121	569	0	0	0	0	100	100	700	622.244
356	305	102	305	22	0.0194	431	0.0063	484	0.0023	484	102	102	175	163.756
320	270	190	500	22.3	0.0182	439	0	0	0	0	100	100	89.5	169.59
1000	900	200	750	35	0.0169	439	0	0	0	0	300	200	1156	1056.9
500	463	110	250	54	0.0123	505	0.0048	375	0	0	150	150	500	477.653
560	500	130	625	49	0.0156	414	0.0034	414	0.0043	414	130	130	402	369.169
560	500	120	250	51	0.0129	414	0.0013	414	0.0094	414	130	130	455	533.488
500	444	140	250	49	0.026	520	0	0	0	0	250	250	850	670.026
450	400	100	175	41	0.0113	400	0.002	260	0.002	260	100	100	359	299.643
250	215	125	538	52	0.037693	414	0.0025	414	0	0	45	45	98.6	128.914
700	615	150	615	54	0.0144	546	0	0	0	0	150	150	590	627.936
381	343	76	254	23	0.0109	287	0.0086	303	0	0	76	76	140	120.873
560	500	130	250	49	0.0156	414	0.0022	414	0.0043	414	130	130	706	575.527
356	305	102	368	22	0.0194	431	0.0024	484	0.0023	484	102	102	148	137.046
1067	980	533	1804	23	0.0231	476	0.002	427	0.0019	427	508	406	2082	1899.27
450	400	100	175	36	0.0113	400	0.002	440	0.002	440	100	100	366	265.965
600	504	200	1000	18	0.0211	482	0.0028	421	0.0032	421	250	200	332	306.147
350	293	150	293	26	0.014	560	0	0	0	0	150	150	204	221.836
450	400	300	1000	97	0.0214	750	0	0	0	0	100	100	345	609.795
356	305	102	235	20.5	0.0193	431	0	0	0	0	102	102	159.5	139.005
560	500	120	425	74	0.0129	414	0.0013	414	0.0047	414	130	130	418	448.105
635	581	155	610	30	0.0063	492	0.003	605	0.003	605	203	114	371	371.768
500	443	110	375	80	0.0258	499	0	0	0	0	150	100	500	537.319
457	389	203	762	26	0.031	321	0.0073	331	0	331	89	89	322	307.978
406	368	305	356	46.8	0.0185	483	0	0	0	0	102	102	778.4	789.075
400	330	100	425	59	0.0362	364	0.0022	448	0.0059	577	100	100	257	251.935
350	314	80	345	27	0.0125	469	0	0	0	0	53	53	85	98.8762
160	140	80	280	69	0.0202	410	0.005	370	0	0	10	10	48.5	49.6718
450	400	300	600	26	0.0214	702	0.0084	1051	0	0	100	100	566	568.32
400	370	80	400	59	0.0132	585	0.0029	397	0	397	130	130	200	206.337
368	318	154	432	17.9	0.0159	483	0	0	0	0	102	102	162.5	150.79
400	355	160	400	31	0.01	408	0	0	0	0	100	100	192	239.89
400	360	250	360	18	0.0113	420	0.0013	420	0	420	90	90	317	279.154
450	400	300	400	25	0.0042	1330	0.0048	388	0	0	100	100	470	465.876
610	508	241	610	38	0.0735	457	0	0	0	0	457	305	1469	1356.85
406	368	305	533	29.8	0.0246	483	0	0	0	0	102	102	523.1	520.893
600	532	200	320	48	0.0076	670	0.0034	457	0.0034	457	80	80	750	850.81
500	463	110	250	53	0.0123	505	0.0048	375	0	0	150	150	480	473.437
406	368	305	711	32.3	0.0185	483	0	0	0	0	102	102	256.8	374.257
600	527	160	450	38	0.0143	495	0.0042	369	0	0	150	150	553	595.596
500	420	110	500	68	0.0408	499	0.0048	353	0	0	150	100	520	541.244
500	438	135	553	68	0.0332	580	0.0034	550	0	550	210	125	481	557.059
905	800	480	1200	32	0.0207	398	0	398	0	0	100	200	1493	1461.52
356	305	102	457	23	0.0194	431	0.0018	484	0.0068	484	102	102	131	132.98
700	642	160	706	28	0.0122	522	0.0045	370	0	0	105	105	427	424.063
457	405	152	610	33	0.0065	492	0.003	605	0.003	605	203	114	230	236.868
500	463	110	500	48	0.0123	505	0.0048	375	0	0	150	150	290	334.163
337	298	152	448	23.1	0.0334	414	0	0	0	0	50	50	116.1	184.841
381	313	152	635	30	0.0342	321	0.0073	331	0	331	89	89	222	230.564
381	313	152	610	28	0.0342	335	0.0046	331	0	331	89	89	175	212.909
457	389	203	762	23	0.031	321	0.0073	331	0	331	89	89	301	287.261
762	724	76	254	23	0.0052	287	0	0	0.0245	280	76	76	276	291.689
560	500	130	625	49	0.0156	414	0.0012	414	0.0043	414	130	130	363	331.695
300	228	100	200	13.1	0.03	364	0	0	0	0	100	100	114	84.7287
560	500	130	1000	49	0.0156	414	0.0022	414	0.0043	414	130	130	237	135.53
400	360	250	360	20	0.0113	420	0	0	0	0	90	90	347	297.272
607	503	300	600	44	0.0113	870	0.0033	405	0.0045	838	200	200	1071	1039.15
609	533	178	813	25	0.0425	302	0.0052	326	0	0	203	203	478	520.067
600	500	140	500	72	0.0434	552	0.0101	552	0.0127	552	150	150	980	1021.3
635	597	76	254	19	0.0062	287	0.0061	280	0.0061	280	76	76	208	198.066
475	400	240	400	31	0.0202	376	0.004	376	0	0	100	100	591	595.432
560	500	120	425	51	0.0129	414	0.0037	414	0.0047	414	130	130	374	444.923
1000	930	250	930	20	0.0108	420	0	0	0	0	233	233	505	621.144
450	400	300	400	96	0.0214	750	0.0048	953	0	0	100	100	1300	1254.61
600	500	140	500	52	0.0434	552	0.0101	552	0.0076	552	150	150	756	900.232
500	417	110	125	70	0.0408	499	0.0048	353	0	0	150	100	925	782.479
270	233	180	583	74	0.0351	495	0.0014	820	0	0	100	100	247	251.112
1829	1778	406	2438	28	0.0028	470	0.0044	429	0	429	203	610	1754	2162.21
250	207	150	476	98	0.0324	500	0	0	0	0	25	25	156.1	190.294
200	160	250	240	20.6	0.019	420	0	0	0	0	40	40	140	150.543
457	389	203	610	26	0.0207	321	0.0034	331	0	331	89	89	278	283.17
406	375	305	533	11.3	0.0057	483	0	0	0	0	102	102	211.7	172.665
1000	900	200	750	68	0.0169	439	0	0	0.0063	463	300	200	1600	1814.17
1105	1000	600	1500	31	0.0204	398	0	398	0	0	100	250	1985	2131.77
560	500	130	1000	49	0.0156	414	0.0012	414	0.0043	414	130	130	211	118.587
500	443	110	750	71	0.0258	499	0.0143	447	0	0	150	100	400	387.931
406	368	305	711	27.5	0.0246	483	0	0	0	0	102	102	323.5	388.161
457	395	203	457	26	0.0163	335	0.0061	331	0	331	89	89	312	360.743
609	533	178	813	25	0.0425	302	0	0	0	0	203	203	437	456.224
250	215	125	323	52	0.0377	414	0.0091	414	0	0	45	45	208	223.397
700	612	250	612	58	0.0121	569	0	0	0	0	100	100	975	1049.44
250	215	125	430	73	0.0377	414	0.0097	414	0	0	45	45	230.1	202.799
1905	1750	533	3238	34	0.0237	469	0.0031	455	0.0029	455	737	406	3745	3514.25
600	507	100	200	54.7	0.03	389	0	0	0	0	100	100	514	612.253
400	355	250	503	55	0.0182	569	0	0	0	0	55	55	538	511.798
457	403	203	610	23	0.0305	267	0	0	0	0	89	89	311	298.543
400	355	250	335	55	0.0074	569	0	0	0	0	55	55	432	534.752
457	389	203	457	26	0.0098	370	0	0	0	0	89	89	223	291.289
607	507	300	600	23	0.0177	401	0.0033	405	0.0033	405	200	200	784	757.322
381	313	152	762	26	0.0342	321	0.0049	331	0	331	89	89	157	162.997
356	305	102	457	19	0.0194	431	0.0077	484	0.0068	484	102	102	153	142.203
200	160	250	80	19.9	0.0085	420	0	0	0	0	40	40	221	155.314
160	140	80	280	83	0.0202	410	0.0034	370	0	0	10	10	44	43.7494
368	314	154	432	21.7	0.0159	483	0	0	0	0	102	102	184.8	174.428
356	305	102	457	21	0.0194	431	0.0031	484	0.0091	484	102	102	124	134.405
450	400	300	600	94	0.0214	750	0.0048	953	0	0	100	100	980	987.251
450	400	300	400	32	0.0214	458	0	0	0	0	100	100	661	682.125
450	400	100	175	38	0.0113	400	0.003	260	0.003	260	100	100	349	300.675
560	500	130	425	24	0.0156	414	0.0012	414	0.0043	414	130	130	284	307.178
200	160	250	160	18.1	0.0152	420	0	0	0	0	40	40	165	143.015
900	850	100	1290	33	0.0115	580	0.002	550	0.0035	550	100	150	211	200.263
1200	1095	400	2500	29	0.0069	652	0	0	0	0	300	150	492	415.709
400	330	100	300	60	0.0362	364	0.0022	448	0.0144	577	100	100	374	302.719
400	350	150	438	22	0.0065	357	0.0042	248	0.001	248	150	150	154	189.157
457	389	203	762	42	0.031	321	0.0037	331	0	331	89	89	379	309.331
500	397	200	800	18	0.022	482	0	0	0	0	250	200	250	240.389
400	360	250	360	19.9	0.0113	420	0	0	0	0	90	90	270	296.097
600	527	160	750	38	0.0143	495	0.0042	369	0	369	150	150	397	397.234
500	443	110	750	73	0.0258	499	0.0143	353	0.0159	447	150	100	460	548.041
609	533	178	813	17	0.0346	313	0	0	0	0	203	203	290	305.13
270	235	180	588	72	0.0223	495	0.0014	820	0	0	100	100	199	197.601
1067	980	533	1804	30	0.0231	455	0.0031	490	0.0045	490	914	254	2829	2702.9
270	232	180	580	76	0.0226	495	0.0009	820	0	0	100	100	201	197.639
1000	910	150	910	26	0.0147	546	0	0	0	0	150	150	546	478.388
457	389	203	610	24	0.0207	321	0.0034	331	0	331	89	89	246	271.148
600	527	160	1050	38	0.0143	495	0.0042	369	0	0	150	150	292	235.545
406	368	305	711	33.1	0.0124	483	0	0	0	0	102	102	267.9	320.579
1219	1016	914	1880	28	0.0293	462	0.0031	421	0.0027	421	610	406	5018	5605.85
560	500	120	250	51	0.0129	414	0.0013	414	0.0023	414	130	130	398	492.69
450	400	300	400	25	0.0214	458	0.0095	388	0	0	100	100	647	698.544
475	400	240	600	23	0.0202	376	0	376	0	0	100	100	352	345.664
350	313	80	344	26	0.0125	469	0.004	426	0	0	53	53	100	106.936
450	400	100	175	45	0.0113	400	0	0	0	0	100	100	371	303.276
500	463	110	500	44	0.0123	505	0.0048	375	0	0	150	150	280	322.025
915	850	460	1640	51	0.0072	468	0	0	0	0	230	230	744.1	688.64
400	330	100	425	88	0.0362	364	0.0022	448	0.0134	577	100	100	284	283.969
450	420	200	420	22	0.004	528	0.0028	405	0.0014	405	100	100	237	289.275
1750	1559	140	2625	43.4	0.026	620	0	0	0	0	150	150	470	854.144
457	389	203	610	29	0.0207	321	0.0034	331	0	331	89	89	286	298.576
1000	930	250	1395	16.9	0.0169	420	0	0	0	0	232	232	387	395.538
1118	978	533	1799	36	0.0229	503	0.0029	462	0.0033	462	508	406	2531	2833.03
600	527	160	300	38	0.0143	495	0.0042	369	0	369	150	150	665	674.17
406	362	305	711	14.7	0.0188	483	0	0	0	0	102	102	201.2	216.922
560	500	130	425	49	0.0156	414	0	414	0	414	130	130	401	403.215
600	555	160	600	79	0.0098	408	0	0	0	0	100	100	573	507.955
607	503	300	1200	48	0.0113	870	0.0033	405	0.0045	838	200	200	577	577.332
460	370	150	305	32	0.0205	427	0	407	0	407	150	150	459	369.28
381	313	152	762	27	0.0342	321	0.0037	331	0	331	89	89	157	156.992
609	533	178	813	21	0.0272	315	0	0	0	0	203	203	303	325.974
450	400	300	200	23	0.0214	458	0.0084	368	0	0	100	100	869	750.469
1067	980	533	1804	23	0.0231	441	0.0031	448	0.0045	448	508	254	2224	2031.2
1000	904	230	994	29	0.012	521	0.0041	455	0	0	150	150	775	813.199
600	500	140	500	78	0.0434	552	0.0101	552	0.0076	552	150	150	1040	1051.34
250	215	125	538	52	0.037693	414	0.0047	414	0	0	45	45	138.7	139.724
500	443	110	500	73	0.0258	499	0.0143	353	0.0159	447	150	100	670	670.217
457	403	203	610	25	0.0117	698	0	0	0	0	89	89	224	250.958
450	400	300	600	78	0.0214	702	0	0	0	0	100	100	904	984.471
400	360	250	360	22	0.0113	420	0	0	0	0	90	90	344	320.147
250	215	125	538	73	0.037693	414	0.0094	414	0	0	45	45	183.8	161.913
750	675	200	1350	47	0.0218	578	0	0	0	0	100	100	401	297.494
457	389	203	914	24	0.031	321	0.0038	331	0	331	89	89	209	200.168
1200	1095	400	1700	33	0.0069	652	0.001	490	0	0	300	150	941	1005.55
600	560	250	565	19	0.0112	420	0.0014	420	0	420	140	140	465	434.475
400	360	250	360	16.1	0.0113	420	0	0	0	0	90	90	226	249.208
500	463	110	375	51	0.0123	505	0.0048	375	0	0	150	150	403	402.891
500	454	115	499	28	0.0128	507	0	0	0	0	75	75	167	202.993
609	533	178	813	18	0.0272	315	0	0	0	0	203	203	297	288.359
400	350	150	613	21	0.0065	357	0.0038	248	0.0011	248	150	150	123	140.346
350	292	250	580	89.4	0.028	452	0.0016	569	0	0	100	100	476.7	496.265
450	400	300	200	23	0.0214	458	0.0048	388	0	0	100	100	833	718.207
584	495	533	916	29	0.0232	455	0.002	558	0.0017	455	419	406	1544	1544.12
320	270	190	500	22.3	0.0178	490	0	0	0	0	100	100	106	170.668
915	801	305	915	28	0.0125	420	0.0031	450	0.0006	450	305	305	1286	1235.41
622	508	241	610	62	0.0735	457	0	0	0	0	457	305	1700	1930.25
368	318	154	432	22.7	0.0159	483	0	0	0	0	102	102	184.6	180.824
500	443	110	750	71	0.0258	499	0.0143	353	0	0	150	100	335	382.527
500	438	135	518	80	0.0332	580	0.0045	550	0	550	210	125	707	630.853
750	675	200	795	47	0.0218	578	0	0	0	0	100	100	1002	807.71
500	428	150	600	41	0.0124	484	0.0035	328	0	328	150	150	306	326.618
609	533	178	813	21	0.0425	302	0	0	0	0	203	203	397	396.913
1000	900	170	550	59	0.0199	439	0	0	0	0	300	200	1546	1555.69
210	180	200	160	30	0.018	541	0	0	0	0	80	60	274	198.149
356	305	102	368	18	0.0194	431	0.0042	484	0.0068	484	102	102	126	132.35
356	305	102	368	19	0.0194	431	0.0042	484	0.0023	484	102	102	129	130.766
915	718	305	915	32	0.014	420	0.0031	450	0.0013	450	305	305	1134	1335.7
400	360	250	360	20	0.0113	420	0	0	0	0	90	90	246	297.272
915	801	305	915	28	0.0125	420	0.001	450	0	450	305	305	1277	1131.98
560	500	130	250	49	0.0156	414	0.0012	414	0.0043	414	130	130	746	558.939
356	305	102	305	21	0.0194	431	0	484	0	484	102	102	136	126.546
254	216	76	254	23	0.0173	287	0	0	0.0245	280	76	76	87	93.0288
560	500	120	625	74	0.0129	414	0.0013	414	0.0047	414	130	130	338	298.046
381	343	76	254	21	0.0109	287	0.0245	280	0	0	76	76	164	129.489
400	360	250	360	14	0.0113	420	0	0	0	0	90	90	220	221.387
250	215	125	323	73	0.0377	414	0.0181	414	0	0	45	45	280.3	280.313
450	400	300	400	32	0.0214	458	0.0084	368	0	0	100	100	756	819.317
1200	1095	400	1700	34	0.0069	652	0	0	0	0	300	150	1162	1118.09
560	500	120	625	51	0.0129	414	0.0013	414	0.0094	414	130	130	291	321.501
475	400	240	200	36	0.0202	376	0.004	376	0	0	100	100	768	803.429
400	355	160	375	79	0.01	408	0	0	0	0	100	100	385	367.841
356	305	102	308	21.7	0.0193	431	0	0	0	0	102	102	149	134.639
1090	1000	250	1750	19.5	0.0084	550	0	0	0	0	150	150	409	214.613
400	360	250	360	25.2	0.0113	420	0	0	0	0	90	90	396	354.335
450	400	300	300	26	0.0214	458	0.0048	388	0	0	100	100	647	729.348
356	305	102	457	21	0.0194	431	0.0056	484	0.0023	484	102	102	141	135.039
457	389	203	610	25	0.031	321	0.0034	331	0	331	89	89	309	321.977
330	305	51	203	24.6	0.0083	463	0	0	0	0	98	98	89.8	65.8388
600	527	160	1200	38	0.0143	495	0.0042	369	0	369	150	150	267	143.04
381	313	152	762	22	0.0342	321	0.0049	331	0	331	89	89	165	149.87
500	443	110	500	64	0.0258	499	0	0	0.0159	353	150	100	390	500.241
1067	980	533	1804	33	0.0231	476	0.002	462	0.0019	427	508	127	2527	2527.09
460	380	100	545	50	0.0407	434	0	407	0	407	150	150	292	297.581
1000	884	140	1500	39.4	0.026	620	0	0	0	0	150	150	470	415.78
457	403	203	610	25	0.0305	267	0	0	0	0	89	89	313	316.926
400	350	150	438	22	0.0065	357	0.0008	248	0.0047	248	150	150	159	189.429
500	417	110	250	65	0.0408	499	0.0048	353	0	0	150	100	720	680.711
400	360	250	360	20	0.0113	420	0	0	0	0	90	90	323	297.272
457	389	203	610	26	0.0207	321	0.0034	331	0	331	89	89	311	283.17
500	444	140	375	43	0.026	520	0	0	0	0	250	250	700	551.477
607	507	300	900	25	0.0177	401	0.0033	405	0.0043	838	200	200	539	539.295
250	215	125	538	73	0.037693	414	0.0071	414	0	0	45	45	166.9	148.068
300	228	100	150	59.9	0.06	364	0	0	0	0	100	100	446	331.568
560	500	120	250	51	0.0129	414	0.0013	414	0.0047	414	130	130	490	508.992
500	444	140	500	37	0.026	520	0	0	0	0	250	250	570	443.172
368	318	152	432	22.1	0.0159	483	0	0	0	0	102	102	151.8	175.013
560	500	120	625	74	0.0129	414	0.0013	414	0.0094	414	130	130	333	333.096
1000	884	140	750	32.7	0.026	530	0	0	0	0	150	150	650	749.776
356	305	102	305	20	0.0194	431	0.0063	484	0.0068	484	102	102	172	160.605
400	360	250	360	26.4	0.0113	420	0	0	0	0	90	90	437	366.411
356	305	102	457	20	0.0194	431	0.0031	484	0.0023	484	102	102	124	119.735
400	360	250	360	20	0.0113	420	0	0	0	0	90	90	270	297.272
375	328	150	540	36	0.0138	530	0	0	0	0	80	80	158	189.713
500	419	150	419	26	0.0147	565	0	0	0	0	150	150	235	307.332
400	360	250	360	20	0.0113	420	0.0035	420	0	420	90	90	380	322.499
1200	1095	400	1700	34	0.0069	652	0	0	0	0	300	150	721	1118.09
250	215	125	430	73	0.0377	414	0.0032	414	0	0	45	45	142.7	167.185
381	343	79	345	13.7	0.0026	320	0	0	0	0	76	76	39.4	55.6997
700	612	250	1224	58	0.0183	569	0	0	0	0	100	100	470	376.764
1000	825	200	1400	28	0.0206	498	0.005	529	0	529	300	200	840	747.494
600	507	100	150	35.8	0.06	389	0	0	0	0	100	100	577.5	577.5
400	370	80	400	65	0.0132	585	0.0062	397	0	397	130	130	250	236.035
1000	900	200	750	68	0.0169	439	0	0	0	0	300	200	1474	1605.52
1000	930	250	1395	17	0.0169	420	0	0	0	0	232	232	369	397.392
1829	1778	406	2438	26	0.0056	470	0.0029	348	0	348	203	610	1809	1808.82
457	403	203	610	23	0.0116	698	0	0	0	0	89	89	224	236.068
406	368	305	356	28.9	0.0124	483	0	0	0	0	102	102	511.5	518.115
1000	910	150	910	70	0.0147	546	0	0	0	0	150	150	810	930.961
356	305	102	305	21	0.0194	431	0.0028	484	0.0068	484	102	102	171	150.419
500	443	110	500	72	0.0258	499	0	0	0.0317	447	150	100	470	470.059
356	305	102	305	19	0.0194	431	0.0028	484	0.0023	484	102	102	161	132.804
250	215	125	323	73	0.0377	414	0.0091	414	0	0	45	45	246.2	238.944
635	581	157	610	31	0.0044	492	0.003	605	0.003	605	203	114	365	368.283
400	355	250	335	55	0.0182	569	0	0	0	0	55	55	765	666.07
305	252	152	559	39.7	0.0101	586	0	0	0	0	152	152	90.5	144.727
457	403	203	610	26	0.0075	712	0	0	0	0	89	89	180	230.76
356	305	102	368	20	0.0194	431	0.0024	484	0.0091	484	102	102	153	137.792
400	330	100	550	59	0.0362	364	0	448	0	577	100	100	148	174.662
500	463	110	250	56	0.0123	505	0.0048	375	0	0	150	150	468	485.728
356	305	102	368	22	0.0194	431	0	484	0	484	102	102	149	121.803
450	420	200	420	28	0.004	528	0.0011	405	0.0033	405	100	100	337	329.143
400	370	80	400	60	0.0166	585	0.0082	397	0	397	130	130	275	259.614
500	432	200	430	54	0.0218	589	0	0	0	0	100	100	828	716.677
800	720	200	640	27	0.018	541	0	0	0	0	320	240	802	743.78
718	559	356	1397	120.1	0.043326	431	0.0088	458	0	0	150	200	1657.9	1646.91
400	330	100	300	86	0.0362	364	0	448	0	577	100	100	371	302.863
1200	1124	124	850	80	0.0134	400	0.0067	427	0.0028	427	250	250	1303	1302.65
500	421	110	375	65	0.0408	499	0.0048	353	0	0	150	100	670	607.028
457	389	203	457	26	0.0098	370	0	0	0	0	89	89	222	291.289
500	463	110	125	57	0.0123	505	0.0048	375	0	0	150	150	630	558.125
400	360	250	360	24	0.0113	420	0	0	0	0	90	90	425	341.856
400	360	250	360	18.2	0.0113	420	0	0	0	0	90	90	318	275.664
900	850	100	390	25	0.0027	580	0.0021	550	0.0035	550	100	150	293	377.919
337	298	152	448	79.5	0.0334	414	0	0	0	0	50	50	275.7	332.692
356	305	102	457	19	0.0194	431	0.0063	484	0.0045	484	102	102	129	132.638
1200	1095	400	2500	29	0.0069	652	0	0	0	0	300	150	416	415.709
607	501	300	600	46	0.0052	838	0.0033	405	0.0025	855	200	200	626	946.644
475	400	240	400	31	0.0202	376	0	376	0	0	100	100	525	543.299
607	506	300	600	44	0.0229	880	0.0033	405	0.0024	855	200	200	1371	1233.23
450	400	300	400	31	0.0214	458	0.0021	370	0	0	100	100	570	715.409
406	368	305	711	43.9	0.0185	483	0	0	0	0	102	102	323.5	432.534
584	495	533	916	29	0.0232	455	0.003	455	0.003	441	419	406	1464	1578.85
270	233	180	583	76	0.0351	495	0.0019	820	0	0	100	100	221	255.126
1118	978	533	1799	29	0.0229	503	0.0021	503	0.002	462	508	406	2349	2400.58
356	305	102	235	20.9	0.0193	431	0	0	0	0	102	102	156.1	141.188
400	355	160	400	31	0.01	408	0	0	0	0	100	100	312	239.89
750	685	160	750	31	0.01	408	0	0	0	0	100	100	272	378.233
500	443	110	375	74	0.0258	499	0	0	0.0159	447	150	100	580	580.205
635	559	356	1397	120.1	0.015879	472	0.0074	407	0	0	150	200	297.8	642.773
406	370	305	533	31.4	0.0117	483	0	0	0	0	102	102	467.6	424.044
700	625	124	825	120	0.0241	400	0.0067	427	0.0037	427	250	250	826	825.371
400	330	100	550	31	0.0362	364	0.0022	448	0.0056	577	100	100	146	172.853
457	403	203	610	26	0.0188	466	0	0	0	0	89	89	313	289.871
305	252	152	559	32.1	0.0101	462	0	0	0	0	152	152	76.9	128.57
356	303	155	610	35	0.0085	492	0.003	605	0.003	605	203	114	157	178.737
270	233	180	583	70	0.0351	495	0.0009	820	0	0	100	100	247	246.927
356	305	102	457	19	0.0194	431	0.0056	484	0.0091	484	102	102	137	136.213
457	403	203	610	25	0.0186	443	0	0	0	0	89	89	304	279.249
560	500	130	625	24	0.0156	414	0.0012	414	0.0043	414	130	130	207	246.653
450	420	200	840	22	0.0054	441	0.0022	420	0.0022	420	200	200	205	182.505
600	532	200	319	48	0.0118	654	0.0025	457	0.0034	457	80	80	899	881.388
178	152	102	203	37	0.0167	463	0	0	0	0	98	98	83.6	89.9109
560	500	120	1000	51	0.0129	414	0.0013	414	0.0046	414	130	130	165	89.1376
600	500	140	250	77	0.0434	552	0.0101	552	0.0076	552	150	150	1280	1249
457	395	203	457	26	0.0163	335	0.0046	331	0	331	89	89	301	345.058
600	500	140	250	79	0.0434	552	0.0101	552	0.0076	552	150	150	1356	1260.12
250	215	125	430	52	0.0377	414	0.0129	414	0	0	45	45	193.2	210.992
450	400	300	200	23	0.0214	458	0.0021	370	0	0	100	100	821	686.998
1000	900	200	750	68	0.0169	439	0.0057	463	0	0	300	200	1563	1721.89
900	850	100	1290	32	0.0115	580	0.002	550	0.0035	550	100	150	199	199.145
400	370	80	400	60	0.0132	585	0.0029	397	0.003	397	130	130	240	221.095
1400	1243	140	1050	37.2	0.026	530	0.0041	250	0.0084	511	150	150	1052	1177.28
400	330	100	330	31	0.0362	364	0.0022	448	0.0067	577	100	100	245	219.003
400	330	100	425	58	0.0362	364	0	448	0	577	100	100	208	219.402
600	504	200	1000	18	0.0211	482	0	0	0	0	250	200	265	244.389
457	403	203	610	24	0.0186	443	0	0	0	0	89	89	291	271.537
250	215	125	323	52	0.0377	414	0.0181	414	0	0	45	45	257.5	257.447
1067	980	533	1177	29	0.0231	455	0.0031	469	0.0029	469	508	406	3688	3255.81
500	463	110	125	59	0.0123	505	0.0048	375	0	0	150	150	675	567.479
900	850	100	390	28	0.0027	580	0.0021	550	0.0035	550	100	150	303	408.924
600	532	200	160	48	0.0118	654	0.0034	457	0.0034	457	80	80	1100	1050.33
457	395	203	457	24	0.0163	335	0.0061	331	0	331	89	89	290	343.047
450	420	200	420	25	0.0054	528	0.0022	405	0.0022	405	100	100	320	321.26
800	740	250	740	19.4	0.011	420	0	0	0	0	185	185	395	526.971
450	400	300	400	24	0.0214	702	0.0048	952	0	0	100	100	665	608.577
250	215	125	538	73	0.037693	414	0.0024	414	0	0	45	45	115.6	122.247
450	400	300	400	32	0.0214	458	0.0048	388	0	0	100	100	774	772.886
700	625	124	825	104	0.0241	400	0.0067	427	0	427	250	250	721	720.808
450	400	100	175	41	0.0113	400	0.003	260	0	260	100	100	331	290.958
400	330	100	300	61	0.0362	364	0	448	0	577	100	100	273	268.862
450	420	200	630	22	0.0054	441	0.0022	420	0.00217	420	200	200	280	251.233
368	321	156	432	26.1	0.0159	483	0	0	0	0	102	102	210.4	202.648
1090	1000	250	2000	19.5	0.0084	550	0	0	0	0	150	150	330	118.046
250	215	125	538	73	0.037693	414	0.0047	414	0	0	45	45	148.9	134.329
250	215	125	323	52	0.0377	414	0.0136	414	0	0	45	45	239.7	242.407
743	559	356	1397	120.1	0.066994	460	0.0175	458	0	0	150	200	2238.5	2237.83
500	428	150	900	41	0.0124	484	0.0035	328	0	328	150	150	207	168.44
500	463	110	125	52	0.0123	505	0.0048	375	0	0	150	150	630	532.52
700	625	124	1175	80	0.0241	400	0.0067	427	0.0037	427	250	250	512	420.103
457	389	203	762	24	0.0098	370	0	0	0	0	89	89	121	158.155
700	612	250	1224	58	0.0073	569	0	0	0	0	100	100	281	116.546
1000	930	250	465	16.8	0.0066	420	0	0	0	0	232	232	849	719.773
356	305	102	305	18	0.0194	431	0.0125	484	0.0023	484	102	102	161	161.03
356	305	102	457	22	0.0194	431	0.0018	484	0.0045	484	102	102	123	125.589
457	389	203	762	23	0.031	321	0.0037	331	0	331	89	89	279	251.303
900	850	100	390	28	0.0115	580	0.0021	550	0.0035	550	100	150	485	465.807
460	370	150	525	22	0.0279	462	0.0024	407	0.0012	407	150	150	237	277.88
600	555	160	300	31	0.0098	408	0	0	0	0	100	100	535	479.036
1000	788	200	1400	27	0.0216	498	0.005	529	0	529	300	200	840	728.407
560	500	120	625	51	0.0129	414	0.0013	414	0.0047	414	130	130	277	292.498
750	685	160	750	31	0.01	408	0	0	0	0	100	100	330	378.233
400	350	150	613	22	0.0065	357	0.0022	248	0.0022	248	150	150	108	140.696
460	380	100	340	50	0.0407	434	0.0075	407	0.0017	407	150	150	484	460.231
635	597	76	254	19	0.0063	287	0.0086	303	0	0	76	76	224	184.916
400	330	100	425	87	0.0362	364	0.0022	448	0.0056	577	100	100	282	275.065
750	685	160	375	31	0.01	408	0	0	0	0	100	100	597	592.341
500	463	110	500	47	0.0123	505	0.0048	375	0	0	150	150	290	331.317
250	215	125	323	73	0.0377	414	0.0136	414	0	0	45	45	265.8	261.272
1067	980	533	1804	32	0.0231	476	0.002	462	0.0019	427	254	254	1464	2017.91
270	235	180	588	39	0.0223	495	0.0009	820	0	0	100	100	189	187.872
270	233	180	583	80	0.0282	495	0.0019	820	0	0	100	100	207	227.897
400	350	150	613	21	0.0065	357	0.0006	248	0.0054	248	150	150	157	144.177
500	432	200	630	45	0.0218	589	0	0	0	0	100	100	390	493.469
457	395	203	457	25	0.0163	335	0.0046	331	0	331	89	89	257	336.901
457	403	203	610	26	0.0185	490	0	0	0	0	89	89	291	290.102
700	625	124	825	93	0.0241	400	0.01	427	0	427	250	250	731	753.138
250	221	150	508	98	0.0182	500	0	0	0	0	25	25	77.7	114.593
381	343	76	254	22	0.0109	287	0	0	0.0086	303	76	76	110	118.375
500	428	150	600	41	0.0124	484	0.0035	328	0	328	150	150	257	326.618
700	615	150	615	26	0.0144	546	0	0	0	0	150	150	453	390.404
1905	1750	533	3238	34	0.0237	469	0.0021	455	0.0019	455	737	406	3394	3399.29
635	597	76	254	21	0.0062	287	0	0	0.0086	303	76	76	201	201.002
400	355	160	375	79	0.01	408	0	0	0	0	100	100	499	367.841
1000	899	200	1125	45	0.0216	581	0	0	0	0	200	200	1320	938.838
700	612	250	918	58	0.0183	569	0	0	0	0	100	100	644	772.922
229	203	76	203	35.2	0.0167	463	0	0	0	0	98	98	109.8	89.3105
600	500	140	750	77	0.0434	552	0.0101	552	0.0076	552	150	150	766	851.109
400	350	150	525	21	0.0065	357	0.0038	248	0.0011	248	150	150	135	160.982
356	305	102	305	19	0.0194	431	0.0063	484	0.0091	484	102	102	162	157.085
410	375	305	356	12.7	0.0057	483	0	0	0	0	102	102	278	240.868
600	555	160	300	79	0.0098	408	0	0	0	0	100	100	823	828.3
1400	1243	140	2100	44.1	0.026	620	0	0	0	0	150	150	690	597.559
1305	1200	720	1800	27	0.0199	402	0	402	0	0	100	300	2695	2695.3
635	597	76	254	21	0.0062	287	0	0	0.0245	280	76	76	226	226.049
560	500	120	250	74	0.0129	414	0.0013	414	0.0023	414	130	130	542	564.31
500	443	110	500	71	0.0258	499	0.0143	353	0	0	150	100	520	519.999
450	400	300	400	32	0.0214	458	0.0048	388	0	0	100	100	773	772.886
457	389	203	610	25	0.0207	321	0.0069	331	0	331	89	89	301	314.072
400	355	250	670	55	0.0074	569	0	0	0	0	55	55	208	234.941
450	400	300	200	80	0.0214	702	0	0	0	0	100	100	1958	1603.34
457	403	203	610	26	0.0185	490	0	0	0	0	89	89	289	290.102
1067	980	533	1804	28	0.0231	476	0.0024	441	0.0014	503	508	406	2295	2294.95
457	405	152	610	34	0.0065	492	0.003	605	0.003	605	203	114	214	238.912
400	355	250	335	55	0.0122	569	0	0	0	0	55	55	588	594.102
450	400	300	300	26	0.0214	458	0.0088	389	0	0	100	100	701	772.776
460	370	150	525	22	0.0279	462	0	407	0	407	150	150	221	253.119
356	305	102	368	21	0.0194	431	0.0077	484	0.0091	484	102	102	166	167.98
679	559	356	1397	120.1	0.028884	431	0.0043	448	0	0	150	200	1099.3	1098.82
560	500	130	1000	49	0.0156	414	0.0034	414	0.0043	414	130	130	235	156.749
270	233	180	583	74	0.0282	495	0.0009	820	0	0	100	100	224	220.469
508	470	76	254	20	0.0079	287	0	0	0.0086	303	76	76	181	151.025
500	414	300	952	78	0.0324	500	0	0	0	0	25	25	710.3	577.14
356	305	102	305	21	0.0194	431	0	484	0	484	102	102	140	126.546
381	313	152	762	27	0.0342	321	0.0049	331	0	331	89	89	168	165.681
600	532	200	479	48	0.0118	654	0.0034	457	0.0034	457	80	80	785	758.956
560	500	120	425	74	0.0129	414	0.0024	414	0.0047	414	130	130	410	466.744
700	615	150	615	70	0.0144	546	0	0	0	0	150	150	771	718.886
560	500	120	625	51	0.0129	414	0.0013	414	0.0023	414	130	130	260	276.427
356	305	102	457	21	0.0194	431	0	484	0	484	102	102	116	106.108
1000	930	250	930	15.4	0.0108	420	0	0	0	0	232	232	430	498.241
406	365	305	533	24.2	0.0124	483	0	0	0	0	102	102	423	360.172
500	414	300	952	78	0.0324	500	0	0	0	0	25	25	576.3	577.14
400	355	160	200	79	0.01	408	0	0	0	0	100	100	733	506.27
254	216	76	254	23	0.0173	287	0.0061	280	0.0061	280	76	76	78	84.9399
560	500	120	625	74	0.0129	414	0.0013	414	0	414	130	130	291	262.099
1000	950	200	1000	26.4	0.0095	367	0	0	0	0	200	200	600	535.079
500	438	135	518	68	0.0332	580	0.0022	550	0	550	210	125	532	556.93
250	200	150	200	38.4	0.0191	1026	0	0	0	0	50	50	214.2	201.972
500	442	200	430	46	0.0142	589	0	0	0	0	100	100	528	570.862
400	370	80	400	58	0.0132	585	0.0029	397	0.001	397	130	130	210	209.943
607	503	300	600	39	0.0113	870	0	0	0	0	200	200	784	845.108
400	360	250	360	22.1	0.0113	420	0	0	0	0	90	90	344	321.26
356	305	102	368	20	0.0194	431	0.0077	484	0.0023	484	102	102	159	150.311
762	724	76	254	22	0.0052	287	0.0245	280	0	0	76	76	239	263.39
1067	980	533	1804	28	0.0231	476	0.002	441	0.0019	427	508	406	2171	2187.48
1000	900	200	750	68	0.0169	439	0	0	0.0063	463	300	200	1765	1814.17
460	370	150	335	32	0.0205	427	0.0013	407	0.0012	407	150	150	456	378.4
607	506	300	900	43	0.0229	880	0.0033	405	0.0043	838	200	200	1028	969.577
356	305	102	305	16	0.0194	431	0.0028	484	0.0068	484	102	102	141	121.925
305	252	152	508	21	0.0336	303	0	0	0	0	152	152	116.1	155.436
500	463	110	750	45	0.0123	505	0.0048	375	0	0	150	150	190	219.271
250	215	125	430	52	0.0377	414	0.0032	414	0	0	45	45	110.7	163.912
460	370	150	305	32	0.0205	427	0	407	0	407	150	150	468	369.28
381	313	152	610	28	0.0342	335	0.0046	331	0	331	89	89	186	212.909
356	305	102	635	16	0.0194	431	0.0042	484	0.0023	484	102	102	87	87.6936
457	389	203	762	25	0.031	321	0.0037	331	0	331	89	89	257	262.839
475	400	240	600	31	0.0202	376	0.008	376	0	0	100	100	581	520.629
508	470	76	254	20	0.0079	287	0.0061	280	0.0061	280	76	76	173	161.541
254	216	76	254	22	0.0173	287	0.0245	280	0	0	76	76	90	90.0155
406	372	305	711	13.7	0.0057	483	0	0	0	0	102	102	130	152.19
500	463	110	1000	41	0.0123	505	0.0048	375	0	0	150	150	150	121.599
457	389	203	914	25	0.031	321	0.0038	331	0	331	89	89	223	203.369
400	360	250	360	25	0.0113	420	0	0	0	0	90	90	396	352.283
500	446	110	375	71	0.02	538	0.0048	385	0	0	150	100	545	499.464
457	403	203	610	27	0.0075	712	0	0	0	0	89	89	224	236.418
1905	1750	533	2100	35	0.0237	469	0.0021	441	0.0021	441	610	406	5440	5345.09
356	305	102	457	19	0.0194	431	0.0031	484	0.0045	484	102	102	115	119.124
457	389	203	610	24	0.0098	370	0	0	0	0	89	89	167	216.037
800	535	200	1000	42.4	0.0112	455	0	0	0	0	200	200	303	395.715
250	215	125	323	52	0.0377	414	0.0045	414	0	0	45	45	156.4	201.822
600	527	160	750	38	0.0143	495	0.0042	369	0	369	150	150	307	397.234
560	500	130	425	49	0.0156	414	0.0012	414	0.0043	414	130	130	568	451.593
635	581	155	610	29	0.0063	492	0.003	605	0.003	605	203	114	321	365.635
400	330	100	425	59	0.0362	364	0.0022	448	0.0134	577	100	100	253	257.968
406	356	305	356	45.4	0.0383	483	0	0	0	0	102	102	900.7	990.57
600	532	200	319	48	0.0118	654	0.0034	457	0.0034	457	80	80	904	904.016
1000	900	200	750	35	0.0169	439	0.0057	463	0.0063	463	300	200	1375	1336.28
400	360	200	320	29	0.018	541	0	0	0	0	160	120	400	395.883
160	140	80	280	33	0.0202	410	0.005	370	0	0	10	10	34	48.4976
400	370	80	400	59	0.0132	585	0	397	0	397	130	130	300	186.441
210	180	200	160	42	0.018	541	0	0	0	0	80	60	307	244.152
600	488	200	800	18	0.0211	482	0	0	0	0	250	200	305	307.834
500	452	200	430	51	0.0104	589	0	0	0	0	100	100	495	560.918
560	500	130	625	24	0.0156	414	0.0012	414	0.0043	414	130	130	228	246.653
254	216	76	254	23	0.0173	287	0	0	0.0086	303	76	76	96	79.5608
1600	1440	200	1280	32	0.018	541	0	0	0	0	640	480	1544	1495.44
1000	884	140	500	31	0.026	520	0.0012	240	0.0012	240	250	250	875	956.066
356	305	102	457	19	0.0194	431	0.0018	484	0.0023	484	102	102	119	110.172
600	500	140	500	70	0.0434	552	0	552	0	552	150	150	672	763.089
457	389	203	610	25	0.0098	370	0	0	0	0	89	89	174	221.415
800	760	250	740	17	0.0078	420	0.0017	420	0	420	190	190	467	513.475
356	305	102	457	19	0.0194	431	0.0077	484	0.0045	484	102	102	152	138.391
356	305	102	368	19	0.0194	431	0.0077	484	0.0068	484	102	102	155	152.598
460	380	100	595	50	0.0407	434	0.0032	407	0.0017	407	150	150	265	317.155
356	305	102	408	20.7	0.0193	431	0	0	0	0	102	102	115.7	115.675
635	581	173	610	32	0.004	492	0.003	605	0.003	605	203	114	372	408.33
457	389	203	610	48	0.031	321	0.0034	331	0	331	89	89	429	420.388
700	625	124	1175	77	0.0241	400	0.0067	427	0.0037	427	250	250	527	420.821
1000	900	170	550	59	0.0199	439	0	0	0.0063	463	300	200	2018	1692.27
550	442	200	800	18	0.0238	482	0	0	0	0	250	200	275	285.168
460	370	150	525	22	0.0279	462	0.0024	407	0.0012	407	150	150	251	277.88
500	463	110	500	48	0.0123	505	0.0048	375	0	0	150	150	270	334.163
400	360	250	360	20	0.0113	420	0	0	0	0	90	90	323	297.272
915	791	305	915	32	0.0127	420	0.0031	450	0.0035	450	305	305	1357	1357.38
500	459	80	505	32	0.0115	501	0	0	0	0	75	75	136	148.542
400	360	250	360	13.9	0.0113	420	0	0	0	0	90	90	220	220.028
250	215	125	538	52	0.037693	414	0.0071	414	0	0	45	45	159.4	152.124
1000	930	250	1395	15	0.0169	420	0	0	0	0	232	232	375	359.28
400	330	100	300	61	0.0362	364	0.0022	448	0.0067	577	100	100	353	302.306
400	330	100	425	31	0.0362	364	0.0022	448	0.0059	577	100	100	186	198.686
457	403	203	610	22	0.0075	712	0	0	0	0	89	89	222	206.053
400	330	100	425	87	0.0362	364	0	448	0	577	100	100	246	245.906
600	527	160	750	38	0.0143	495	0.0042	369	0	369	150	150	425	397.234
457	389	203	610	24	0.0207	321	0.0069	331	0	331	89	89	290	306.643
450	400	300	800	78	0.0214	702	0	0	0	0	100	100	752	702.718
500	428	150	300	41	0.0124	484	0.0035	328	0	0	150	150	458	509.485
450	420	200	420	23	0.004	528	0.0022	405	0.0022	405	100	100	225	296.781
450	400	300	600	23	0.0214	458	0.0048	388	0	0	100	100	491	498.277
450	420	200	630	23	0.0054	441	0.0033	420	0.0011	420	200	200	264	265.613
400	360	250	360	18	0.0113	420	0	0	0	0	90	90	318	273.203
500	443	110	375	63	0.0258	499	0	0	0.0159	353	150	100	560	560.016
500	446	110	250	65	0.0258	499	0.0048	353	0	0	150	100	740	595.37
300	228	100	200	35.8	0.06	364	0	0	0	0	140	140	314.5	244.143
450	400	300	300	26	0.0214	458	0.0084	368	0	0	100	100	666	766.987
400	289	200	600	18	0.0235	454	0	0	0	0	250	200	230	224.691
320	270	190	270	32.4	0.0207	465	0	0	0	0	100	100	388.5	311.255
475	400	240	600	29	0.0202	376	0.004	376	0	0	100	100	513	450.801
600	560	250	560	20	0.0112	420	0	0	0	0	140	140	350	431.042
450	400	100	175	39	0.0113	400	0	0	0.0048	260	100	100	360	305.554
1090	1000	250	1430	20.3	0.0084	550	0	0	0	0	150	150	380	368.795
1400	1251	140	705	33	0.026	520	0.0012	240	0.0012	240	250	250	1175	1221.75
350	292	250	510	89.4	0.028	452	0.0016	569	0	0	100	100	573.4	573.361
475	400	240	200	36	0.0202	376	0	376	0	0	100	100	775	746.928
500	438	135	553	68	0.0332	580	0.0045	550	0	550	210	125	602	577.928
1000	910	150	910	54	0.0147	546	0	0	0	0	150	150	743	792.595
1000	863	200	1400	29	0.0197	498	0.005	529	0	529	300	200	968	767.498
400	370	80	400	60	0.0132	585	0.0047	397	0	397	130	130	190	220.215
1000	900	170	550	59	0.0199	439	0	0	0.0063	463	300	200	1870	1692.27
356	305	102	457	22	0.0194	431	0.0018	484	0.0091	484	102	102	122	132.159
609	533	178	813	23	0.0346	313	0	0	0	0	203	203	303	390.071
450	400	300	400	26	0.0042	1330	0.0084	368	0	0	100	100	470	498.952
1000	900	170	550	59	0.0199	439	0	0	0	0	300	200	1542	1555.69
600	500	140	500	85	0.0434	552	0.0101	552	0.0076	552	150	150	994	1078.06
1000	899	200	1800	49	0.0216	581	0	0	0	0	200	200	510	373.26
460	370	150	525	22	0.0279	462	0	407	0	407	150	150	196	253.119
450	400	300	600	26	0.0214	702	0.0048	952	0	0	100	100	537	557.069
457	403	203	610	27	0.0116	698	0	0	0	0	89	89	268	263.747
356	305	102	305	20	0.0194	431	0.0125	484	0.0091	484	102	102	168	187.889
250	221	150	508	78	0.0182	500	0	0	0	0	25	25	102.7	102.805
1000	904	230	994	29	0.012	521	0	0	0	0	150	150	672	697.753
475	400	240	400	38	0.0202	376	0.008	376	0	0	100	100	751	729.419
500	463	110	750	51	0.0123	505	0.0048	375	0	0	150	150	220	223.678
1000	900	200	1400	34	0.0189	498	0.005	529	0	529	300	200	968	841.983
305	252	152	508	21	0.0336	303	0	0	0	0	152	152	164.6	155.436
460	370	150	335	32	0.0205	427	0.0013	407	0.0012	407	150	150	426	378.4
450	400	300	400	32	0.0214	458	0.0084	368	0	0	100	100	849	819.317
450	400	300	400	25	0.0042	1330	0	0	0	0	100	100	358	358.346
1219	1016	914	1880	21	0.0293	448	0.0031	434	0.0027	434	203	406	4137	4136.85
457	403	203	610	26	0.0117	698	0	0	0	0	89	89	268	257.791
500	444	140	750	41.8	0.026	620	0	0	0	0	150	150	340	329.897
635	597	76	254	25	0.0062	287	0.0245	280	0	0	76	76	224	246.208
400	370	80	400	63	0.0166	585	0.0018	397	0	397	130	130	190	217.196
500	438	135	553	80	0.0332	580	0.0022	550	0	550	210	125	563	563.078
381	313	152	762	28	0.0342	321	0.0061	331	0	331	89	89	157	177.245
450	420	200	420	22	0.0054	528	0.0014	405	0.0028	405	100	100	195	290.699
400	355	250	503	55	0.0122	569	0	0	0	0	55	55	443	440.55
1000	930	250	930	20	0.0108	420	0	0	0	0	233	233	505	621.144
500	444	140	375	42.5	0.026	530	0	0	0	0	150	150	700	512.254
406	368	305	533	27.1	0.0185	483	0	0	0	0	102	102	396.4	439.784
381	313	152	762	28	0.0342	321	0.0037	331	0	331	89	89	146	159.185
600	532	200	319	48	0.0118	654	0	457	0.0034	457	80	80	894	818.38
607	503	300	900	47	0.0113	870	0.0033	405	0.0045	838	200	200	716	817.742
457	389	203	610	45	0.031	321	0.0034	331	0	331	89	89	424	414.95
1118	978	533	1799	37	0.0229	503	0.003	503	0.0033	462	508	406	2923	2879.95
350	293	150	293	70	0.014	569	0	0	0	0	150	150	390	390.183
356	305	102	457	19	0.0194	431	0.0031	484	0.0045	484	102	102	104	119.124
457	389	203	762	25	0.031	321	0.0037	331	0	331	89	89	241	262.839
800	720	200	640	41	0.018	541	0	0	0	0	320	240	1149	1015.36
600	500	140	500	86	0.0434	552	0	552	0	552	150	150	753	833.038
609	533	178	813	21	0.0272	315	0	0	0	0	203	203	348	325.974
609	533	178	813	22	0.0425	302	0.0095	303	0	0	203	203	507	507.004
450	420	200	630	24	0.0054	441	0.0011	420	0.0033	420	200	200	264	256.56
450	420	200	840	24	0.0054	441	0.0033	420	0.0011	420	200	200	189	197.743
305	252	152	559	26.6	0.0101	461	0	0	0	0	152	152	73.5	117.335
584	495	533	594	32	0.0232	448	0.002	400	0.0017	441	457	406	2633	2029.6
560	500	120	250	74	0.0129	414	0.0013	414	0.0094	414	130	130	547	612.184
1067	980	533	1804	29	0.0231	455	0.0031	490	0.0045	490	914	127	2660	2659.57
600	500	140	250	81	0.0434	552	0.0101	552	0.0127	552	150	150	1399	1261.98
450	400	300	400	29	0.0214	458	0.0021	370	0	0	100	100	731	682.791
500	428	150	600	41	0.0124	484	0.0035	328	0	328	150	150	250	326.618
270	233	180	583	73	0.0282	495	0.0014	820	0	0	100	100	228	224.197
178	152	102	203	24.2	0.0167	463	0	0	0	0	98	98	76.9	68.7564
500	463	110	750	45	0.0123	505	0.0048	375	0	0	150	150	173	219.271
400	350	150	525	24	0.0065	357	0.0007	248	0.0047	248	150	150	141	176.141
400	360	200	320	38	0.018	541	0	0	0	0	160	120	561	478.425
356	305	102	457	21	0.0194	431	0.0077	484	0.0091	484	102	102	160	156.615
1000	930	250	465	15.8	0.0066	420	0	0	0	0	232	232	642	681.351
500	397	200	800	18	0.022	482	0.0029	421	0.0027	421	250	200	318	290.967
457	403	203	610	23	0.0075	712	0	0	0	0	89	89	189	212.552
1000	935	160	1000	31	0.009	408	0	0	0	0	100	100	544	432.53
406	368	305	533	31.9	0.0124	483	0	0	0	0	102	102	434.2	434.105
381	343	76	254	22	0.0109	287	0	0	0.0245	280	76	76	159	137.71
600	532	200	319	48	0.0118	654	0.005	457	0.0034	457	80	80	933	943.7
700	642	160	706	29	0.0122	522	0	0	0	0	105	105	361	375.207
457	389	203	610	27	0.0207	321	0.0069	331	0	331	89	89	288	327.782
560	500	120	250	74	0.0129	414	0.0013	414	0.0047	414	130	130	548	583.074
560	500	130	425	49	0.0156	414	0.0012	414	0.0043	414	130	130	488	451.593
381	313	152	762	26	0.0342	321	0.0061	331	0	331	89	89	168	171.554
406	368	305	356	26.3	0.0185	483	0	0	0	0	102	102	500.4	531.46
400	360	250	360	20.1	0.0113	420	0	0	0	0	90	90	347	298.444
160	140	80	280	36	0.0202	410	0.005	370	0	0	10	10	46.5	50.0448
1219	1016	914	1880	34	0.0293	469	0.0031	427	0.0027	427	610	406	4875	6498.53
356	305	102	368	20	0.0194	431	0.0024	484	0.0045	484	102	102	144	131.88
400	370	80	400	60	0.0132	585	0.0018	397	0	397	130	130	200	199.605
700	612	250	612	58	0.0073	569	0	0	0	0	100	100	722	926.648
500	428	150	750	41	0.0124	484	0.0035	328	0	328	150	150	240	246.343
400	355	250	670	55	0.0182	569	0	0	0	0	55	55	372	362.561
648	508	139	610	91	0.1133	457	0	0	0	0	457	305	1393	1393.18
718	559	356	1397	120.1	0.057768	431	0.0125	458	0	0	150	200	1943.4	1981.48
356	305	102	305	20	0.0194	431	0.0063	484	0.0045	484	102	102	171	156.865
400	360	250	360	21.8	0.0113	420	0	0	0	0	90	90	322	317.913
915	850	460	1640	51	0.0044	865	0	0	0	0	230	230	788.6	788.555
700	624	124	825	83	0.0241	400	0.0067	427	0.0037	427	250	250	796	707.885
356	303	155	610	33	0.0085	492	0.003	605	0.003	605	203	114	149	176.501
1750	1559	140	1313	35.3	0.026	530	0.0038	250	0.0089	511	150	150	1305	1304.87
500	384	200	600	18	0.022	482	0	0	0	0	250	200	323	297.989
406	356	305	533	45.3	0.0383	483	0	0	0	0	102	102	578.8	821.273
450	400	300	200	25	0.0042	1330	0	0	0	0	100	100	588	429.335
400	350	150	438	21	0.0065	357	0.0022	248	0.0022	248	150	150	171	178.62
406	367	305	533	13.9	0.0186	483	0	0	0	0	102	102	238.5	259.366
400	350	150	525	24	0.0065	357	0.0022	248	0.0022	248	150	150	134	171.17
600	527	160	750	38	0.0143	495	0.0042	369	0	369	150	150	440	397.234
356	305	102	457	20	0.0194	431	0.0031	484	0.0068	484	102	102	125	127.003
450	400	100	175	39	0.0113	400	0	0	0.003	260	100	100	349	293.251
560	500	130	425	49	0.0156	414	0.0034	414	0.0043	414	130	130	421	488.543
450	400	100	175	43	0.0113	400	0.0066	260	0	260	100	100	303	320.885
152	137	102	254	14.9	0.0237	328	0	0	0	0	64	64	20.7	37.2501
1000	900	200	750	35	0.0169	439	0	0	0	0	300	200	1141	1056.9
762	724	76	254	19	0.0052	287	0.0086	303	0	0	76	76	249	224.319
450	400	300	1000	21	0.0214	750	0.0048	388	0	0	100	100	324	313.047
600	500	140	250	77	0.0434	552	0.0101	552	0.0076	552	150	150	1336	1249
1200	1095	400	2500	38	0.0069	652	0.001	490	0	0	300	150	663	231.669
1050	1000	200	1000	31	0.004	1016	0.0029	389	0	0	200	200	665	664.762
457	389	203	914	23	0.031	321	0.0038	331	0	331	89	89	223	196.603
475	400	240	600	29	0.0202	376	0	376	0	0	100	100	308	400.373
609	533	178	813	22	0.0425	302	0	0	0	0	203	203	390	412.22
1000	900	170	550	59	0.0199	439	0	0	0.0032	463	300	200	1859	1677.72
450	400	300	400	25	0.0214	458	0.0095	375	0	0	100	100	598	697.183
500	419	150	419	70	0.0147	565	0	0	0	0	150	150	441	552.802
450	400	300	200	25	0.0042	1330	0.0048	388	0	0	100	100	539	539.05
457	405	152	610	34	0.0065	492	0.003	605	0.003	605	203	114	212	238.912
450	400	300	400	76	0.0214	702	0	0	0	0	100	100	1403	1256.89
400	289	200	600	25	0.0235	454	0	0	0	0	250	200	265	289.303
160	140	80	280	61	0.0202	410	0.0034	370	0	0	10	10	44	48.0765
1000	900	200	750	68	0.0169	439	0.0057	463	0	0	300	200	1722	1721.89
600	500	140	250	76	0.0434	552	0	552	0	552	150	150	1145	1000.75
1067	980	533	2441	35	0.0231	455	0.0031	448	0.0029	448	508	406	2295	1727.5
1200	1095	400	1700	33	0.0069	652	0.001	490	0	0	300	150	943	1005.55
915	850	460	1640	38	0.0044	865	0	0	0	0	230	230	690.6	647.115
500	438	135	553	68	0.0332	580	0	550	0	550	210	125	366	493.26
356	305	102	457	18	0.0194	431	0.0056	484	0.0068	484	102	102	128	127.985
356	305	102	368	16	0.0194	431	0.0063	484	0.0023	484	102	102	131	121.683
635	581	165	610	33	0.0042	492	0.003	605	0.003	605	203	114	339	395.782
600	532	200	319	48	0.0143	630	0.0034	457	0.0034	457	80	80	994	927.082
400	355	160	200	31	0.01	408	0	0	0	0	100	100	447	313.025
400	360	250	360	26	0.0113	420	0	0	0	0	90	90	437	362.43
560	500	120	625	74	0.0129	414	0.0013	414	0.0023	414	130	130	310	279.576
500	443	110	375	65	0.0258	499	0.0286	447	0.0159	447	150	100	775	775.167
1600	1440	200	1280	43	0.018	541	0	0	0	0	640	480	1851	1850.7
450	420	200	420	28	0.0054	528	0.0033	405	0.0011	405	100	100	342	349.296
1505	1400	840	2100	27	0.0205	394	0	394	0	0	100	350	2988	3686.26
600	500	140	500	83	0.0434	552	0.0101	552	0.0051	552	150	150	661	1062.47
1118	978	533	1799	27	0.0229	503	0.002	462	0.002	462	508	406	2020	2280.68
450	400	300	400	32	0.0214	458	0.0021	370	0	0	100	100	751	731.09
450	400	300	600	24	0.0214	458	0.0084	368	0	0	100	100	570	554.317
356	305	102	305	21	0.0194	431	0.0028	484	0.0091	484	102	102	184	153.1
356	305	102	368	22	0.0194	431	0.0042	484	0.0068	484	102	102	150	153.608
560	500	120	250	51	0.0129	414	0.0013	414	0	414	130	130	347	475.134
457	389	203	914	22	0.0098	370	0	0	0	0	89	89	100	100.02
356	305	102	368	19	0.0194	431	0.0077	484	0.0045	484	102	102	158	148.848
160	140	80	280	32	0.0202	410	0.0034	370	0	0	10	10	43	45.6296
400	370	80	400	61	0.0132	585	0.0029	397	0	397	130	130	185	208.298
381	343	76	254	22	0.0109	287	0.0061	280	0.0061	280	76	76	127	126.377
800	740	250	740	19	0.011	420	0	0	0	0	185	185	365	518.016
1105	1000	600	1500	29	0.0204	398	0.004	398	0	0	100	250	2607	2395.82
400	370	80	400	58	0.0132	585	0.0047	397	0	397	130	130	205	218.096
600	500	140	500	30	0.0434	552	0	552	0	552	150	150	344	488.721
1067	980	533	2441	32	0.0231	455	0.002	427	0.0019	427	508	406	1326	1534.2
560	500	130	250	49	0.0156	414	0	414	0	414	130	130	642	509.499
450	400	300	200	23	0.0214	458	0	0	0	0	100	100	853	639.183
500	448	110	750	72	0.02	538	0.0048	385	0	0	150	100	250	268.283
381	313	152	610	28	0.0342	335	0.0046	331	0	331	89	89	179	212.909
356	305	102	305	19	0.0194	431	0.0125	484	0.0045	484	102	102	173	172.965
560	500	120	625	51	0.0129	414	0.0013	414	0	414	130	130	214	260.705
650	600	150	600	40.8	0.0176	1006	0	0	0	0	150	150	424.5	521.71
700	625	124	800	88	0.0241	400	0.0067	427	0.0037	427	250	250	777	738.904
450	400	300	600	23	0.0214	458	0.0021	370	0	0	100	100	464	463.896
560	500	120	425	51	0.0129	414	0.0013	414	0.0047	414	130	130	392	406.682
270	235	180	588	40	0.0223	495	0.0014	820	0	0	100	100	199	192.551
356	305	102	305	18	0.0194	431	0.0028	484	0.0045	484	102	102	148	130.878
1067	980	533	1804	34	0.0231	476	0.0029	441	0.0029	434	508	406	1833	2572.87
1400	1243	140	1050	36.2	0.026	530	0	0	0	0	150	150	950	971.125
1000	900	170	550	59	0.0199	439	0	0	0.0032	463	300	200	1678	1677.72
500	450	100	190	23	0.0089	580	0.0024	550	0.0051	550	100	150	308	239.592
560	500	130	425	49	0.0156	414	0.0022	414	0.0043	414	130	130	456	468.319
450	400	300	400	29	0.0214	458	0.0048	388	0	0	100	100	750	721.894
250	207	150	476	86	0.0324	500	0	0	0	0	25	25	148.3	179.465
2100	2000	400	2000	31	0.004	1016	0.0029	375	0	0	400	400	2584	2584.51
250	215	125	323	73	0.0377	414	0.0045	414	0	0	45	45	214.2	214.927
381	313	152	762	30	0.0342	321	0.0061	331	0	331	89	89	168	182.019
1000	950	200	1000	26.1	0.0095	380	0	0	0	0	200	200	699	532.138
1219	1016	914	1880	19	0.0293	448	0.0022	434	0.0022	434	610	406	4902	3985.42
500	454	115	499	27	0.0128	507	0.0039	426	0	0	75	75	187	223.203
1505	1400	840	2100	24	0.0205	398	0.004	398	0	0	100	350	4198	3950.22
450	400	100	175	45	0.0113	400	0	0	0.0034	260	100	100	360	322.645
600	555	160	600	31	0.0098	408	0	0	0	0	100	100	375	328.924
460	380	100	310	50	0.0407	434	0	407	0	407	150	150	460	390.96
800	760	250	740	20	0.0078	420	0.0033	420	0	420	190	190	665	617.726
700	625	124	825	78	0.0241	400	0.0067	427	0.0037	427	250	250	701	700.595
320	270	190	500	26.1	0.0247	426	0	0	0	0	100	100	143.6	210.248
450	400	300	400	29	0.0214	458	0	0	0	0	100	100	632	634.498
229	203	76	203	23.3	0.0167	463	0	0	0	0	98	98	85.3	67.6727
457	395	203	457	28	0.0244	335	0.0092	331	0	331	89	89	395	452.51
1000	926	80	1019	31	0.0126	511	0	0	0	0	150	150	242	241.992
254	207	154	476	54	0.0324	500	0	0	0	0	25	25	107.1	176.374
600	560	250	565	21	0.0112	420	0.0033	420	0	420	140	140	580	499.122
560	500	130	625	49	0.0156	414	0.0012	414	0.0043	414	130	130	378	331.695
1000	935	160	500	31	0.009	408	0	0	0	0	100	100	582	737.871
560	500	130	425	24	0.0156	414	0.0034	414	0.0043	414	130	130	358	329.399
905	800	480	1200	24	0.0207	398	0	398	0	0	100	200	1129	1191.16
609	533	178	813	22	0.0346	313	0	0	0	0	203	203	341	376.716
457	389	203	610	14	0.0207	321	0.0034	331	0	331	89	89	200	187.955
250	219	150	360	36	0.0138	530	0	0	0	0	80	80	127	146.456
600	500	140	250	85	0.0434	552	0.0101	552	0.0051	552	150	150	943	1283.74
500	446	110	125	70	0.0258	499	0.0048	353	0	0	150	100	835	694.201
250	207	150	476	78	0.0324	500	0	0	0	0	25	25	175.8	175.81
750	685	160	375	79	0.01	408	0	0	0	0	100	100	1010	1063.45
500	419	150	419	54	0.0147	565	0	0	0	0	150	150	416	489.075
1067	980	533	1804	22	0.0231	455	0	0	0	0	508	406	1624	1505.25
700	612	250	1224	58	0.0121	569	0	0	0	0	100	100	499	230.639
400	330	100	550	85	0.0362	364	0	0	0	0	100	100	177	270.418
457	389	203	762	25	0.031	321	0.0073	331	0	331	89	89	335	301.461
600	507	100	200	66.6	0.06	389	0	0	0	0	140	140	881.5	881.668
450	400	300	400	98	0.0214	750	0.0021	957	0	0	100	100	1243	1243.8
500	450	100	190	30	0.0089	580	0.0024	550	0.0051	550	100	150	375	289.265
400	360	250	360	16	0.0113	420	0	0	0	0	90	90	226	247.915
1000	900	200	750	68	0.0169	439	0	0	0	0	300	200	1606	1605.52
500	391	200	700	18	0.022	482	0	0	0	0	250	200	307	269.007
356	305	102	457	20	0.0194	431	0.0077	484	0.0023	484	102	102	147	139.304
450	420	200	840	23	0.0054	441	0.0011	420	0.0033	420	200	200	178	178.091
400	355	250	670	55	0.0122	569	0	0	0	0	55	55	226	292.173
600	555	160	300	31	0.0098	408	0	0	0	0	100	100	479	479.036
500	442	300	1017	78	0.0182	500	0	0	0	0	25	25	438.7	254.229
400	330	100	550	60	0.0362	364	0.0022	448	0.0056	577	100	100	187	205.72
508	470	76	254	21	0.0079	287	0.0245	280	0	0	76	76	190	172.601
457	389	203	914	26	0.0098	370	0	0	0	0	89	89	108	103.168
1090	962	250	1751	20.3	0.0175	550	0	0	0	0	150	150	330	329.681
1750	1559	140	880	43	0.026	520	0.0012	240	0.0012	240	250	250	1636	1635.54
160	140	80	280	91	0.0202	410	0.0034	370	0	0	10	10	46	43.828
356	305	102	305	21	0.0194	431	0.0125	484	0.0068	484	102	102	179	191.812
500	463	110	125	54	0.0123	505	0.0048	375	0	0	150	150	640	543.161
457	389	203	762	24	0.0098	370	0	0	0	0	89	89	144	158.155
560	500	130	250	49	0.0156	414	0.0012	414	0.0043	414	130	130	713	558.939
450	400	300	800	27	0.0214	702	0.0048	388	0	0	100	100	416	473.673
500	449	150	750	36	0.0139	525	0	0	0	0	80	80	188	205.687
500	444	140	375	30.7	0.026	530	0.0038	250	0.0082	511	150	150	335.5	458.896
1067	980	533	1177	28	0.0231	455	0.002	414	0.0019	414	508	406	3763	3049.51
368	318	152	432	22.1	0.0159	483	0	0	0	0	102	102	211.1	175.013
250	215	125	430	73	0.0377	414	0.0065	414	0	0	45	45	195.9	184.842
560	500	130	425	24	0.0156	414	0	414	0	414	130	130	265	277.556
400	289	200	600	32	0.0235	454	0.003	421	0.0037	421	250	200	320	391.452
356	305	102	368	21	0.0194	431	0.0024	484	0.0068	484	102	102	140	140.02
700	625	124	1175	120	0.0241	400	0.0067	427	0.0037	427	250	250	527	526.52
1000	884	140	750	37.6	0.026	530	0.0038	250	0.008	511	150	150	801.5	936.158
700	612	250	918	58	0.0073	569	0	0	0	0	100	100	504	503.466
406	362	305	356	22.6	0.025	483	0	0	0	0	102	102	511.5	511.576
560	500	120	250	74	0.0129	414	0.0013	414	0	414	130	130	438	544.427
560	500	130	250	49	0.0156	414	0.0012	414	0.0043	414	130	130	702	558.939
1000	935	160	1000	79	0.009	408	0	0	0	0	100	100	769	768.521
675	600	360	900	38	0.0211	388	0	388	0	0	100	150	980	940.207
609	533	178	813	24	0.0346	313	0	0	0	0	203	203	268	403.112
254	216	76	254	20	0.0173	287	0.0086	303	0	0	76	76	100	70.967
320	270	190	400	32.4	0.0207	465	0	0	0	0	100	100	260	263.295
450	400	100	175	43	0.0113	400	0.0025	260	0.0021	260	100	100	371	311.449
609	533	178	813	22	0.0425	302	0	0	0	0	203	203	421	412.22
356	305	102	368	17	0.0194	431	0.0125	484	0.0023	484	102	102	154	147.535
457	403	203	610	22	0.0188	466	0	0	0	0	89	89	262	257.901
356	305	102	368	20	0.0194	431	0.0042	484	0.0091	484	102	102	145	146.135
356	305	102	635	20	0.0194	431	0	484	0	484	102	102	73	80.3973
450	400	300	400	27	0.0214	702	0.0084	1051	0	0	100	100	661	666.334
457	395	203	457	23	0.0163	335	0.0122	331	0	331	89	89	312	387.172
1219	1016	914	1880	28	0.0293	462	0.0086	421	0.0027	421	610	406	6294	6294.75
600	500	140	500	86	0.0434	552	0.0101	552	0.0076	552	150	150	1107	1081.69
560	500	130	425	49	0.0156	414	0.0012	414	0.0043	414	130	130	530	451.593
600	500	140	500	29	0.0434	552	0.0101	552	0.0076	552	150	150	518	625.733
500	438	135	553	80	0.0332	580	0.0034	550	0	550	210	125	655	585.459
600	500	140	250	84	0.0434	552	0.0101	552	0.0051	552	150	150	957	1279.03
250	215	125	430	52	0.0377	414	0.0065	414	0	0	45	45	173.9	180.1
762	724	76	254	22	0.0052	287	0	0	0.0086	303	76	76	242	253.67
1750	1559	140	1313	40.4	0.026	530	0	0	0	0	150	150	1240	1175.66
600	507	100	150	13.1	0.03	389	0	0	0	0	140	140	212.5	209.03
560	500	130	625	49	0.0156	414	0	414	0	414	130	130	337	284.685
560	500	120	425	74	0.0129	414	0.0037	414	0.0047	414	130	130	408	489.241
450	400	300	600	95	0.0214	750	0.0021	957	0	0	100	100	932	967.017
635	581	152	610	27	0.0045	492	0.003	605	0.003	605	203	114	334	334.027
1829	1778	406	2438	27	0.0056	490	0.0044	429	0	429	203	610	2253	2164.11
675	600	360	900	31	0.0211	372	0	372	0	0	100	150	894	828.959
762	724	76	254	19	0.0052	287	0.0061	280	0.0061	280	76	76	240	240.027
500	463	110	250	46	0.0123	505	0.0048	375	0	0	150	150	445	440.246
560	500	120	425	51	0.0129	414	0.0024	414	0.0047	414	130	130	361	424.108
457	389	203	610	14	0.0207	321	0.0034	331	0	331	89	89	224	187.955
560	500	130	425	24	0.0156	414	0.0022	414	0.0043	414	130	130	377	317.302
400	330	100	550	58	0.0362	364	0.0022	448	0.0126	577	100	100	185	213.84
457	389	203	610	14	0.0207	321	0.0034	331	0	331	89	89	188	187.955
381	313	152	762	29	0.0342	321	0.0037	331	0	331	89	89	157	161.16
400	370	80	400	60	0.0132	585	0.0029	397	0.002	397	130	130	225	216.623
457	389	203	763	24	0.0098	370	0	0	0	0	89	89	106	157.779
508	470	76	254	19	0.0079	287	0	0	0.0245	280	76	76	208	165.056
560	500	120	1000	74	0.0129	414	0.0013	414	0.0047	414	130	130	214	33.3586
450	400	300	1000	21	0.0214	750	0.0084	368	0	0	100	100	376	350.01
1829	1778	406	2438	24	0.0028	478	0.0029	346	0	346	203	610	1307	1635.92
450	400	150	400	35.5	0.0169	1004	0	0	0	0	100	100	285.3	332.166
305	252	152	508	28.1	0.0098	459	0	0	0	0	305	305	73.4	160.162
356	305	102	457	17	0.0194	431	0.0056	484	0.0045	484	102	102	125	119.275
450	400	300	400	29	0.0214	458	0.0084	368	0	0	100	100	804	765.039
400	360	250	360	22	0.0113	420	0	0	0	0	90	90	322	320.147
320	270	190	540	32.4	0.0207	465	0	0	0	0	100	100	147.2	212.424
457	389	203	914	25	0.031	321	0.0038	331	0	331	89	89	245	203.369
250	215	125	538	52	0.037693	414	0.0094	414	0	0	45	45	164.2	164.25
