# Supplementary material for: Prediction and reliability analysis of shear strength of RC deep beams
Source: Sci Rep. 2024 Jun 25;14:14590. doi: 10.1038/s41598-024-64386-w (PMC11199521; doi:10.1038/s41598-024-64386-w)
Supplement: Supplementary file 1 — Supplementary Information. [file 41598_2024_64386_MOESM1_ESM.zip › Sup data/Excel Results/XGB_shear.xlsx]

## Sheet: Sheet1
h	d	b	a	fck	rho	fy	rho_v	fyv	rho_h	fyh	w_tp	w_bp	V_exp	V_pred
560	500	130	625	49	0.0156	414	0.0022	414	0.0043	414	130	130	381	366.767
400	360	250	360	24.3	0.0113	420	0	0	0	0	90	90	425	384.652
457	389	203	762	24	0.031	321	0.0037	331	0	331	89	89	285	247.993
400	355	250	503	55	0.0074	569	0	0	0	0	55	55	283	366.533
1000	935	160	500	79	0.009	408	0	0	0	0	100	100	1029	1008.42
356	305	102	368	19	0.0194	431	0.0042	484	0.0045	484	102	102	131	137.915
700	650	80	715	25	0.0128	507	0	0	0	0	105	105	156	151.503
475	400	240	200	31	0.0202	376	0.008	376	0	0	100	100	976	719.636
700	612	250	612	58	0.0183	569	0	0	0	0	100	100	1246	947.087
250	215	125	430	52	0.0377	414	0.0097	414	0	0	45	45	185.4	194.827
500	446	110	500	71	0.02	538	0.0048	385	0	0	150	100	500	436.698
560	500	130	250	49	0.0156	414	0.0034	414	0.0043	414	130	130	709	649.143
400	330	100	550	86	0.0362	364	0.0022	448	0.0056	577	100	100	211	253.387
450	400	300	800	27	0.0214	702	0.0084	368	0	0	100	100	440	516.29
500	450	100	690	30	0.0089	580	0.0022	550	0.0051	550	100	150	150	154.447
560	500	130	625	24	0.0156	414	0.0012	414	0.0043	414	130	130	255	218.533
450	400	100	175	45	0.0113	400	0.0032	260	0.0017	260	100	100	354	382.028
251	221	151	508	54	0.0182	500	0	0	0	0	25	25	70.8	114.431
450	400	300	200	26	0.0042	1330	0.0084	368	0	0	100	100	554	579.129
356	303	155	610	36	0.0085	492	0.003	605	0.003	605	203	114	133	164.921
1219	1168	406	2438	25	0.0042	469	0.0029	349	0	349	203	610	922	1048.59
500	432	200	230	44	0.0218	589	0	0	0	0	100	100	1150	938.189
600	500	140	250	79	0.0434	552	0.0101	552	0.0127	552	150	150	1266	1323.66
500	441	110	375	65	0.0258	499	0.0048	353	0	0	150	100	530	610.396
500	463	110	375	44	0.0123	505	0.0048	375	0	0	150	150	400	376.456
450	400	300	600	23	0.0214	458	0	0	0	0	100	100	284	427.662
1000	930	250	930	20.4	0.0108	420	0	0	0	0	232	232	588	552.602
609	533	178	813	23	0.0272	315	0	0	0	0	203	203	357	338.551
400	360	250	360	19.8	0.0113	420	0	0	0	0	90	90	246	308.505
1067	980	533	1804	23	0.0231	476	0.0031	427	0.0029	462	508	406	2095	2060.42
400	330	100	550	85	0.0362	364	0.0022	448	0.0126	577	100	100	233	255.093
350	314	80	345	27	0.0125	469	0	0	0	0	53	53	85	99.6456
350	293	150	293	54	0.014	569	0	0	0	0	150	150	380	345.21
1000	900	200	750	35	0.0169	439	0.0057	463	0.0063	463	300	200	1337	1256.22
250	215	125	430	73	0.0377	414	0.0129	414	0	0	45	45	242.1	221.876
381	343	76	241	21.5	0.0076	320	0	0	0	0	76	76	90.1	124.205
560	500	130	625	49	0.0156	414	0.0012	414	0.0043	414	130	130	347	367.72
457	389	203	762	23	0.031	321	0.0037	331	0	331	89	89	268	245.117
400	370	80	400	58	0.0132	585	0.0029	397	0.004	397	130	130	240	219.489
1905	1750	533	4375	35	0.0237	469	0.0021	441	0.0021	441	610	406	2269	3765.25
406	375	305	533	45.5	0.0182	483	0	0	0	0	102	102	578.7	522.839
457	389	203	610	45	0.031	321	0.0034	331	0	331	89	89	435	441.357
600	560	250	560	19.8	0.0112	420	0	0	0	0	140	140	350	377.09
700	612	250	918	58	0.0121	569	0	0	0	0	100	100	700	554.348
356	305	102	305	22	0.0194	431	0.0063	484	0.0023	484	102	102	175	173.187
320	270	190	500	22.3	0.0182	439	0	0	0	0	100	100	89.5	125.463
1000	900	200	750	35	0.0169	439	0	0	0	0	300	200	1156	1106.33
500	463	110	250	54	0.0123	505	0.0048	375	0	0	150	150	500	476.022
560	500	130	625	49	0.0156	414	0.0034	414	0.0043	414	130	130	402	358.706
560	500	120	250	51	0.0129	414	0.0013	414	0.0094	414	130	130	455	476.571
500	444	140	250	49	0.026	520	0	0	0	0	250	250	850	777.74
450	400	100	175	41	0.0113	400	0.002	260	0.002	260	100	100	359	349.565
250	215	125	538	52	0.037693	414	0.0025	414	0	0	45	45	98.6	129.539
700	615	150	615	54	0.0144	546	0	0	0	0	150	150	590	590.591
381	343	76	254	23	0.0109	287	0.0086	303	0	0	76	76	140	145.013
560	500	130	250	49	0.0156	414	0.0022	414	0.0043	414	130	130	706	655.616
356	305	102	368	22	0.0194	431	0.0024	484	0.0023	484	102	102	148	155.283
1067	980	533	1804	23	0.0231	476	0.002	427	0.0019	427	508	406	2082	1934.71
450	400	100	175	36	0.0113	400	0.002	440	0.002	440	100	100	366	311.136
600	504	200	1000	18	0.0211	482	0.0028	421	0.0032	421	250	200	332	358.319
350	293	150	293	26	0.014	560	0	0	0	0	150	150	204	217.196
450	400	300	1000	97	0.0214	750	0	0	0	0	100	100	345	826.274
356	305	102	235	20.5	0.0193	431	0	0	0	0	102	102	159.5	156.225
560	500	120	425	74	0.0129	414	0.0013	414	0.0047	414	130	130	418	419.858
635	581	155	610	30	0.0063	492	0.003	605	0.003	605	203	114	371	340.647
500	443	110	375	80	0.0258	499	0	0	0	0	150	100	500	609.137
457	389	203	762	26	0.031	321	0.0073	331	0	331	89	89	322	290.716
406	368	305	356	46.8	0.0185	483	0	0	0	0	102	102	778.4	900.494
400	330	100	425	59	0.0362	364	0.0022	448	0.0059	577	100	100	257	232.856
350	314	80	345	27	0.0125	469	0	0	0	0	53	53	85	99.6456
160	140	80	280	69	0.0202	410	0.005	370	0	0	10	10	48.5	66.397
450	400	300	600	26	0.0214	702	0.0084	1051	0	0	100	100	566	546.143
400	370	80	400	59	0.0132	585	0.0029	397	0	397	130	130	200	220.152
368	318	154	432	17.9	0.0159	483	0	0	0	0	102	102	162.5	147.15
400	355	160	400	31	0.01	408	0	0	0	0	100	100	192	266.614
400	360	250	360	18	0.0113	420	0.0013	420	0	420	90	90	317	315.877
450	400	300	400	25	0.0042	1330	0.0048	388	0	0	100	100	470	435.123
610	508	241	610	38	0.0735	457	0	0	0	0	457	305	1469	1093.96
406	368	305	533	29.8	0.0246	483	0	0	0	0	102	102	523.1	481.533
600	532	200	320	48	0.0076	670	0.0034	457	0.0034	457	80	80	750	908.103
500	463	110	250	53	0.0123	505	0.0048	375	0	0	150	150	480	467.207
406	368	305	711	32.3	0.0185	483	0	0	0	0	102	102	256.8	387.799
600	527	160	450	38	0.0143	495	0.0042	369	0	0	150	150	553	499.83
500	420	110	500	68	0.0408	499	0.0048	353	0	0	150	100	520	471.688
500	438	135	553	68	0.0332	580	0.0034	550	0	550	210	125	481	513.851
905	800	480	1200	32	0.0207	398	0	398	0	0	100	200	1493	1623.46
356	305	102	457	23	0.0194	431	0.0018	484	0.0068	484	102	102	131	137.398
700	642	160	706	28	0.0122	522	0.0045	370	0	0	105	105	427	364.838
457	405	152	610	33	0.0065	492	0.003	605	0.003	605	203	114	230	208.128
500	463	110	500	48	0.0123	505	0.0048	375	0	0	150	150	290	280.521
337	298	152	448	23.1	0.0334	414	0	0	0	0	50	50	116.1	157.764
381	313	152	635	30	0.0342	321	0.0073	331	0	331	89	89	222	201.173
381	313	152	610	28	0.0342	335	0.0046	331	0	331	89	89	175	181.25
457	389	203	762	23	0.031	321	0.0073	331	0	331	89	89	301	264.605
762	724	76	254	23	0.0052	287	0	0	0.0245	280	76	76	276	282.647
560	500	130	625	49	0.0156	414	0.0012	414	0.0043	414	130	130	363	367.72
300	228	100	200	13.1	0.03	364	0	0	0	0	100	100	114	101.015
560	500	130	1000	49	0.0156	414	0.0022	414	0.0043	414	130	130	237	281.679
400	360	250	360	20	0.0113	420	0	0	0	0	90	90	347	311.622
607	503	300	600	44	0.0113	870	0.0033	405	0.0045	838	200	200	1071	827.8
609	533	178	813	25	0.0425	302	0.0052	326	0	0	203	203	478	414.779
600	500	140	500	72	0.0434	552	0.0101	552	0.0127	552	150	150	980	931.106
635	597	76	254	19	0.0062	287	0.0061	280	0.0061	280	76	76	208	200.826
475	400	240	400	31	0.0202	376	0.004	376	0	0	100	100	591	590.023
560	500	120	425	51	0.0129	414	0.0037	414	0.0047	414	130	130	374	347.371
1000	930	250	930	20	0.0108	420	0	0	0	0	233	233	505	541.766
450	400	300	400	96	0.0214	750	0.0048	953	0	0	100	100	1300	1417.93
600	500	140	500	52	0.0434	552	0.0101	552	0.0076	552	150	150	756	757.553
500	417	110	125	70	0.0408	499	0.0048	353	0	0	150	100	925	852.592
270	233	180	583	74	0.0351	495	0.0014	820	0	0	100	100	247	230.776
1829	1778	406	2438	28	0.0028	470	0.0044	429	0	429	203	610	1754	2036
250	207	150	476	98	0.0324	500	0	0	0	0	25	25	156.1	186.003
200	160	250	240	20.6	0.019	420	0	0	0	0	40	40	140	174.323
457	389	203	610	26	0.0207	321	0.0034	331	0	331	89	89	278	302.725
406	375	305	533	11.3	0.0057	483	0	0	0	0	102	102	211.7	147.727
1000	900	200	750	68	0.0169	439	0	0	0.0063	463	300	200	1600	1807.49
1105	1000	600	1500	31	0.0204	398	0	398	0	0	100	250	1985	2256.95
560	500	130	1000	49	0.0156	414	0.0012	414	0.0043	414	130	130	211	277.958
500	443	110	750	71	0.0258	499	0.0143	447	0	0	150	100	400	392.088
406	368	305	711	27.5	0.0246	483	0	0	0	0	102	102	323.5	390.572
457	395	203	457	26	0.0163	335	0.0061	331	0	331	89	89	312	309.04
609	533	178	813	25	0.0425	302	0	0	0	0	203	203	437	407.037
250	215	125	323	52	0.0377	414	0.0091	414	0	0	45	45	208	229.743
700	612	250	612	58	0.0121	569	0	0	0	0	100	100	975	820.304
250	215	125	430	73	0.0377	414	0.0097	414	0	0	45	45	230.1	221.876
1905	1750	533	3238	34	0.0237	469	0.0031	455	0.0029	455	737	406	3745	3778.5
600	507	100	200	54.7	0.03	389	0	0	0	0	100	100	514	703.338
400	355	250	503	55	0.0182	569	0	0	0	0	55	55	538	422.299
457	403	203	610	23	0.0305	267	0	0	0	0	89	89	311	281.799
400	355	250	335	55	0.0074	569	0	0	0	0	55	55	432	616.677
457	389	203	457	26	0.0098	370	0	0	0	0	89	89	223	249.13
607	507	300	600	23	0.0177	401	0.0033	405	0.0033	405	200	200	784	692.279
381	313	152	762	26	0.0342	321	0.0049	331	0	331	89	89	157	163.13
356	305	102	457	19	0.0194	431	0.0077	484	0.0068	484	102	102	153	141.985
200	160	250	80	19.9	0.0085	420	0	0	0	0	40	40	221	194.736
160	140	80	280	83	0.0202	410	0.0034	370	0	0	10	10	44	53.3168
368	314	154	432	21.7	0.0159	483	0	0	0	0	102	102	184.8	170.949
356	305	102	457	21	0.0194	431	0.0031	484	0.0091	484	102	102	124	135.619
450	400	300	600	94	0.0214	750	0.0048	953	0	0	100	100	980	1035.1
450	400	300	400	32	0.0214	458	0	0	0	0	100	100	661	706.169
450	400	100	175	38	0.0113	400	0.003	260	0.003	260	100	100	349	325.58
560	500	130	425	24	0.0156	414	0.0012	414	0.0043	414	130	130	284	300.169
200	160	250	160	18.1	0.0152	420	0	0	0	0	40	40	165	179.543
900	850	100	1290	33	0.0115	580	0.002	550	0.0035	550	100	150	211	218.128
1200	1095	400	2500	29	0.0069	652	0	0	0	0	300	150	492	579.62
400	330	100	300	60	0.0362	364	0.0022	448	0.0144	577	100	100	374	347.392
400	350	150	438	22	0.0065	357	0.0042	248	0.001	248	150	150	154	165.571
457	389	203	762	42	0.031	321	0.0037	331	0	331	89	89	379	368.1
500	397	200	800	18	0.022	482	0	0	0	0	250	200	250	257.966
400	360	250	360	19.9	0.0113	420	0	0	0	0	90	90	270	310.063
600	527	160	750	38	0.0143	495	0.0042	369	0	369	150	150	397	372.607
500	443	110	750	73	0.0258	499	0.0143	353	0.0159	447	150	100	460	489.263
609	533	178	813	17	0.0346	313	0	0	0	0	203	203	290	261.407
270	235	180	588	72	0.0223	495	0.0014	820	0	0	100	100	199	224.539
1067	980	533	1804	30	0.0231	455	0.0031	490	0.0045	490	914	254	2829	2841.26
270	232	180	580	76	0.0226	495	0.0009	820	0	0	100	100	201	237.014
1000	910	150	910	26	0.0147	546	0	0	0	0	150	150	546	457.151
457	389	203	610	24	0.0207	321	0.0034	331	0	331	89	89	246	285.972
600	527	160	1050	38	0.0143	495	0.0042	369	0	0	150	150	292	297.91
406	368	305	711	33.1	0.0124	483	0	0	0	0	102	102	267.9	346.232
1219	1016	914	1880	28	0.0293	462	0.0031	421	0.0027	421	610	406	5018	5575.3
560	500	120	250	51	0.0129	414	0.0013	414	0.0023	414	130	130	398	461.387
450	400	300	400	25	0.0214	458	0.0095	388	0	0	100	100	647	638.897
475	400	240	600	23	0.0202	376	0	376	0	0	100	100	352	338.539
350	313	80	344	26	0.0125	469	0.004	426	0	0	53	53	100	97.8961
450	400	100	175	45	0.0113	400	0	0	0	0	100	100	371	388.271
500	463	110	500	44	0.0123	505	0.0048	375	0	0	150	150	280	257.755
915	850	460	1640	51	0.0072	468	0	0	0	0	230	230	744.1	969.136
400	330	100	425	88	0.0362	364	0.0022	448	0.0134	577	100	100	284	284.137
450	420	200	420	22	0.004	528	0.0028	405	0.0014	405	100	100	237	234.624
1750	1559	140	2625	43.4	0.026	620	0	0	0	0	150	150	470	557.66
457	389	203	610	29	0.0207	321	0.0034	331	0	331	89	89	286	324.676
1000	930	250	1395	16.9	0.0169	420	0	0	0	0	232	232	387	408.622
1118	978	533	1799	36	0.0229	503	0.0029	462	0.0033	462	508	406	2531	2776.17
600	527	160	300	38	0.0143	495	0.0042	369	0	369	150	150	665	668.209
406	362	305	711	14.7	0.0188	483	0	0	0	0	102	102	201.2	211.81
560	500	130	425	49	0.0156	414	0	414	0	414	130	130	401	457.82
600	555	160	600	79	0.0098	408	0	0	0	0	100	100	573	555.163
607	503	300	1200	48	0.0113	870	0.0033	405	0.0045	838	200	200	577	572.218
460	370	150	305	32	0.0205	427	0	407	0	407	150	150	459	443.352
381	313	152	762	27	0.0342	321	0.0037	331	0	331	89	89	157	162.465
609	533	178	813	21	0.0272	315	0	0	0	0	203	203	303	325.927
450	400	300	200	23	0.0214	458	0.0084	368	0	0	100	100	869	797.312
1067	980	533	1804	23	0.0231	441	0.0031	448	0.0045	448	508	254	2224	2265.52
1000	904	230	994	29	0.012	521	0.0041	455	0	0	150	150	775	769.519
600	500	140	500	78	0.0434	552	0.0101	552	0.0076	552	150	150	1040	1008.7
250	215	125	538	52	0.037693	414	0.0047	414	0	0	45	45	138.7	133.932
500	443	110	500	73	0.0258	499	0.0143	353	0.0159	447	150	100	670	604.394
457	403	203	610	25	0.0117	698	0	0	0	0	89	89	224	242.552
450	400	300	600	78	0.0214	702	0	0	0	0	100	100	904	877.606
400	360	250	360	22	0.0113	420	0	0	0	0	90	90	344	345.682
250	215	125	538	73	0.037693	414	0.0094	414	0	0	45	45	183.8	184.051
750	675	200	1350	47	0.0218	578	0	0	0	0	100	100	401	477.976
457	389	203	914	24	0.031	321	0.0038	331	0	331	89	89	209	235.02
1200	1095	400	1700	33	0.0069	652	0.001	490	0	0	300	150	941	933.644
600	560	250	565	19	0.0112	420	0.0014	420	0	420	140	140	465	438.589
400	360	250	360	16.1	0.0113	420	0	0	0	0	90	90	226	253.389
500	463	110	375	51	0.0123	505	0.0048	375	0	0	150	150	403	420.253
500	454	115	499	28	0.0128	507	0	0	0	0	75	75	167	176.692
609	533	178	813	18	0.0272	315	0	0	0	0	203	203	297	281.587
400	350	150	613	21	0.0065	357	0.0038	248	0.0011	248	150	150	123	129.716
350	292	250	580	89.4	0.028	452	0.0016	569	0	0	100	100	476.7	499.853
450	400	300	200	23	0.0214	458	0.0048	388	0	0	100	100	833	803.645
584	495	533	916	29	0.0232	455	0.002	558	0.0017	455	419	406	1544	1550.75
320	270	190	500	22.3	0.0178	490	0	0	0	0	100	100	106	115.887
915	801	305	915	28	0.0125	420	0.0031	450	0.0006	450	305	305	1286	1242.32
622	508	241	610	62	0.0735	457	0	0	0	0	457	305	1700	1711.59
368	318	154	432	22.7	0.0159	483	0	0	0	0	102	102	184.6	180.847
500	443	110	750	71	0.0258	499	0.0143	353	0	0	150	100	335	392.088
500	438	135	518	80	0.0332	580	0.0045	550	0	550	210	125	707	616.806
750	675	200	795	47	0.0218	578	0	0	0	0	100	100	1002	797.701
500	428	150	600	41	0.0124	484	0.0035	328	0	328	150	150	306	279.793
609	533	178	813	21	0.0425	302	0	0	0	0	203	203	397	376.731
1000	900	170	550	59	0.0199	439	0	0	0	0	300	200	1546	1584.62
210	180	200	160	30	0.018	541	0	0	0	0	80	60	274	263.766
356	305	102	368	18	0.0194	431	0.0042	484	0.0068	484	102	102	126	130.827
356	305	102	368	19	0.0194	431	0.0042	484	0.0023	484	102	102	129	137.608
915	718	305	915	32	0.014	420	0.0031	450	0.0013	450	305	305	1134	1267.08
400	360	250	360	20	0.0113	420	0	0	0	0	90	90	246	311.622
915	801	305	915	28	0.0125	420	0.001	450	0	450	305	305	1277	1215.87
560	500	130	250	49	0.0156	414	0.0012	414	0.0043	414	130	130	746	682.835
356	305	102	305	21	0.0194	431	0	484	0	484	102	102	136	147.677
254	216	76	254	23	0.0173	287	0	0	0.0245	280	76	76	87	93.3864
560	500	120	625	74	0.0129	414	0.0013	414	0.0047	414	130	130	338	346.59
381	343	76	254	21	0.0109	287	0.0245	280	0	0	76	76	164	146.234
400	360	250	360	14	0.0113	420	0	0	0	0	90	90	220	220.338
250	215	125	323	73	0.0377	414	0.0181	414	0	0	45	45	280.3	270.585
450	400	300	400	32	0.0214	458	0.0084	368	0	0	100	100	756	817.962
1200	1095	400	1700	34	0.0069	652	0	0	0	0	300	150	1162	947.738
560	500	120	625	51	0.0129	414	0.0013	414	0.0094	414	130	130	291	278.129
475	400	240	200	36	0.0202	376	0.004	376	0	0	100	100	768	782.254
400	355	160	375	79	0.01	408	0	0	0	0	100	100	385	492.898
356	305	102	308	21.7	0.0193	431	0	0	0	0	102	102	149	144.05
1090	1000	250	1750	19.5	0.0084	550	0	0	0	0	150	150	409	374.141
400	360	250	360	25.2	0.0113	420	0	0	0	0	90	90	396	392.017
450	400	300	300	26	0.0214	458	0.0048	388	0	0	100	100	647	684.492
356	305	102	457	21	0.0194	431	0.0056	484	0.0023	484	102	102	141	146.224
457	389	203	610	25	0.031	321	0.0034	331	0	331	89	89	309	292.615
330	305	51	203	24.6	0.0083	463	0	0	0	0	98	98	89.8	85.9955
600	527	160	1200	38	0.0143	495	0.0042	369	0	369	150	150	267	294.621
381	313	152	762	22	0.0342	321	0.0049	331	0	331	89	89	165	147.651
500	443	110	500	64	0.0258	499	0	0	0.0159	353	150	100	390	432.688
1067	980	533	1804	33	0.0231	476	0.002	462	0.0019	427	508	127	2527	2183.98
460	380	100	545	50	0.0407	434	0	407	0	407	150	150	292	284.646
1000	884	140	1500	39.4	0.026	620	0	0	0	0	150	150	470	462.847
457	403	203	610	25	0.0305	267	0	0	0	0	89	89	313	296.946
400	350	150	438	22	0.0065	357	0.0008	248	0.0047	248	150	150	159	164.257
500	417	110	250	65	0.0408	499	0.0048	353	0	0	150	100	720	705.022
400	360	250	360	20	0.0113	420	0	0	0	0	90	90	323	311.622
457	389	203	610	26	0.0207	321	0.0034	331	0	331	89	89	311	302.725
500	444	140	375	43	0.026	520	0	0	0	0	250	250	700	676.854
607	507	300	900	25	0.0177	401	0.0033	405	0.0043	838	200	200	539	576.685
250	215	125	538	73	0.037693	414	0.0071	414	0	0	45	45	166.9	167.932
300	228	100	150	59.9	0.06	364	0	0	0	0	100	100	446	405.183
560	500	120	250	51	0.0129	414	0.0013	414	0.0047	414	130	130	490	473.033
500	444	140	500	37	0.026	520	0	0	0	0	250	250	570	524.996
368	318	152	432	22.1	0.0159	483	0	0	0	0	102	102	151.8	173.78
560	500	120	625	74	0.0129	414	0.0013	414	0.0094	414	130	130	333	353.993
1000	884	140	750	32.7	0.026	530	0	0	0	0	150	150	650	647.684
356	305	102	305	20	0.0194	431	0.0063	484	0.0068	484	102	102	172	167.78
400	360	250	360	26.4	0.0113	420	0	0	0	0	90	90	437	412.55
356	305	102	457	20	0.0194	431	0.0031	484	0.0023	484	102	102	124	127.942
400	360	250	360	20	0.0113	420	0	0	0	0	90	90	270	311.622
375	328	150	540	36	0.0138	530	0	0	0	0	80	80	158	180.071
500	419	150	419	26	0.0147	565	0	0	0	0	150	150	235	247.423
400	360	250	360	20	0.0113	420	0.0035	420	0	420	90	90	380	364.099
1200	1095	400	1700	34	0.0069	652	0	0	0	0	300	150	721	947.738
250	215	125	430	73	0.0377	414	0.0032	414	0	0	45	45	142.7	158.828
381	343	79	345	13.7	0.0026	320	0	0	0	0	76	76	39.4	43.7318
700	612	250	1224	58	0.0183	569	0	0	0	0	100	100	470	496.486
1000	825	200	1400	28	0.0206	498	0.005	529	0	529	300	200	840	865.235
600	507	100	150	35.8	0.06	389	0	0	0	0	100	100	577.5	568.863
400	370	80	400	65	0.0132	585	0.0062	397	0	397	130	130	250	238.01
1000	900	200	750	68	0.0169	439	0	0	0	0	300	200	1474	1610.04
1000	930	250	1395	17	0.0169	420	0	0	0	0	232	232	369	411.04
1829	1778	406	2438	26	0.0056	470	0.0029	348	0	348	203	610	1809	1714.17
457	403	203	610	23	0.0116	698	0	0	0	0	89	89	224	227.541
406	368	305	356	28.9	0.0124	483	0	0	0	0	102	102	511.5	549.658
1000	910	150	910	70	0.0147	546	0	0	0	0	150	150	810	834.438
356	305	102	305	21	0.0194	431	0.0028	484	0.0068	484	102	102	171	167.046
500	443	110	500	72	0.0258	499	0	0	0.0317	447	150	100	470	482.636
356	305	102	305	19	0.0194	431	0.0028	484	0.0023	484	102	102	161	154.325
250	215	125	323	73	0.0377	414	0.0091	414	0	0	45	45	246.2	270.585
635	581	157	610	31	0.0044	492	0.003	605	0.003	605	203	114	365	354.201
400	355	250	335	55	0.0182	569	0	0	0	0	55	55	765	678.75
305	252	152	559	39.7	0.0101	586	0	0	0	0	152	152	90.5	101.502
457	403	203	610	26	0.0075	712	0	0	0	0	89	89	180	215.275
356	305	102	368	20	0.0194	431	0.0024	484	0.0091	484	102	102	153	146.301
400	330	100	550	59	0.0362	364	0	448	0	577	100	100	148	165.684
500	463	110	250	56	0.0123	505	0.0048	375	0	0	150	150	468	493.653
356	305	102	368	22	0.0194	431	0	484	0	484	102	102	149	142.451
450	420	200	420	28	0.004	528	0.0011	405	0.0033	405	100	100	337	312.915
400	370	80	400	60	0.0166	585	0.0082	397	0	397	130	130	275	276.776
500	432	200	430	54	0.0218	589	0	0	0	0	100	100	828	718.365
800	720	200	640	27	0.018	541	0	0	0	0	320	240	802	779.322
718	559	356	1397	120.1	0.043326	431	0.0088	458	0	0	150	200	1657.9	1880.03
400	330	100	300	86	0.0362	364	0	448	0	577	100	100	371	369.053
1200	1124	124	850	80	0.0134	400	0.0067	427	0.0028	427	250	250	1303	1156.9
500	421	110	375	65	0.0408	499	0.0048	353	0	0	150	100	670	634.16
457	389	203	457	26	0.0098	370	0	0	0	0	89	89	222	249.13
500	463	110	125	57	0.0123	505	0.0048	375	0	0	150	150	630	636.468
400	360	250	360	24	0.0113	420	0	0	0	0	90	90	425	382.003
400	360	250	360	18.2	0.0113	420	0	0	0	0	90	90	318	295.681
900	850	100	390	25	0.0027	580	0.0021	550	0.0035	550	100	150	293	297.379
337	298	152	448	79.5	0.0334	414	0	0	0	0	50	50	275.7	284.002
356	305	102	457	19	0.0194	431	0.0063	484	0.0045	484	102	102	129	134.974
1200	1095	400	2500	29	0.0069	652	0	0	0	0	300	150	416	579.62
607	501	300	600	46	0.0052	838	0.0033	405	0.0025	855	200	200	626	774.374
475	400	240	400	31	0.0202	376	0	376	0	0	100	100	525	541.696
607	506	300	600	44	0.0229	880	0.0033	405	0.0024	855	200	200	1371	1241.99
450	400	300	400	31	0.0214	458	0.0021	370	0	0	100	100	570	720.287
406	368	305	711	43.9	0.0185	483	0	0	0	0	102	102	323.5	392.997
584	495	533	916	29	0.0232	455	0.003	455	0.003	441	419	406	1464	1513.73
270	233	180	583	76	0.0351	495	0.0019	820	0	0	100	100	221	237.014
1118	978	533	1799	29	0.0229	503	0.0021	503	0.002	462	508	406	2349	2417.8
356	305	102	235	20.9	0.0193	431	0	0	0	0	102	102	156.1	159.273
400	355	160	400	31	0.01	408	0	0	0	0	100	100	312	266.614
750	685	160	750	31	0.01	408	0	0	0	0	100	100	272	350.623
500	443	110	375	74	0.0258	499	0	0	0.0159	447	150	100	580	583.349
635	559	356	1397	120.1	0.015879	472	0.0074	407	0	0	150	200	297.8	743.808
406	370	305	533	31.4	0.0117	483	0	0	0	0	102	102	467.6	428.764
700	625	124	825	120	0.0241	400	0.0067	427	0.0037	427	250	250	826	791.945
400	330	100	550	31	0.0362	364	0.0022	448	0.0056	577	100	100	146	150.964
457	403	203	610	26	0.0188	466	0	0	0	0	89	89	313	307.989
305	252	152	559	32.1	0.0101	462	0	0	0	0	152	152	76.9	89.8006
356	303	155	610	35	0.0085	492	0.003	605	0.003	605	203	114	157	163.414
270	233	180	583	70	0.0351	495	0.0009	820	0	0	100	100	247	219.941
356	305	102	457	19	0.0194	431	0.0056	484	0.0091	484	102	102	137	134.989
457	403	203	610	25	0.0186	443	0	0	0	0	89	89	304	296.559
560	500	130	625	24	0.0156	414	0.0012	414	0.0043	414	130	130	207	218.533
450	420	200	840	22	0.0054	441	0.0022	420	0.0022	420	200	200	205	204.993
600	532	200	319	48	0.0118	654	0.0025	457	0.0034	457	80	80	899	918.566
178	152	102	203	37	0.0167	463	0	0	0	0	98	98	83.6	95.5734
560	500	120	1000	51	0.0129	414	0.0013	414	0.0046	414	130	130	165	196.428
600	500	140	250	77	0.0434	552	0.0101	552	0.0076	552	150	150	1280	1290.15
457	395	203	457	26	0.0163	335	0.0046	331	0	331	89	89	301	298.398
600	500	140	250	79	0.0434	552	0.0101	552	0.0076	552	150	150	1356	1323.66
250	215	125	430	52	0.0377	414	0.0129	414	0	0	45	45	193.2	194.827
450	400	300	200	23	0.0214	458	0.0021	370	0	0	100	100	821	813.993
1000	900	200	750	68	0.0169	439	0.0057	463	0	0	300	200	1563	1640.18
900	850	100	1290	32	0.0115	580	0.002	550	0.0035	550	100	150	199	247.803
400	370	80	400	60	0.0132	585	0.0029	397	0.003	397	130	130	240	218.885
1400	1243	140	1050	37.2	0.026	530	0.0041	250	0.0084	511	150	150	1052	1065.85
400	330	100	330	31	0.0362	364	0.0022	448	0.0067	577	100	100	245	229.557
400	330	100	425	58	0.0362	364	0	448	0	577	100	100	208	205.202
600	504	200	1000	18	0.0211	482	0	0	0	0	250	200	265	282.029
457	403	203	610	24	0.0186	443	0	0	0	0	89	89	291	286.808
250	215	125	323	52	0.0377	414	0.0181	414	0	0	45	45	257.5	229.743
1067	980	533	1177	29	0.0231	455	0.0031	469	0.0029	469	508	406	3688	3344
500	463	110	125	59	0.0123	505	0.0048	375	0	0	150	150	675	658.8
900	850	100	390	28	0.0027	580	0.0021	550	0.0035	550	100	150	303	333.064
600	532	200	160	48	0.0118	654	0.0034	457	0.0034	457	80	80	1100	1087.63
457	395	203	457	24	0.0163	335	0.0061	331	0	331	89	89	290	302.78
450	420	200	420	25	0.0054	528	0.0022	405	0.0022	405	100	100	320	288.266
800	740	250	740	19.4	0.011	420	0	0	0	0	185	185	395	399.526
450	400	300	400	24	0.0214	702	0.0048	952	0	0	100	100	665	600.138
250	215	125	538	73	0.037693	414	0.0024	414	0	0	45	45	115.6	149.189
450	400	300	400	32	0.0214	458	0.0048	388	0	0	100	100	774	764.758
700	625	124	825	104	0.0241	400	0.0067	427	0	427	250	250	721	722.588
450	400	100	175	41	0.0113	400	0.003	260	0	260	100	100	331	343.946
400	330	100	300	61	0.0362	364	0	448	0	577	100	100	273	313.64
450	420	200	630	22	0.0054	441	0.0022	420	0.00217	420	200	200	280	241.761
368	321	156	432	26.1	0.0159	483	0	0	0	0	102	102	210.4	198.593
1090	1000	250	2000	19.5	0.0084	550	0	0	0	0	150	150	330	368.542
250	215	125	538	73	0.037693	414	0.0047	414	0	0	45	45	148.9	155.901
250	215	125	323	52	0.0377	414	0.0136	414	0	0	45	45	239.7	229.743
743	559	356	1397	120.1	0.066994	460	0.0175	458	0	0	150	200	2238.5	2047.12
500	428	150	900	41	0.0124	484	0.0035	328	0	328	150	150	207	224.333
500	463	110	125	52	0.0123	505	0.0048	375	0	0	150	150	630	580.637
700	625	124	1175	80	0.0241	400	0.0067	427	0.0037	427	250	250	512	577.476
457	389	203	762	24	0.0098	370	0	0	0	0	89	89	121	135.004
700	612	250	1224	58	0.0073	569	0	0	0	0	100	100	281	431.653
1000	930	250	465	16.8	0.0066	420	0	0	0	0	232	232	849	738.824
356	305	102	305	18	0.0194	431	0.0125	484	0.0023	484	102	102	161	157.026
356	305	102	457	22	0.0194	431	0.0018	484	0.0045	484	102	102	123	131.298
457	389	203	762	23	0.031	321	0.0037	331	0	331	89	89	279	245.117
900	850	100	390	28	0.0115	580	0.0021	550	0.0035	550	100	150	485	417.006
460	370	150	525	22	0.0279	462	0.0024	407	0.0012	407	150	150	237	239.5
600	555	160	300	31	0.0098	408	0	0	0	0	100	100	535	519.903
1000	788	200	1400	27	0.0216	498	0.005	529	0	529	300	200	840	832.94
560	500	120	625	51	0.0129	414	0.0013	414	0.0047	414	130	130	277	273.027
750	685	160	750	31	0.01	408	0	0	0	0	100	100	330	350.623
400	350	150	613	22	0.0065	357	0.0022	248	0.0022	248	150	150	108	131.256
460	380	100	340	50	0.0407	434	0.0075	407	0.0017	407	150	150	484	474.203
635	597	76	254	19	0.0063	287	0.0086	303	0	0	76	76	224	220.423
400	330	100	425	87	0.0362	364	0.0022	448	0.0056	577	100	100	282	276.412
750	685	160	375	31	0.01	408	0	0	0	0	100	100	597	595.859
500	463	110	500	47	0.0123	505	0.0048	375	0	0	150	150	290	274.677
250	215	125	323	73	0.0377	414	0.0136	414	0	0	45	45	265.8	270.585
1067	980	533	1804	32	0.0231	476	0.002	462	0.0019	427	254	254	1464	1819.7
270	235	180	588	39	0.0223	495	0.0009	820	0	0	100	100	189	171.904
270	233	180	583	80	0.0282	495	0.0019	820	0	0	100	100	207	249.488
400	350	150	613	21	0.0065	357	0.0006	248	0.0054	248	150	150	157	135.033
500	432	200	630	45	0.0218	589	0	0	0	0	100	100	390	452.306
457	395	203	457	25	0.0163	335	0.0046	331	0	331	89	89	257	288.088
457	403	203	610	26	0.0185	490	0	0	0	0	89	89	291	291.429
700	625	124	825	93	0.0241	400	0.01	427	0	427	250	250	731	733.743
250	221	150	508	98	0.0182	500	0	0	0	0	25	25	77.7	127.886
381	343	76	254	22	0.0109	287	0	0	0.0086	303	76	76	110	128.916
500	428	150	600	41	0.0124	484	0.0035	328	0	328	150	150	257	279.793
700	615	150	615	26	0.0144	546	0	0	0	0	150	150	453	386.644
1905	1750	533	3238	34	0.0237	469	0.0021	455	0.0019	455	737	406	3394	3589.06
635	597	76	254	21	0.0062	287	0	0	0.0086	303	76	76	201	213.833
400	355	160	375	79	0.01	408	0	0	0	0	100	100	499	492.898
1000	899	200	1125	45	0.0216	581	0	0	0	0	200	200	1320	1169.48
700	612	250	918	58	0.0183	569	0	0	0	0	100	100	644	610.437
229	203	76	203	35.2	0.0167	463	0	0	0	0	98	98	109.8	108.433
600	500	140	750	77	0.0434	552	0.0101	552	0.0076	552	150	150	766	810.295
400	350	150	525	21	0.0065	357	0.0038	248	0.0011	248	150	150	135	132.262
356	305	102	305	19	0.0194	431	0.0063	484	0.0091	484	102	102	162	161.712
410	375	305	356	12.7	0.0057	483	0	0	0	0	102	102	278	253.667
600	555	160	300	79	0.0098	408	0	0	0	0	100	100	823	801.653
1400	1243	140	2100	44.1	0.026	620	0	0	0	0	150	150	690	646.855
1305	1200	720	1800	27	0.0199	402	0	402	0	0	100	300	2695	2666.76
635	597	76	254	21	0.0062	287	0	0	0.0245	280	76	76	226	228.385
560	500	120	250	74	0.0129	414	0.0013	414	0.0023	414	130	130	542	544.613
500	443	110	500	71	0.0258	499	0.0143	353	0	0	150	100	520	500.657
450	400	300	400	32	0.0214	458	0.0048	388	0	0	100	100	773	764.758
457	389	203	610	25	0.0207	321	0.0069	331	0	331	89	89	301	295.554
400	355	250	670	55	0.0074	569	0	0	0	0	55	55	208	277.972
450	400	300	200	80	0.0214	702	0	0	0	0	100	100	1958	2013.93
457	403	203	610	26	0.0185	490	0	0	0	0	89	89	289	291.429
1067	980	533	1804	28	0.0231	476	0.0024	441	0.0014	503	508	406	2295	2266.19
457	405	152	610	34	0.0065	492	0.003	605	0.003	605	203	114	214	214.435
400	355	250	335	55	0.0122	569	0	0	0	0	55	55	588	618.505
450	400	300	300	26	0.0214	458	0.0088	389	0	0	100	100	701	716.631
460	370	150	525	22	0.0279	462	0	407	0	407	150	150	221	215.711
356	305	102	368	21	0.0194	431	0.0077	484	0.0091	484	102	102	166	170.97
679	559	356	1397	120.1	0.028884	431	0.0043	448	0	0	150	200	1099.3	1385.38
560	500	130	1000	49	0.0156	414	0.0034	414	0.0043	414	130	130	235	273.618
270	233	180	583	74	0.0282	495	0.0009	820	0	0	100	100	224	230.776
508	470	76	254	20	0.0079	287	0	0	0.0086	303	76	76	181	172.731
500	414	300	952	78	0.0324	500	0	0	0	0	25	25	710.3	655.956
356	305	102	305	21	0.0194	431	0	484	0	484	102	102	140	147.677
381	313	152	762	27	0.0342	321	0.0049	331	0	331	89	89	168	164.853
600	532	200	479	48	0.0118	654	0.0034	457	0.0034	457	80	80	785	653.292
560	500	120	425	74	0.0129	414	0.0024	414	0.0047	414	130	130	410	419.858
700	615	150	615	70	0.0144	546	0	0	0	0	150	150	771	662.761
560	500	120	625	51	0.0129	414	0.0013	414	0.0023	414	130	130	260	267.388
356	305	102	457	21	0.0194	431	0	484	0	484	102	102	116	114.482
1000	930	250	930	15.4	0.0108	420	0	0	0	0	232	232	430	418.438
406	365	305	533	24.2	0.0124	483	0	0	0	0	102	102	423	348.513
500	414	300	952	78	0.0324	500	0	0	0	0	25	25	576.3	655.956
400	355	160	200	79	0.01	408	0	0	0	0	100	100	733	726.724
254	216	76	254	23	0.0173	287	0.0061	280	0.0061	280	76	76	78	86.3276
560	500	120	625	74	0.0129	414	0.0013	414	0	414	130	130	291	325.035
1000	950	200	1000	26.4	0.0095	367	0	0	0	0	200	200	600	580.357
500	438	135	518	68	0.0332	580	0.0022	550	0	550	210	125	532	509.759
250	200	150	200	38.4	0.0191	1026	0	0	0	0	50	50	214.2	223.897
500	442	200	430	46	0.0142	589	0	0	0	0	100	100	528	538.162
400	370	80	400	58	0.0132	585	0.0029	397	0.001	397	130	130	210	216.42
607	503	300	600	39	0.0113	870	0	0	0	0	200	200	784	763.946
400	360	250	360	22.1	0.0113	420	0	0	0	0	90	90	344	348.188
356	305	102	368	20	0.0194	431	0.0077	484	0.0023	484	102	102	159	162.957
762	724	76	254	22	0.0052	287	0.0245	280	0	0	76	76	239	253.925
1067	980	533	1804	28	0.0231	476	0.002	441	0.0019	427	508	406	2171	2222.91
1000	900	200	750	68	0.0169	439	0	0	0.0063	463	300	200	1765	1807.49
460	370	150	335	32	0.0205	427	0.0013	407	0.0012	407	150	150	456	431.022
607	506	300	900	43	0.0229	880	0.0033	405	0.0043	838	200	200	1028	1056.49
356	305	102	305	16	0.0194	431	0.0028	484	0.0068	484	102	102	141	130.674
305	252	152	508	21	0.0336	303	0	0	0	0	152	152	116.1	133.175
500	463	110	750	45	0.0123	505	0.0048	375	0	0	150	150	190	188.697
250	215	125	430	52	0.0377	414	0.0032	414	0	0	45	45	110.7	129.86
460	370	150	305	32	0.0205	427	0	407	0	407	150	150	468	443.352
381	313	152	610	28	0.0342	335	0.0046	331	0	331	89	89	186	181.25
356	305	102	635	16	0.0194	431	0.0042	484	0.0023	484	102	102	87	86.0291
457	389	203	762	25	0.031	321	0.0037	331	0	331	89	89	257	257.289
475	400	240	600	31	0.0202	376	0.008	376	0	0	100	100	581	547.404
508	470	76	254	20	0.0079	287	0.0061	280	0.0061	280	76	76	173	176.111
254	216	76	254	22	0.0173	287	0.0245	280	0	0	76	76	90	91.3634
406	372	305	711	13.7	0.0057	483	0	0	0	0	102	102	130	146.552
500	463	110	1000	41	0.0123	505	0.0048	375	0	0	150	150	150	137.724
457	389	203	914	25	0.031	321	0.0038	331	0	331	89	89	223	243.776
400	360	250	360	25	0.0113	420	0	0	0	0	90	90	396	388.906
500	446	110	375	71	0.02	538	0.0048	385	0	0	150	100	545	543.531
457	403	203	610	27	0.0075	712	0	0	0	0	89	89	224	223.555
1905	1750	533	2100	35	0.0237	469	0.0021	441	0.0021	441	610	406	5440	4771.34
356	305	102	457	19	0.0194	431	0.0031	484	0.0045	484	102	102	115	122.858
457	389	203	610	24	0.0098	370	0	0	0	0	89	89	167	185.869
800	535	200	1000	42.4	0.0112	455	0	0	0	0	200	200	303	425.801
250	215	125	323	52	0.0377	414	0.0045	414	0	0	45	45	156.4	169.98
600	527	160	750	38	0.0143	495	0.0042	369	0	369	150	150	307	372.607
560	500	130	425	49	0.0156	414	0.0012	414	0.0043	414	130	130	568	516.57
635	581	155	610	29	0.0063	492	0.003	605	0.003	605	203	114	321	329.471
400	330	100	425	59	0.0362	364	0.0022	448	0.0134	577	100	100	253	238.33
406	356	305	356	45.4	0.0383	483	0	0	0	0	102	102	900.7	961.667
600	532	200	319	48	0.0118	654	0.0034	457	0.0034	457	80	80	904	919.489
1000	900	200	750	35	0.0169	439	0.0057	463	0.0063	463	300	200	1375	1256.22
400	360	200	320	29	0.018	541	0	0	0	0	160	120	400	410.79
160	140	80	280	33	0.0202	410	0.005	370	0	0	10	10	34	40.2375
400	370	80	400	59	0.0132	585	0	397	0	397	130	130	300	229.222
210	180	200	160	42	0.018	541	0	0	0	0	80	60	307	317.516
600	488	200	800	18	0.0211	482	0	0	0	0	250	200	305	309.2
500	452	200	430	51	0.0104	589	0	0	0	0	100	100	495	520.692
560	500	130	625	24	0.0156	414	0.0012	414	0.0043	414	130	130	228	218.533
254	216	76	254	23	0.0173	287	0	0	0.0086	303	76	76	96	89.5216
1600	1440	200	1280	32	0.018	541	0	0	0	0	640	480	1544	1515.09
1000	884	140	500	31	0.026	520	0.0012	240	0.0012	240	250	250	875	860.66
356	305	102	457	19	0.0194	431	0.0018	484	0.0023	484	102	102	119	119.995
600	500	140	500	70	0.0434	552	0	552	0	552	150	150	672	698.773
457	389	203	610	25	0.0098	370	0	0	0	0	89	89	174	193.407
800	760	250	740	17	0.0078	420	0.0017	420	0	420	190	190	467	492.546
356	305	102	457	19	0.0194	431	0.0077	484	0.0045	484	102	102	152	142.107
356	305	102	368	19	0.0194	431	0.0077	484	0.0068	484	102	102	155	155.875
460	380	100	595	50	0.0407	434	0.0032	407	0.0017	407	150	150	265	283.429
356	305	102	408	20.7	0.0193	431	0	0	0	0	102	102	115.7	111.695
635	581	173	610	32	0.004	492	0.003	605	0.003	605	203	114	372	382.255
457	389	203	610	48	0.031	321	0.0034	331	0	331	89	89	429	463.711
700	625	124	1175	77	0.0241	400	0.0067	427	0.0037	427	250	250	527	555.82
1000	900	170	550	59	0.0199	439	0	0	0.0063	463	300	200	2018	1802.44
550	442	200	800	18	0.0238	482	0	0	0	0	250	200	275	283.763
460	370	150	525	22	0.0279	462	0.0024	407	0.0012	407	150	150	251	239.5
500	463	110	500	48	0.0123	505	0.0048	375	0	0	150	150	270	280.521
400	360	250	360	20	0.0113	420	0	0	0	0	90	90	323	311.622
915	791	305	915	32	0.0127	420	0.0031	450	0.0035	450	305	305	1357	1299.82
500	459	80	505	32	0.0115	501	0	0	0	0	75	75	136	132.049
400	360	250	360	13.9	0.0113	420	0	0	0	0	90	90	220	218.764
250	215	125	538	52	0.037693	414	0.0071	414	0	0	45	45	159.4	147.009
1000	930	250	1395	15	0.0169	420	0	0	0	0	232	232	375	363.056
400	330	100	300	61	0.0362	364	0.0022	448	0.0067	577	100	100	353	339.877
400	330	100	425	31	0.0362	364	0.0022	448	0.0059	577	100	100	186	187.518
457	403	203	610	22	0.0075	712	0	0	0	0	89	89	222	188.245
400	330	100	425	87	0.0362	364	0	448	0	577	100	100	246	255.818
600	527	160	750	38	0.0143	495	0.0042	369	0	369	150	150	425	372.607
457	389	203	610	24	0.0207	321	0.0069	331	0	331	89	89	290	289.146
450	400	300	800	78	0.0214	702	0	0	0	0	100	100	752	759.235
500	428	150	300	41	0.0124	484	0.0035	328	0	0	150	150	458	493.468
450	420	200	420	23	0.004	528	0.0022	405	0.0022	405	100	100	225	245.289
450	400	300	600	23	0.0214	458	0.0048	388	0	0	100	100	491	477.258
450	420	200	630	23	0.0054	441	0.0033	420	0.0011	420	200	200	264	261.566
400	360	250	360	18	0.0113	420	0	0	0	0	90	90	318	292.432
500	443	110	375	63	0.0258	499	0	0	0.0159	353	150	100	560	563.141
500	446	110	250	65	0.0258	499	0.0048	353	0	0	150	100	740	694.608
300	228	100	200	35.8	0.06	364	0	0	0	0	140	140	314.5	288.96
450	400	300	300	26	0.0214	458	0.0084	368	0	0	100	100	666	716.631
400	289	200	600	18	0.0235	454	0	0	0	0	250	200	230	216.62
320	270	190	270	32.4	0.0207	465	0	0	0	0	100	100	388.5	373.052
475	400	240	600	29	0.0202	376	0.004	376	0	0	100	100	513	456.943
600	560	250	560	20	0.0112	420	0	0	0	0	140	140	350	380.899
450	400	100	175	39	0.0113	400	0	0	0.0048	260	100	100	360	343.977
1090	1000	250	1430	20.3	0.0084	550	0	0	0	0	150	150	380	389.49
1400	1251	140	705	33	0.026	520	0.0012	240	0.0012	240	250	250	1175	1153.88
350	292	250	510	89.4	0.028	452	0.0016	569	0	0	100	100	573.4	501.972
475	400	240	200	36	0.0202	376	0	376	0	0	100	100	775	797.14
500	438	135	553	68	0.0332	580	0.0045	550	0	550	210	125	602	525.69
1000	910	150	910	54	0.0147	546	0	0	0	0	150	150	743	734.865
1000	863	200	1400	29	0.0197	498	0.005	529	0	529	300	200	968	899.723
400	370	80	400	60	0.0132	585	0.0047	397	0	397	130	130	190	212.73
1000	900	170	550	59	0.0199	439	0	0	0.0063	463	300	200	1870	1802.44
356	305	102	457	22	0.0194	431	0.0018	484	0.0091	484	102	102	122	132.639
609	533	178	813	23	0.0346	313	0	0	0	0	203	203	303	329.096
450	400	300	400	26	0.0042	1330	0.0084	368	0	0	100	100	470	510.669
1000	900	170	550	59	0.0199	439	0	0	0	0	300	200	1542	1584.62
600	500	140	500	85	0.0434	552	0.0101	552	0.0076	552	150	150	994	992.195
1000	899	200	1800	49	0.0216	581	0	0	0	0	200	200	510	618.411
460	370	150	525	22	0.0279	462	0	407	0	407	150	150	196	215.711
450	400	300	600	26	0.0214	702	0.0048	952	0	0	100	100	537	522.145
457	403	203	610	27	0.0116	698	0	0	0	0	89	89	268	255.911
356	305	102	305	20	0.0194	431	0.0125	484	0.0091	484	102	102	168	173.094
250	221	150	508	78	0.0182	500	0	0	0	0	25	25	102.7	129.921
1000	904	230	994	29	0.012	521	0	0	0	0	150	150	672	690.437
475	400	240	400	38	0.0202	376	0.008	376	0	0	100	100	751	727.437
500	463	110	750	51	0.0123	505	0.0048	375	0	0	150	150	220	207.566
1000	900	200	1400	34	0.0189	498	0.005	529	0	529	300	200	968	978.702
305	252	152	508	21	0.0336	303	0	0	0	0	152	152	164.6	133.175
460	370	150	335	32	0.0205	427	0.0013	407	0.0012	407	150	150	426	431.022
450	400	300	400	32	0.0214	458	0.0084	368	0	0	100	100	849	817.962
450	400	300	400	25	0.0042	1330	0	0	0	0	100	100	358	401.437
1219	1016	914	1880	21	0.0293	448	0.0031	434	0.0027	434	203	406	4137	3993.66
457	403	203	610	26	0.0117	698	0	0	0	0	89	89	268	251.822
500	444	140	750	41.8	0.026	620	0	0	0	0	150	150	340	342.861
635	597	76	254	25	0.0062	287	0.0245	280	0	0	76	76	224	224.785
400	370	80	400	63	0.0166	585	0.0018	397	0	397	130	130	190	215.417
500	438	135	553	80	0.0332	580	0.0022	550	0	550	210	125	563	596.602
381	313	152	762	28	0.0342	321	0.0061	331	0	331	89	89	157	169.614
450	420	200	420	22	0.0054	528	0.0014	405	0.0028	405	100	100	195	238.807
400	355	250	503	55	0.0122	569	0	0	0	0	55	55	443	376.203
1000	930	250	930	20	0.0108	420	0	0	0	0	233	233	505	541.766
500	444	140	375	42.5	0.026	530	0	0	0	0	150	150	700	596.621
406	368	305	533	27.1	0.0185	483	0	0	0	0	102	102	396.4	400.925
381	313	152	762	28	0.0342	321	0.0037	331	0	331	89	89	146	167.138
600	532	200	319	48	0.0118	654	0	457	0.0034	457	80	80	894	915.543
607	503	300	900	47	0.0113	870	0.0033	405	0.0045	838	200	200	716	708.712
457	389	203	610	45	0.031	321	0.0034	331	0	331	89	89	424	441.357
1118	978	533	1799	37	0.0229	503	0.003	503	0.0033	462	508	406	2923	2910.32
350	293	150	293	70	0.014	569	0	0	0	0	150	150	390	410.505
356	305	102	457	19	0.0194	431	0.0031	484	0.0045	484	102	102	104	122.858
457	389	203	762	25	0.031	321	0.0037	331	0	331	89	89	241	257.289
800	720	200	640	41	0.018	541	0	0	0	0	320	240	1149	1129.87
600	500	140	500	86	0.0434	552	0	552	0	552	150	150	753	798.972
609	533	178	813	21	0.0272	315	0	0	0	0	203	203	348	325.927
609	533	178	813	22	0.0425	302	0.0095	303	0	0	203	203	507	446.818
450	420	200	630	24	0.0054	441	0.0011	420	0.0033	420	200	200	264	245.615
450	420	200	840	24	0.0054	441	0.0033	420	0.0011	420	200	200	189	210.837
305	252	152	559	26.6	0.0101	461	0	0	0	0	152	152	73.5	83.5153
584	495	533	594	32	0.0232	448	0.002	400	0.0017	441	457	406	2633	2288.84
560	500	120	250	74	0.0129	414	0.0013	414	0.0094	414	130	130	547	549.746
1067	980	533	1804	29	0.0231	455	0.0031	490	0.0045	490	914	127	2660	2674.43
600	500	140	250	81	0.0434	552	0.0101	552	0.0127	552	150	150	1399	1357.17
450	400	300	400	29	0.0214	458	0.0021	370	0	0	100	100	731	675.031
500	428	150	600	41	0.0124	484	0.0035	328	0	328	150	150	250	279.793
270	233	180	583	73	0.0282	495	0.0014	820	0	0	100	100	228	227.658
178	152	102	203	24.2	0.0167	463	0	0	0	0	98	98	76.9	76.6056
500	463	110	750	45	0.0123	505	0.0048	375	0	0	150	150	173	188.697
400	350	150	525	24	0.0065	357	0.0007	248	0.0047	248	150	150	141	144.484
400	360	200	320	38	0.018	541	0	0	0	0	160	120	561	530.016
356	305	102	457	21	0.0194	431	0.0077	484	0.0091	484	102	102	160	155.617
1000	930	250	465	15.8	0.0066	420	0	0	0	0	232	232	642	674.789
500	397	200	800	18	0.022	482	0.0029	421	0.0027	421	250	200	318	310.397
457	403	203	610	23	0.0075	712	0	0	0	0	89	89	189	196.802
1000	935	160	1000	31	0.009	408	0	0	0	0	100	100	544	469.652
406	368	305	533	31.9	0.0124	483	0	0	0	0	102	102	434.2	443.36
381	343	76	254	22	0.0109	287	0	0	0.0245	280	76	76	159	142.601
600	532	200	319	48	0.0118	654	0.005	457	0.0034	457	80	80	933	915.722
700	642	160	706	29	0.0122	522	0	0	0	0	105	105	361	354.02
457	389	203	610	27	0.0207	321	0.0069	331	0	331	89	89	288	307.93
560	500	120	250	74	0.0129	414	0.0013	414	0.0047	414	130	130	548	544.613
560	500	130	425	49	0.0156	414	0.0012	414	0.0043	414	130	130	488	516.57
381	313	152	762	26	0.0342	321	0.0061	331	0	331	89	89	168	163.13
406	368	305	356	26.3	0.0185	483	0	0	0	0	102	102	500.4	521.585
400	360	250	360	20.1	0.0113	420	0	0	0	0	90	90	347	314.451
160	140	80	280	36	0.0202	410	0.005	370	0	0	10	10	46.5	41.4018
1219	1016	914	1880	34	0.0293	469	0.0031	427	0.0027	427	610	406	4875	5076.16
356	305	102	368	20	0.0194	431	0.0024	484	0.0045	484	102	102	144	144.347
400	370	80	400	60	0.0132	585	0.0018	397	0	397	130	130	200	213.983
700	612	250	612	58	0.0073	569	0	0	0	0	100	100	722	791.742
500	428	150	750	41	0.0124	484	0.0035	328	0	328	150	150	240	230.44
400	355	250	670	55	0.0182	569	0	0	0	0	55	55	372	330.023
648	508	139	610	91	0.1133	457	0	0	0	0	457	305	1393	1357.61
718	559	356	1397	120.1	0.057768	431	0.0125	458	0	0	150	200	1943.4	1880.03
356	305	102	305	20	0.0194	431	0.0063	484	0.0045	484	102	102	171	167.59
400	360	250	360	21.8	0.0113	420	0	0	0	0	90	90	322	342.539
915	850	460	1640	51	0.0044	865	0	0	0	0	230	230	788.6	929.907
700	624	124	825	83	0.0241	400	0.0067	427	0.0037	427	250	250	796	721.843
356	303	155	610	33	0.0085	492	0.003	605	0.003	605	203	114	149	154.076
1750	1559	140	1313	35.3	0.026	530	0.0038	250	0.0089	511	150	150	1305	1223.04
500	384	200	600	18	0.022	482	0	0	0	0	250	200	323	306.86
406	356	305	533	45.3	0.0383	483	0	0	0	0	102	102	578.8	588.54
450	400	300	200	25	0.0042	1330	0	0	0	0	100	100	588	586.891
400	350	150	438	21	0.0065	357	0.0022	248	0.0022	248	150	150	171	165.993
406	367	305	533	13.9	0.0186	483	0	0	0	0	102	102	238.5	235.225
400	350	150	525	24	0.0065	357	0.0022	248	0.0022	248	150	150	134	142.547
600	527	160	750	38	0.0143	495	0.0042	369	0	369	150	150	440	372.607
356	305	102	457	20	0.0194	431	0.0031	484	0.0068	484	102	102	125	128.367
450	400	100	175	39	0.0113	400	0	0	0.003	260	100	100	349	343.194
560	500	130	425	49	0.0156	414	0.0034	414	0.0043	414	130	130	421	490.146
450	400	100	175	43	0.0113	400	0.0066	260	0	260	100	100	303	338.255
152	137	102	254	14.9	0.0237	328	0	0	0	0	64	64	20.7	22.3094
1000	900	200	750	35	0.0169	439	0	0	0	0	300	200	1141	1106.33
762	724	76	254	19	0.0052	287	0.0086	303	0	0	76	76	249	247.625
450	400	300	1000	21	0.0214	750	0.0048	388	0	0	100	100	324	336.349
600	500	140	250	77	0.0434	552	0.0101	552	0.0076	552	150	150	1336	1290.15
1200	1095	400	2500	38	0.0069	652	0.001	490	0	0	300	150	663	808.796
1050	1000	200	1000	31	0.004	1016	0.0029	389	0	0	200	200	665	680.971
457	389	203	914	23	0.031	321	0.0038	331	0	331	89	89	223	226.663
475	400	240	600	29	0.0202	376	0	376	0	0	100	100	308	398.169
609	533	178	813	22	0.0425	302	0	0	0	0	203	203	390	388.872
1000	900	170	550	59	0.0199	439	0	0	0.0032	463	300	200	1859	1784.2
450	400	300	400	25	0.0214	458	0.0095	375	0	0	100	100	598	638.897
500	419	150	419	70	0.0147	565	0	0	0	0	150	150	441	501.765
450	400	300	200	25	0.0042	1330	0.0048	388	0	0	100	100	539	574.081
457	405	152	610	34	0.0065	492	0.003	605	0.003	605	203	114	212	214.435
450	400	300	400	76	0.0214	702	0	0	0	0	100	100	1403	1137.31
400	289	200	600	25	0.0235	454	0	0	0	0	250	200	265	272.196
160	140	80	280	61	0.0202	410	0.0034	370	0	0	10	10	44	50.9164
1000	900	200	750	68	0.0169	439	0.0057	463	0	0	300	200	1722	1640.18
600	500	140	250	76	0.0434	552	0	552	0	552	150	150	1145	1103.48
1067	980	533	2441	35	0.0231	455	0.0031	448	0.0029	448	508	406	2295	2179.39
1200	1095	400	1700	33	0.0069	652	0.001	490	0	0	300	150	943	933.644
915	850	460	1640	38	0.0044	865	0	0	0	0	230	230	690.6	830.656
500	438	135	553	68	0.0332	580	0	550	0	550	210	125	366	477.785
356	305	102	457	18	0.0194	431	0.0056	484	0.0068	484	102	102	128	127.17
356	305	102	368	16	0.0194	431	0.0063	484	0.0023	484	102	102	131	126.772
635	581	165	610	33	0.0042	492	0.003	605	0.003	605	203	114	339	339.675
600	532	200	319	48	0.0143	630	0.0034	457	0.0034	457	80	80	994	984.361
400	355	160	200	31	0.01	408	0	0	0	0	100	100	447	430.551
400	360	250	360	26	0.0113	420	0	0	0	0	90	90	437	406.299
560	500	120	625	74	0.0129	414	0.0013	414	0.0023	414	130	130	310	346.59
500	443	110	375	65	0.0258	499	0.0286	447	0.0159	447	150	100	775	722.2
1600	1440	200	1280	43	0.018	541	0	0	0	0	640	480	1851	1802.97
450	420	200	420	28	0.0054	528	0.0033	405	0.0011	405	100	100	342	334.868
1505	1400	840	2100	27	0.0205	394	0	394	0	0	100	350	2988	3548.19
600	500	140	500	83	0.0434	552	0.0101	552	0.0051	552	150	150	661	878.143
1118	978	533	1799	27	0.0229	503	0.002	462	0.002	462	508	406	2020	2145.34
450	400	300	400	32	0.0214	458	0.0021	370	0	0	100	100	751	743.522
450	400	300	600	24	0.0214	458	0.0084	368	0	0	100	100	570	530.707
356	305	102	305	21	0.0194	431	0.0028	484	0.0091	484	102	102	184	168.651
356	305	102	368	22	0.0194	431	0.0042	484	0.0068	484	102	102	150	154.933
560	500	120	250	51	0.0129	414	0.0013	414	0	414	130	130	347	442.042
457	389	203	914	22	0.0098	370	0	0	0	0	89	89	100	118.878
356	305	102	368	19	0.0194	431	0.0077	484	0.0045	484	102	102	158	155.997
160	140	80	280	32	0.0202	410	0.0034	370	0	0	10	10	43	39.5209
400	370	80	400	61	0.0132	585	0.0029	397	0	397	130	130	185	202.697
381	343	76	254	22	0.0109	287	0.0061	280	0.0061	280	76	76	127	127.245
800	740	250	740	19	0.011	420	0	0	0	0	185	185	365	391.427
1105	1000	600	1500	29	0.0204	398	0.004	398	0	0	100	250	2607	2510.21
400	370	80	400	58	0.0132	585	0.0047	397	0	397	130	130	205	212.524
600	500	140	500	30	0.0434	552	0	552	0	552	150	150	344	381.124
1067	980	533	2441	32	0.0231	455	0.002	427	0.0019	427	508	406	1326	1530.6
560	500	130	250	49	0.0156	414	0	414	0	414	130	130	642	643.661
450	400	300	200	23	0.0214	458	0	0	0	0	100	100	853	810.456
500	448	110	750	72	0.02	538	0.0048	385	0	0	150	100	250	334.421
381	313	152	610	28	0.0342	335	0.0046	331	0	331	89	89	179	181.25
356	305	102	305	19	0.0194	431	0.0125	484	0.0045	484	102	102	173	165.749
560	500	120	625	51	0.0129	414	0.0013	414	0	414	130	130	214	247.29
650	600	150	600	40.8	0.0176	1006	0	0	0	0	150	150	424.5	458.723
700	625	124	800	88	0.0241	400	0.0067	427	0.0037	427	250	250	777	809.747
450	400	300	600	23	0.0214	458	0.0021	370	0	0	100	100	464	466.782
560	500	120	425	51	0.0129	414	0.0013	414	0.0047	414	130	130	392	373.215
270	235	180	588	40	0.0223	495	0.0014	820	0	0	100	100	199	175.208
356	305	102	305	18	0.0194	431	0.0028	484	0.0045	484	102	102	148	146.626
1067	980	533	1804	34	0.0231	476	0.0029	441	0.0029	434	508	406	1833	2404.31
1400	1243	140	1050	36.2	0.026	530	0	0	0	0	150	150	950	994.354
1000	900	170	550	59	0.0199	439	0	0	0.0032	463	300	200	1678	1784.2
500	450	100	190	23	0.0089	580	0.0024	550	0.0051	550	100	150	308	287.344
560	500	130	425	49	0.0156	414	0.0022	414	0.0043	414	130	130	456	499.499
450	400	300	400	29	0.0214	458	0.0048	388	0	0	100	100	750	694.277
250	207	150	476	86	0.0324	500	0	0	0	0	25	25	148.3	164.88
2100	2000	400	2000	31	0.004	1016	0.0029	375	0	0	400	400	2584	2327.51
250	215	125	323	73	0.0377	414	0.0045	414	0	0	45	45	214.2	206.951
381	313	152	762	30	0.0342	321	0.0061	331	0	331	89	89	168	181.729
1000	950	200	1000	26.1	0.0095	380	0	0	0	0	200	200	699	577.434
1219	1016	914	1880	19	0.0293	448	0.0022	434	0.0022	434	610	406	4902	4175.95
500	454	115	499	27	0.0128	507	0.0039	426	0	0	75	75	187	190.726
1505	1400	840	2100	24	0.0205	398	0.004	398	0	0	100	350	4198	3933.39
450	400	100	175	45	0.0113	400	0	0	0.0034	260	100	100	360	393.006
600	555	160	600	31	0.0098	408	0	0	0	0	100	100	375	332.004
460	380	100	310	50	0.0407	434	0	407	0	407	150	150	460	461.515
800	760	250	740	20	0.0078	420	0.0033	420	0	420	190	190	665	605.784
700	625	124	825	78	0.0241	400	0.0067	427	0.0037	427	250	250	701	683.627
320	270	190	500	26.1	0.0247	426	0	0	0	0	100	100	143.6	171.493
450	400	300	400	29	0.0214	458	0	0	0	0	100	100	632	639.966
229	203	76	203	23.3	0.0167	463	0	0	0	0	98	98	85.3	79.297
457	395	203	457	28	0.0244	335	0.0092	331	0	331	89	89	395	418.955
1000	926	80	1019	31	0.0126	511	0	0	0	0	150	150	242	251.295
254	207	154	476	54	0.0324	500	0	0	0	0	25	25	107.1	129.126
600	560	250	565	21	0.0112	420	0.0033	420	0	420	140	140	580	510.75
560	500	130	625	49	0.0156	414	0.0012	414	0.0043	414	130	130	378	367.72
1000	935	160	500	31	0.009	408	0	0	0	0	100	100	582	597.777
560	500	130	425	24	0.0156	414	0.0034	414	0.0043	414	130	130	358	329.416
905	800	480	1200	24	0.0207	398	0	398	0	0	100	200	1129	1190.11
609	533	178	813	22	0.0346	313	0	0	0	0	203	203	341	337.132
457	389	203	610	14	0.0207	321	0.0034	331	0	331	89	89	200	189.843
250	219	150	360	36	0.0138	530	0	0	0	0	80	80	127	143.88
600	500	140	250	85	0.0434	552	0.0101	552	0.0051	552	150	150	943	999.78
500	446	110	125	70	0.0258	499	0.0048	353	0	0	150	100	835	844.489
250	207	150	476	78	0.0324	500	0	0	0	0	25	25	175.8	150.208
750	685	160	375	79	0.01	408	0	0	0	0	100	100	1010	987.122
500	419	150	419	54	0.0147	565	0	0	0	0	150	150	416	437.215
1067	980	533	1804	22	0.0231	455	0	0	0	0	508	406	1624	1632.75
700	612	250	1224	58	0.0121	569	0	0	0	0	100	100	499	460.475
400	330	100	550	85	0.0362	364	0	0	0	0	100	100	177	214.867
457	389	203	762	25	0.031	321	0.0073	331	0	331	89	89	335	280.702
600	507	100	200	66.6	0.06	389	0	0	0	0	140	140	881.5	886.641
450	400	300	400	98	0.0214	750	0.0021	957	0	0	100	100	1243	1307.98
500	450	100	190	30	0.0089	580	0.0024	550	0.0051	550	100	150	375	361.397
400	360	250	360	16	0.0113	420	0	0	0	0	90	90	226	251.815
1000	900	200	750	68	0.0169	439	0	0	0	0	300	200	1606	1610.04
500	391	200	700	18	0.022	482	0	0	0	0	250	200	307	299.13
356	305	102	457	20	0.0194	431	0.0077	484	0.0023	484	102	102	147	148.336
450	420	200	840	23	0.0054	441	0.0011	420	0.0033	420	200	200	178	198.116
400	355	250	670	55	0.0122	569	0	0	0	0	55	55	226	290.657
600	555	160	300	31	0.0098	408	0	0	0	0	100	100	479	519.903
500	442	300	1017	78	0.0182	500	0	0	0	0	25	25	438.7	498.357
400	330	100	550	60	0.0362	364	0.0022	448	0.0056	577	100	100	187	189.095
508	470	76	254	21	0.0079	287	0.0245	280	0	0	76	76	190	193.237
457	389	203	914	26	0.0098	370	0	0	0	0	89	89	108	141.995
1090	962	250	1751	20.3	0.0175	550	0	0	0	0	150	150	330	440.751
1750	1559	140	880	43	0.026	520	0.0012	240	0.0012	240	250	250	1636	1610.9
160	140	80	280	91	0.0202	410	0.0034	370	0	0	10	10	46	58.4558
356	305	102	305	21	0.0194	431	0.0125	484	0.0068	484	102	102	179	180.381
500	463	110	125	54	0.0123	505	0.0048	375	0	0	150	150	640	602.97
457	389	203	762	24	0.0098	370	0	0	0	0	89	89	144	135.004
560	500	130	250	49	0.0156	414	0.0012	414	0.0043	414	130	130	713	682.835
450	400	300	800	27	0.0214	702	0.0048	388	0	0	100	100	416	437.878
500	449	150	750	36	0.0139	525	0	0	0	0	80	80	188	216.571
500	444	140	375	30.7	0.026	530	0.0038	250	0.0082	511	150	150	335.5	378.717
1067	980	533	1177	28	0.0231	455	0.002	414	0.0019	414	508	406	3763	3351.93
368	318	152	432	22.1	0.0159	483	0	0	0	0	102	102	211.1	173.78
250	215	125	430	73	0.0377	414	0.0065	414	0	0	45	45	195.9	196.515
560	500	130	425	24	0.0156	414	0	414	0	414	130	130	265	275.541
400	289	200	600	32	0.0235	454	0.003	421	0.0037	421	250	200	320	347.784
356	305	102	368	21	0.0194	431	0.0024	484	0.0068	484	102	102	140	152.01
700	625	124	1175	120	0.0241	400	0.0067	427	0.0037	427	250	250	527	606.424
1000	884	140	750	37.6	0.026	530	0.0038	250	0.008	511	150	150	801.5	782.549
700	612	250	918	58	0.0073	569	0	0	0	0	100	100	504	528.904
406	362	305	356	22.6	0.025	483	0	0	0	0	102	102	511.5	515.295
560	500	120	250	74	0.0129	414	0.0013	414	0	414	130	130	438	532.127
560	500	130	250	49	0.0156	414	0.0012	414	0.0043	414	130	130	702	682.835
1000	935	160	1000	79	0.009	408	0	0	0	0	100	100	769	696.546
675	600	360	900	38	0.0211	388	0	388	0	0	100	150	980	938.015
609	533	178	813	24	0.0346	313	0	0	0	0	203	203	268	332.188
254	216	76	254	20	0.0173	287	0.0086	303	0	0	76	76	100	92.1942
320	270	190	400	32.4	0.0207	465	0	0	0	0	100	100	260	251.21
450	400	100	175	43	0.0113	400	0.0025	260	0.0021	260	100	100	371	366.617
609	533	178	813	22	0.0425	302	0	0	0	0	203	203	421	388.872
356	305	102	368	17	0.0194	431	0.0125	484	0.0023	484	102	102	154	140.208
457	403	203	610	22	0.0188	466	0	0	0	0	89	89	262	266.961
356	305	102	368	20	0.0194	431	0.0042	484	0.0091	484	102	102	145	145.783
356	305	102	635	20	0.0194	431	0	484	0	484	102	102	73	82.6165
450	400	300	400	27	0.0214	702	0.0084	1051	0	0	100	100	661	675.329
457	395	203	457	23	0.0163	335	0.0122	331	0	331	89	89	312	329.625
1219	1016	914	1880	28	0.0293	462	0.0086	421	0.0027	421	610	406	6294	5948.5
600	500	140	500	86	0.0434	552	0.0101	552	0.0076	552	150	150	1107	1003.87
560	500	130	425	49	0.0156	414	0.0012	414	0.0043	414	130	130	530	516.57
600	500	140	500	29	0.0434	552	0.0101	552	0.0076	552	150	150	518	459.808
500	438	135	553	80	0.0332	580	0.0034	550	0	550	210	125	655	602.879
600	500	140	250	84	0.0434	552	0.0101	552	0.0051	552	150	150	957	988.018
250	215	125	430	52	0.0377	414	0.0065	414	0	0	45	45	173.9	161.875
762	724	76	254	22	0.0052	287	0	0	0.0086	303	76	76	242	250.15
1750	1559	140	1313	40.4	0.026	530	0	0	0	0	150	150	1240	1143.92
600	507	100	150	13.1	0.03	389	0	0	0	0	140	140	212.5	207.987
560	500	130	625	49	0.0156	414	0	414	0	414	130	130	337	321.909
560	500	120	425	74	0.0129	414	0.0037	414	0.0047	414	130	130	408	420.416
450	400	300	600	95	0.0214	750	0.0021	957	0	0	100	100	932	1011.91
635	581	152	610	27	0.0045	492	0.003	605	0.003	605	203	114	334	307.305
1829	1778	406	2438	27	0.0056	490	0.0044	429	0	429	203	610	2253	2123.36
675	600	360	900	31	0.0211	372	0	372	0	0	100	150	894	875.593
762	724	76	254	19	0.0052	287	0.0061	280	0.0061	280	76	76	240	239.672
500	463	110	250	46	0.0123	505	0.0048	375	0	0	150	150	445	446.341
560	500	120	425	51	0.0129	414	0.0024	414	0.0047	414	130	130	361	364.116
457	389	203	610	14	0.0207	321	0.0034	331	0	331	89	89	224	189.843
560	500	130	425	24	0.0156	414	0.0022	414	0.0043	414	130	130	377	329.702
400	330	100	550	58	0.0362	364	0.0022	448	0.0126	577	100	100	185	192.296
457	389	203	610	14	0.0207	321	0.0034	331	0	331	89	89	188	189.843
381	313	152	762	29	0.0342	321	0.0037	331	0	331	89	89	157	173.108
400	370	80	400	60	0.0132	585	0.0029	397	0.002	397	130	130	225	217.372
457	389	203	763	24	0.0098	370	0	0	0	0	89	89	106	131.35
508	470	76	254	19	0.0079	287	0	0	0.0245	280	76	76	208	179.085
560	500	120	1000	74	0.0129	414	0.0013	414	0.0047	414	130	130	214	257.803
450	400	300	1000	21	0.0214	750	0.0084	368	0	0	100	100	376	393.427
1829	1778	406	2438	24	0.0028	478	0.0029	346	0	346	203	610	1307	1486.74
450	400	150	400	35.5	0.0169	1004	0	0	0	0	100	100	285.3	300.279
305	252	152	508	28.1	0.0098	459	0	0	0	0	305	305	73.4	81.4521
356	305	102	457	17	0.0194	431	0.0056	484	0.0045	484	102	102	125	119.943
450	400	300	400	29	0.0214	458	0.0084	368	0	0	100	100	804	740.646
400	360	250	360	22	0.0113	420	0	0	0	0	90	90	322	345.682
320	270	190	540	32.4	0.0207	465	0	0	0	0	100	100	147.2	190.232
457	389	203	914	25	0.031	321	0.0038	331	0	331	89	89	245	243.776
250	215	125	538	52	0.037693	414	0.0094	414	0	0	45	45	164.2	170.281
